# Supplementary material for: Genome-wide DNA methylation analysis of Haloferax volcanii H26 and identification of DNA methyltransferase related PD-(D/E)XK nuclease family protein HVO_A0006
Source: Front Microbiol. 2015 Apr 8;6:251. doi: 10.3389/fmicb.2015.00251 (PMC4389544; doi:10.3389/fmicb.2015.00251)
Supplement: Supplementary file 1 [file DataSheet1.ZIP › H26_motifs.gff]

##gff-version 3
##source ipdSummary.py v2.0
##source-commandline /panfs/sequencers/pacbioA/software/smrtanalysis/install/smrtanalysis-2.1.0.128089/analysis/bin/ipdSummary.py --methylFraction --identify m6A,m4C --paramsPath /panfs/sequencers/pacbioA/software/smrtanalysis/install/smrtanalysis-2.1.0.128089/analysis/etc/algorithm_parameters/2013-09/kineticsTools --numWorkers 10 --summary_h5 /panfs/sequencers/pacbioA/software/smrtanalysis/insta…
##sequence-region ref000001 1 2847757
Haloferax volcanii DS2 chromosome, complete genome	kinModCall	modified_base	1	1	36	-	.	coverage=18;context=CGCTCCCCCGGCGATGTCGTCNNNNNNNNNNNNNNNNNNNN;IPDRatio=46.47
Haloferax volcanii DS2 chromosome, complete genome	kinModCall	m4C	20	20	25	+	.	context=NGACGACATCGCCGGGGGAGCGAAACTGATACGCGCGGGTT;fracLow=0.265;coverage=34;IPDRatio=1.81;fracUp=0.985;frac=0.616;identificationQv=4
Haloferax volcanii DS2 chromosome, complete genome	kinModCall	modified_base	27	27	29	+	.	coverage=34;context=ATCGCCGGGGGAGCGAAACTGATACGCGCGGGTTCTCGTGT;IPDRatio=2.48
Haloferax volcanii DS2 chromosome, complete genome	kinModCall	modified_base	74	74	23	-	.	coverage=32;context=CCGTCCGCCGCCGTTCGACCGGAACTCGGCCGGGCGGGACC;IPDRatio=2.48
Haloferax volcanii DS2 chromosome, complete genome	kinModCall	modified_base	85	85	24	-	.	coverage=37;context=ACTTCTCCGACCCGTCCGCCGCCGTTCGACCGGAACTCGGC;IPDRatio=1.68
Haloferax volcanii DS2 chromosome, complete genome	kinModCall	modified_base	100	100	21	-	.	coverage=37;context=TGGTACAAAAACCTTACTTCTCCGACCCGTCCGCCGCCGTT;IPDRatio=1.72
Haloferax volcanii DS2 chromosome, complete genome	kinModCall	modified_base	106	106	22	+	.	coverage=41;context=GGCGGACGGGTCGGAGAAGTAAGGTTTTTGTACCAACTGTT;IPDRatio=2.26
Haloferax volcanii DS2 chromosome, complete genome	kinModCall	modified_base	106	106	25	-	.	coverage=37;context=AACAGTTGGTACAAAAACCTTACTTCTCCGACCCGTCCGCC;IPDRatio=1.77
Haloferax volcanii DS2 chromosome, complete genome	kinModCall	modified_base	109	109	21	-	.	coverage=38;context=ACGAACAGTTGGTACAAAAACCTTACTTCTCCGACCCGTCC;IPDRatio=1.98
Haloferax volcanii DS2 chromosome, complete genome	kinModCall	modified_base	113	113	23	-	.	coverage=33;context=CCAAACGAACAGTTGGTACAAAAACCTTACTTCTCCGACCC;IPDRatio=1.70
Haloferax volcanii DS2 chromosome, complete genome	kinModCall	modified_base	114	114	25	-	.	coverage=34;context=ACCAAACGAACAGTTGGTACAAAAACCTTACTTCTCCGACC;IPDRatio=2.06
Haloferax volcanii DS2 chromosome, complete genome	kinModCall	modified_base	116	116	21	+	.	coverage=41;context=TCGGAGAAGTAAGGTTTTTGTACCAACTGTTCGTTTGGTTC;IPDRatio=2.16
Haloferax volcanii DS2 chromosome, complete genome	kinModCall	modified_base	120	120	23	-	.	coverage=34;context=AAAGGAACCAAACGAACAGTTGGTACAAAAACCTTACTTCT;IPDRatio=2.17
Haloferax volcanii DS2 chromosome, complete genome	kinModCall	m4C	142	142	24	+	.	context=CTGTTCGTTTGGTTCCTTTGCATCATCTGGAATCGCCTTCT;fracLow=0.119;coverage=36;IPDRatio=1.69;fracUp=0.806;frac=0.434;identificationQv=8
Haloferax volcanii DS2 chromosome, complete genome	kinModCall	modified_base	146	146	32	-	.	coverage=39;context=CCGAAGAAGGCGATTCCAGATGATGCAAAGGAACCAAACGA;IPDRatio=2.18
Haloferax volcanii DS2 chromosome, complete genome	kinModCall	modified_base	155	155	28	-	.	coverage=38;context=CGCATCACGCCGAAGAAGGCGATTCCAGATGATGCAAAGGA;IPDRatio=1.88
Haloferax volcanii DS2 chromosome, complete genome	kinModCall	modified_base	156	156	26	+	.	coverage=44;context=CCTTTGCATCATCTGGAATCGCCTTCTTCGGCGTGATGCGT;IPDRatio=2.31
Haloferax volcanii DS2 chromosome, complete genome	kinModCall	modified_base	184	184	24	-	.	coverage=46;context=TGCGTGAAGCCGGTGATAGTCGGCATTTACGCATCACGCCG;IPDRatio=1.66
Haloferax volcanii DS2 chromosome, complete genome	kinModCall	modified_base	228	228	26	+	.	coverage=41;context=TATACGCCGCCGCGGGCGACTATTCCACTTGAAACAAAGGG;IPDRatio=1.77
Haloferax volcanii DS2 chromosome, complete genome	kinModCall	modified_base	242	242	24	-	.	coverage=50;context=TCCATCGTGAATACCCCTTTGTTTCAAGTGGAATAGTCGCC;IPDRatio=1.72
Haloferax volcanii DS2 chromosome, complete genome	kinModCall	modified_base	249	249	33	+	.	coverage=34;context=ATTCCACTTGAAACAAAGGGGTATTCACGATGGACGAGGAA;IPDRatio=2.41
Haloferax volcanii DS2 chromosome, complete genome	kinModCall	modified_base	251	251	30	-	.	coverage=48;context=TCTTCCTCGTCCATCGTGAATACCCCTTTGTTTCAAGTGGA;IPDRatio=2.16
Haloferax volcanii DS2 chromosome, complete genome	kinModCall	modified_base	252	252	25	-	.	coverage=42;context=CTCTTCCTCGTCCATCGTGAATACCCCTTTGTTTCAAGTGG;IPDRatio=1.76
Haloferax volcanii DS2 chromosome, complete genome	kinModCall	modified_base	253	253	36	-	.	coverage=43;context=TCTCTTCCTCGTCCATCGTGAATACCCCTTTGTTTCAAGTG;IPDRatio=2.40
Haloferax volcanii DS2 chromosome, complete genome	kinModCall	modified_base	264	264	21	-	.	coverage=36;context=GCCTCGCGGATTCTCTTCCTCGTCCATCGTGAATACCCCTT;IPDRatio=2.34
Haloferax volcanii DS2 chromosome, complete genome	kinModCall	modified_base	284	284	26	-	.	coverage=36;context=CCGGCTTCCCCTCGTGCGCCGCCTCGCGGATTCTCTTCCTC;IPDRatio=2.24
Haloferax volcanii DS2 chromosome, complete genome	kinModCall	modified_base	289	289	21	+	.	coverage=34;context=AGAGAATCCGCGAGGCGGCGCACGAGGGGAAGCCGGGAACA;IPDRatio=1.69
Haloferax volcanii DS2 chromosome, complete genome	kinModCall	modified_base	345	345	21	-	.	coverage=53;context=GTCGGTGTCGGTGCCAGCATCGGCGTCGGCGTCCGCGCCGC;IPDRatio=2.11
Haloferax volcanii DS2 chromosome, complete genome	kinModCall	modified_base	366	366	28	+	.	coverage=53;context=ATGCTGGCACCGACACCGACGACACACCCAGTAACGACGCG;IPDRatio=2.00
Haloferax volcanii DS2 chromosome, complete genome	kinModCall	modified_base	368	368	35	+	.	coverage=50;context=GCTGGCACCGACACCGACGACACACCCAGTAACGACGCGTC;IPDRatio=2.76
Haloferax volcanii DS2 chromosome, complete genome	kinModCall	modified_base	372	372	26	+	.	coverage=50;context=GCACCGACACCGACGACACACCCAGTAACGACGCGTCCGGC;IPDRatio=2.46
Haloferax volcanii DS2 chromosome, complete genome	kinModCall	modified_base	374	374	22	-	.	coverage=58;context=CCGCCGGACGCGTCGTTACTGGGTGTGTCGTCGGTGTCGGT;IPDRatio=1.77
Haloferax volcanii DS2 chromosome, complete genome	kinModCall	modified_base	399	399	27	-	.	coverage=46;context=GGCGGAACTGTCGGCGGAACCGTCACCGCCGGACGCGTCGT;IPDRatio=1.74
Haloferax volcanii DS2 chromosome, complete genome	kinModCall	modified_base	408	408	21	+	.	coverage=44;context=CCGGCGGTGACGGTTCCGCCGACAGTTCCGCCGTCGAGGAC;IPDRatio=1.80
Haloferax volcanii DS2 chromosome, complete genome	kinModCall	modified_base	410	410	23	+	.	coverage=46;context=GGCGGTGACGGTTCCGCCGACAGTTCCGCCGTCGAGGACGA;IPDRatio=1.55
Haloferax volcanii DS2 chromosome, complete genome	kinModCall	modified_base	434	434	35	+	.	coverage=42;context=TCCGCCGTCGAGGACGACGTGTCGCCCGAAGACATCGACAT;IPDRatio=2.11
Haloferax volcanii DS2 chromosome, complete genome	kinModCall	modified_base	436	436	28	-	.	coverage=49;context=GAATGTCGATGTCTTCGGGCGACACGTCGTCCTCGACGGCG;IPDRatio=1.76
Haloferax volcanii DS2 chromosome, complete genome	kinModCall	modified_base	456	456	22	-	.	coverage=46;context=GTCGGGACCGATGCTCGCCTGAATGTCGATGTCTTCGGGCG;IPDRatio=1.69
Haloferax volcanii DS2 chromosome, complete genome	kinModCall	modified_base	467	467	21	+	.	coverage=42;context=ATCGACATTCAGGCGAGCATCGGTCCCGACGCCGACGCGCC;IPDRatio=2.26
Haloferax volcanii DS2 chromosome, complete genome	kinModCall	modified_base	478	478	21	-	.	coverage=36;context=CGGACGCGTCGGGCGCGTCGGCGTCGGGACCGATGCTCGCC;IPDRatio=1.86
Haloferax volcanii DS2 chromosome, complete genome	kinModCall	modified_base	498	498	35	+	.	coverage=43;context=CCGACGCGCCCGACGCGTCCGACGAGGACCTCGACCAGCAC;IPDRatio=2.81
Haloferax volcanii DS2 chromosome, complete genome	kinModCall	modified_base	509	509	22	+	.	coverage=45;context=GACGCGTCCGACGAGGACCTCGACCAGCACAAAGACCCCGA;IPDRatio=1.86
Haloferax volcanii DS2 chromosome, complete genome	kinModCall	modified_base	510	510	31	+	.	coverage=45;context=ACGCGTCCGACGAGGACCTCGACCAGCACAAAGACCCCGAC;IPDRatio=2.13
Haloferax volcanii DS2 chromosome, complete genome	kinModCall	modified_base	524	524	21	-	.	coverage=54;context=TTGTCGAGGCCGACGTCGGGGTCTTTGTGCTGGTCGAGGTC;IPDRatio=1.91
Haloferax volcanii DS2 chromosome, complete genome	kinModCall	modified_base	525	525	24	-	.	coverage=53;context=TTTGTCGAGGCCGACGTCGGGGTCTTTGTGCTGGTCGAGGT;IPDRatio=2.28
Haloferax volcanii DS2 chromosome, complete genome	kinModCall	modified_base	540	540	23	+	.	coverage=53;context=AAGACCCCGACGTCGGCCTCGACAAAGTCGTTCTCAACGAC;IPDRatio=1.85
Haloferax volcanii DS2 chromosome, complete genome	kinModCall	modified_base	544	544	31	-	.	coverage=58;context=CGTCGTCGTTGAGAACGACTTTGTCGAGGCCGACGTCGGGG;IPDRatio=1.93
Haloferax volcanii DS2 chromosome, complete genome	kinModCall	modified_base	548	548	27	-	.	coverage=58;context=CCCTCGTCGTCGTTGAGAACGACTTTGTCGAGGCCGACGTC;IPDRatio=1.61
Haloferax volcanii DS2 chromosome, complete genome	kinModCall	modified_base	561	561	21	+	.	coverage=57;context=ACAAAGTCGTTCTCAACGACGACGAGGGGTCGAAGGGGCTG;IPDRatio=1.65
Haloferax volcanii DS2 chromosome, complete genome	kinModCall	modified_base	574	574	23	-	.	coverage=53;context=GAAGGTCGTCGAACAGCCCCTTCGACCCCTCGTCGTCGTTG;IPDRatio=1.66
Haloferax volcanii DS2 chromosome, complete genome	kinModCall	modified_base	585	585	22	+	.	coverage=56;context=AGGGGTCGAAGGGGCTGTTCGACGACCTTCTCGCCGGCGAG;IPDRatio=1.88
Haloferax volcanii DS2 chromosome, complete genome	kinModCall	modified_base	590	590	22	+	.	coverage=52;context=TCGAAGGGGCTGTTCGACGACCTTCTCGCCGGCGAGCCGAT;IPDRatio=1.70
Haloferax volcanii DS2 chromosome, complete genome	kinModCall	modified_base	592	592	23	+	.	coverage=52;context=GAAGGGGCTGTTCGACGACCTTCTCGCCGGCGAGCCGATTT;IPDRatio=2.12
Haloferax volcanii DS2 chromosome, complete genome	kinModCall	modified_base	593	593	22	+	.	coverage=49;context=AAGGGGCTGTTCGACGACCTTCTCGCCGGCGAGCCGATTTT;IPDRatio=2.31
Haloferax volcanii DS2 chromosome, complete genome	kinModCall	modified_base	649	649	23	+	.	coverage=37;context=CCTCCGCCCGTCGTACACGCCACACGAACTCCCGCACCGGA;IPDRatio=1.82
Haloferax volcanii DS2 chromosome, complete genome	kinModCall	modified_base	677	677	31	+	.	coverage=48;context=CTCCCGCACCGGACCGACCAGATAAACCAGATGGCGACGAT;IPDRatio=2.28
Haloferax volcanii DS2 chromosome, complete genome	kinModCall	modified_base	690	690	22	-	.	coverage=50;context=GGCGGAGACGAGAATCGTCGCCATCTGGTTTATCTGGTCGG;IPDRatio=1.78
Haloferax volcanii DS2 chromosome, complete genome	kinModCall	modified_base	730	730	24	+	.	coverage=55;context=CCTGCGCGGAGAGACGCCGTCGAACATCCTCATCTACGGGA;IPDRatio=1.72
Haloferax volcanii DS2 chromosome, complete genome	kinModCall	modified_base	731	731	23	+	.	coverage=56;context=CTGCGCGGAGAGACGCCGTCGAACATCCTCATCTACGGGAA;IPDRatio=1.71
Haloferax volcanii DS2 chromosome, complete genome	kinModCall	modified_base	743	743	22	-	.	coverage=58;context=CCGGTCCCCGTCTTCCCGTAGATGAGGATGTTCGACGGCGT;IPDRatio=1.60
Haloferax volcanii DS2 chromosome, complete genome	kinModCall	modified_base	752	752	22	-	.	coverage=52;context=GCGGTCTTACCGGTCCCCGTCTTCCCGTAGATGAGGATGTT;IPDRatio=2.36
Haloferax volcanii DS2 chromosome, complete genome	kinModCall	modified_base	763	763	27	-	.	coverage=64;context=ACTTCGCGCTCGCGGTCTTACCGGTCCCCGTCTTCCCGTAG;IPDRatio=2.45
Haloferax volcanii DS2 chromosome, complete genome	kinModCall	modified_base	805	805	32	-	.	coverage=69;context=CGTCGTACTTCTGGGAGGTGGATTCGAGCTCCTGGCTGACG;IPDRatio=2.06
Haloferax volcanii DS2 chromosome, complete genome	kinModCall	modified_base	841	841	21	-	.	coverage=62;context=TCACCTCGCAGTTGATGTACTCGACCTCGCAGGGCACGTCG;IPDRatio=1.49
Haloferax volcanii DS2 chromosome, complete genome	kinModCall	modified_base	844	844	28	-	.	coverage=57;context=CCGTCACCTCGCAGTTGATGTACTCGACCTCGCAGGGCACG;IPDRatio=2.20
Haloferax volcanii DS2 chromosome, complete genome	kinModCall	modified_base	845	845	21	+	.	coverage=51;context=GTGCCCTGCGAGGTCGAGTACATCAACTGCGAGGTGACGGA;IPDRatio=1.68
Haloferax volcanii DS2 chromosome, complete genome	kinModCall	modified_base	846	846	37	-	.	coverage=53;context=GTCCGTCACCTCGCAGTTGATGTACTCGACCTCGCAGGGCA;IPDRatio=2.05
Haloferax volcanii DS2 chromosome, complete genome	kinModCall	modified_base	849	849	22	-	.	coverage=48;context=CGTGTCCGTCACCTCGCAGTTGATGTACTCGACCTCGCAGG;IPDRatio=1.60
Haloferax volcanii DS2 chromosome, complete genome	kinModCall	modified_base	852	852	21	-	.	coverage=48;context=CTGCGTGTCCGTCACCTCGCAGTTGATGTACTCGACCTCGC;IPDRatio=1.61
Haloferax volcanii DS2 chromosome, complete genome	kinModCall	m6A	871	871	72	+	.	context=CTGCGAGGTGACGGACACGCAGTACCGCGTGCTCGCCCAAC;fracLow=0.664;motif=GCABNNNNNNVTGC;coverage=42;IPDRatio=8.80;id=GCABNNNNNNVTGC;fracUp=0.985;frac=0.828;identificationQv=29
Haloferax volcanii DS2 chromosome, complete genome	kinModCall	modified_base	874	874	25	-	.	coverage=46;context=CGAGTTGGGCGAGCACGCGGTACTGCGTGTCCGTCACCTCG;IPDRatio=2.61
Haloferax volcanii DS2 chromosome, complete genome	kinModCall	m6A	880	880	84	-	.	context=TGTTCGCGAGTTGGGCGAGCACGCGGTACTGCGTGTCCGTC;fracLow=0.660;motif=GCABNNNNNNVTGC;coverage=38;IPDRatio=6.35;id=GCABNNNNNNVTGC;fracUp=0.979;frac=0.823;identificationQv=66
Haloferax volcanii DS2 chromosome, complete genome	kinModCall	modified_base	980	980	23	+	.	coverage=28;context=CGCACGCGGGCGACCGAAGACCCCAACGCCCTCGAAGAGAC;IPDRatio=2.29
Haloferax volcanii DS2 chromosome, complete genome	kinModCall	modified_base	1024	1024	24	-	.	coverage=36;context=GTTCCGCCGCGCGCTCGTCGATTTCGGCGATGGAGTCGTAC;IPDRatio=1.95
Haloferax volcanii DS2 chromosome, complete genome	kinModCall	modified_base	1025	1025	21	-	.	coverage=38;context=AGTTCCGCCGCGCGCTCGTCGATTTCGGCGATGGAGTCGTA;IPDRatio=2.60
Haloferax volcanii DS2 chromosome, complete genome	kinModCall	modified_base	1046	1046	23	-	.	coverage=36;context=ATCTCGTCGGCGTCGTCGTCGAGTTCCGCCGCGCGCTCGTC;IPDRatio=1.77
Haloferax volcanii DS2 chromosome, complete genome	kinModCall	modified_base	1151	1151	21	-	.	coverage=46;context=ATTTCGTCGAGCATGATGACGACCACCCGCTCTTTGTAGTC;IPDRatio=2.44
Haloferax volcanii DS2 chromosome, complete genome	kinModCall	modified_base	1181	1181	36	-	.	coverage=36;context=TCGTCGCCCGACTTCTCGACCAGTTTGTCGATTTCGTCGAG;IPDRatio=2.28
Haloferax volcanii DS2 chromosome, complete genome	kinModCall	modified_base	1209	1209	26	+	.	coverage=34;context=AGTCGGGCGACGACACGCTGTACAACCTCTCGCGGATGAAC;IPDRatio=2.42
Haloferax volcanii DS2 chromosome, complete genome	kinModCall	modified_base	1239	1239	28	+	.	coverage=25;context=CGCGGATGAACTCCGAACTCGATAACTCCCGCATCTCCATT;IPDRatio=2.80
Haloferax volcanii DS2 chromosome, complete genome	kinModCall	modified_base	1262	1262	25	-	.	coverage=24;context=TTCAGGTCGTTCGAGATACCCATAATGGAGATGCGGGAGTT;IPDRatio=2.37
Haloferax volcanii DS2 chromosome, complete genome	kinModCall	m6A	1269	1269	28	-	.	context=GGTGAACTTCAGGTCGTTCGAGATACCCATAATGGAGATGC;fracLow=0.228;coverage=24;IPDRatio=3.04;fracUp=0.751;frac=0.440;identificationQv=4
Haloferax volcanii DS2 chromosome, complete genome	kinModCall	modified_base	1338	1338	22	-	.	coverage=28;context=GGCGTCGTACGGCGGGAAGACGATTTCCTCCTCGCCGAGGC;IPDRatio=2.00
Haloferax volcanii DS2 chromosome, complete genome	kinModCall	modified_base	1358	1358	21	-	.	coverage=24;context=AGGATGTCGCGGAGCTGGTTGGCGTCGTACGGCGGGAAGAC;IPDRatio=3.22
Haloferax volcanii DS2 chromosome, complete genome	kinModCall	modified_base	1365	1365	29	-	.	coverage=26;context=GTGCTGGAGGATGTCGCGGAGCTGGTTGGCGTCGTACGGCG;IPDRatio=2.36
Haloferax volcanii DS2 chromosome, complete genome	kinModCall	modified_base	1406	1406	25	+	.	coverage=21;context=CGCGCCGACGTGGCGTTCAAGCCCGGCGCGCTCACCGACGA;IPDRatio=4.04
Haloferax volcanii DS2 chromosome, complete genome	kinModCall	modified_base	1483	1483	21	-	.	coverage=8;context=CCGTGCGGAGCAAGTCGAGCGCGCGCCGGGCGTCGCCGTGT;IPDRatio=2.09
Haloferax volcanii DS2 chromosome, complete genome	kinModCall	modified_base	1640	1640	21	+	.	coverage=14;context=CAGTCGAAAATCGTCCTCTTCGCCATCATCCTCCTGGAGAA;IPDRatio=1.76
Haloferax volcanii DS2 chromosome, complete genome	kinModCall	m4C	1703	1703	28	+	.	context=ACCGGCGAGGTGTTCAACATCTACAAGCGCCTCTGCGAGGA;fracLow=0.199;coverage=17;IPDRatio=2.22;fracUp=1.000;frac=0.540;identificationQv=5
Haloferax volcanii DS2 chromosome, complete genome	kinModCall	modified_base	1769	1769	25	+	.	coverage=16;context=CGCCGCGTCACCGACCTCATCTCGGAACTCGACATGCTCGG;IPDRatio=1.88
Haloferax volcanii DS2 chromosome, complete genome	kinModCall	modified_base	1822	1822	22	-	.	coverage=21;context=TTTCCTTGGTCCGGCCGTAGCGACCCTTCGAGACGACGACG;IPDRatio=1.74
Haloferax volcanii DS2 chromosome, complete genome	kinModCall	modified_base	1843	1843	26	-	.	coverage=22;context=CGATGGGGACGGACAGGCTGATTTCCTTGGTCCGGCCGTAG;IPDRatio=1.81
Haloferax volcanii DS2 chromosome, complete genome	kinModCall	modified_base	1844	1844	23	-	.	coverage=25;context=TCGATGGGGACGGACAGGCTGATTTCCTTGGTCCGGCCGTA;IPDRatio=2.28
Haloferax volcanii DS2 chromosome, complete genome	kinModCall	modified_base	1908	1908	25	+	.	coverage=22;context=CGGACTCCCGACTCGGCGACATCGAGAGCGCACAGCCGTTC;IPDRatio=1.79
Haloferax volcanii DS2 chromosome, complete genome	kinModCall	modified_base	1953	1953	21	-	.	coverage=17;context=TCGGGACTTCGTTCTTCAGTTTCAGTTGTCGAACCGCGCCT;IPDRatio=2.11
Haloferax volcanii DS2 chromosome, complete genome	kinModCall	modified_base	1966	1966	24	-	.	coverage=21;context=AAAGCGTCGGACTTCGGGACTTCGTTCTTCAGTTTCAGTTG;IPDRatio=1.94
Haloferax volcanii DS2 chromosome, complete genome	kinModCall	modified_base	1984	1984	29	+	.	coverage=25;context=GAAGTCCCGAAGTCCGACGCTTTTAGTGCACTCGCGTCACG;IPDRatio=2.03
Haloferax volcanii DS2 chromosome, complete genome	kinModCall	modified_base	2002	2002	24	-	.	coverage=25;context=GGACCGCCGCGCTCGCGGCGTGACGCGAGTGCACTAAAAGC;IPDRatio=2.28
Haloferax volcanii DS2 chromosome, complete genome	kinModCall	modified_base	2056	2056	23	+	.	coverage=27;context=CCCCGCTTCGACCCGAAGCGGTGCCGTCGTCGCCGCCGCGT;IPDRatio=2.04
Haloferax volcanii DS2 chromosome, complete genome	kinModCall	modified_base	2087	2087	21	-	.	coverage=29;context=AACGCGCCGGCAGGCGACGCGCCGGGAAGCGACGCGGCGGC;IPDRatio=1.88
Haloferax volcanii DS2 chromosome, complete genome	kinModCall	modified_base	2117	2117	27	-	.	coverage=27;context=GAAACGGCGGTTCCCGACGCGTCGACGGCAAACGCGCCGGC;IPDRatio=2.77
Haloferax volcanii DS2 chromosome, complete genome	kinModCall	modified_base	2130	2130	21	+	.	coverage=26;context=CCGTCGACGCGTCGGGAACCGCCGTTTCCATCGTCGGCACG;IPDRatio=3.48
Haloferax volcanii DS2 chromosome, complete genome	kinModCall	modified_base	2135	2135	21	-	.	coverage=28;context=GTCGACGTGCCGACGATGGAAACGGCGGTTCCCGACGCGTC;IPDRatio=1.86
Haloferax volcanii DS2 chromosome, complete genome	kinModCall	modified_base	2154	2154	23	-	.	coverage=29;context=GCCCGCCCCTGTCGAGTTCGTCGACGTGCCGACGATGGAAA;IPDRatio=1.89
Haloferax volcanii DS2 chromosome, complete genome	kinModCall	modified_base	2319	2319	21	-	.	coverage=19;context=CTTCATCACGAAAGGCGACAACAACCCCCGGTACGACCAAG;IPDRatio=1.92
Haloferax volcanii DS2 chromosome, complete genome	kinModCall	modified_base	2323	2323	31	-	.	coverage=21;context=GCGGCTTCATCACGAAAGGCGACAACAACCCCCGGTACGAC;IPDRatio=3.36
Haloferax volcanii DS2 chromosome, complete genome	kinModCall	modified_base	2326	2326	22	+	.	coverage=20;context=GTACCGGGGGTTGTTGTCGCCTTTCGTGATGAAGCCGCTGT;IPDRatio=2.90
Haloferax volcanii DS2 chromosome, complete genome	kinModCall	m4C	2371	2371	27	+	.	context=GGCGGGGCAGTTGGCGAGTTCTCGGCAGTTGTCGGCCGACA;fracLow=0.000;coverage=29;IPDRatio=2.05;fracUp=0.548;frac=0.287;identificationQv=4
Haloferax volcanii DS2 chromosome, complete genome	kinModCall	modified_base	2413	2413	27	+	.	coverage=28;context=GTACTCGGGGTTCGCCCGGTCGTACCAGTTCTCTCCGTCGT;IPDRatio=1.87
Haloferax volcanii DS2 chromosome, complete genome	kinModCall	modified_base	2498	2498	24	+	.	coverage=18;context=CCGGGGTCGTCGTAGACGATGACGCTCCCGGGGCCGCCGAA;IPDRatio=1.92
Haloferax volcanii DS2 chromosome, complete genome	kinModCall	m4C	2498	2498	21	-	.	context=TTCGGCGGCCCCGGGAGCGTCATCGTCTACGACGACCCCGG;fracLow=0.196;coverage=19;IPDRatio=2.52;fracUp=0.965;frac=0.589;identificationQv=5
Haloferax volcanii DS2 chromosome, complete genome	kinModCall	modified_base	2528	2528	28	+	.	coverage=20;context=GGGCCGCCGAACTTCCGGTAGTCGACCTCCGCGCCCGTCTC;IPDRatio=2.11
Haloferax volcanii DS2 chromosome, complete genome	kinModCall	modified_base	2534	2534	26	-	.	coverage=22;context=ACGGCCGAGACGGGCGCGGAGGTCGACTACCGGAAGTTCGG;IPDRatio=3.30
Haloferax volcanii DS2 chromosome, complete genome	kinModCall	modified_base	2570	2570	25	+	.	coverage=15;context=GCCGTGACGACGGCGGTCCCCTCGACCGCCGAGTCGGGGGC;IPDRatio=2.47
Haloferax volcanii DS2 chromosome, complete genome	kinModCall	modified_base	2582	2582	22	+	.	coverage=20;context=GCGGTCCCCTCGACCGCCGAGTCGGGGGCGTATCGCTCCGG;IPDRatio=1.64
Haloferax volcanii DS2 chromosome, complete genome	kinModCall	modified_base	2602	2602	22	+	.	coverage=18;context=GTCGGGGGCGTATCGCTCCGGTCCCGTGATGAACACGAGGT;IPDRatio=2.92
Haloferax volcanii DS2 chromosome, complete genome	kinModCall	modified_base	2612	2612	24	-	.	coverage=25;context=CACAAAGGCGACCTCGTGTTCATCACGGGACCGGAGCGATA;IPDRatio=2.25
Haloferax volcanii DS2 chromosome, complete genome	kinModCall	modified_base	2640	2640	22	-	.	coverage=20;context=CGAAAGCGGGAGCATGGAACCGCACATGCACAAAGGCGACC;IPDRatio=1.76
Haloferax volcanii DS2 chromosome, complete genome	kinModCall	modified_base	2731	2731	25	+	.	coverage=24;context=GACGGCCAACACGGCGAGCGCGCTCGTCAGGAGTTCGCGGA;IPDRatio=2.25
Haloferax volcanii DS2 chromosome, complete genome	kinModCall	modified_base	2902	2902	23	-	.	coverage=5;context=CGGCAAAAAGGATGCCGAAACCCAGAACGTTGAAACCCAGT;IPDRatio=2.62
Haloferax volcanii DS2 chromosome, complete genome	kinModCall	modified_base	3156	3156	45	-	.	coverage=35;context=CGGCCGGGGGCGTCGGTTCGGTTCCCGACGGGTCCGCGGCG;IPDRatio=9.77
Haloferax volcanii DS2 chromosome, complete genome	kinModCall	m4C	3158	3158	24	-	.	context=AGCGGCCGGGGGCGTCGGTTCGGTTCCCGACGGGTCCGCGG;fracLow=0.579;coverage=36;IPDRatio=2.65;fracUp=0.808;frac=0.689;identificationQv=10
Haloferax volcanii DS2 chromosome, complete genome	kinModCall	m4C	3195	3195	28	+	.	context=CGCTGCGGACGCTGCGAACGCCGCGGATGCCGACCCAGCCG;fracLow=0.749;coverage=42;IPDRatio=3.41;fracUp=1.000;frac=0.985;identificationQv=4
Haloferax volcanii DS2 chromosome, complete genome	kinModCall	modified_base	3199	3199	22	+	.	coverage=44;context=GCGGACGCTGCGAACGCCGCGGATGCCGACCCAGCCGCCTC;IPDRatio=1.88
Haloferax volcanii DS2 chromosome, complete genome	kinModCall	m4C	3203	3203	31	-	.	context=GGCGGAGGCGGCTGGGTCGGCATCCGCGGCGTTCGCAGCGT;fracLow=0.306;coverage=38;IPDRatio=2.08;fracUp=1.000;frac=0.691;identificationQv=7
Haloferax volcanii DS2 chromosome, complete genome	kinModCall	modified_base	3207	3207	28	+	.	coverage=39;context=TGCGAACGCCGCGGATGCCGACCCAGCCGCCTCCGCCGCAT;IPDRatio=2.01
Haloferax volcanii DS2 chromosome, complete genome	kinModCall	modified_base	3208	3208	28	+	.	coverage=44;context=GCGAACGCCGCGGATGCCGACCCAGCCGCCTCCGCCGCATC;IPDRatio=2.13
Haloferax volcanii DS2 chromosome, complete genome	kinModCall	modified_base	3212	3212	21	-	.	coverage=44;context=GTCTGATGCGGCGGAGGCGGCTGGGTCGGCATCCGCGGCGT;IPDRatio=1.79
Haloferax volcanii DS2 chromosome, complete genome	kinModCall	m4C	3222	3222	24	+	.	context=TGCCGACCCAGCCGCCTCCGCCGCATCAGACCCCTCCGTTT;fracLow=0.257;coverage=45;IPDRatio=2.41;fracUp=0.872;frac=0.506;identificationQv=11
Haloferax volcanii DS2 chromosome, complete genome	kinModCall	m4C	3228	3228	24	+	.	context=CCCAGCCGCCTCCGCCGCATCAGACCCCTCCGTTTCCGCTG;fracLow=0.138;coverage=45;IPDRatio=1.75;fracUp=0.671;frac=0.417;identificationQv=49
Haloferax volcanii DS2 chromosome, complete genome	kinModCall	modified_base	3230	3230	26	+	.	coverage=42;context=CAGCCGCCTCCGCCGCATCAGACCCCTCCGTTTCCGCTGCA;IPDRatio=2.11
Haloferax volcanii DS2 chromosome, complete genome	kinModCall	modified_base	3232	3232	22	-	.	coverage=34;context=GTTGCAGCGGAAACGGAGGGGTCTGATGCGGCGGAGGCGGC;IPDRatio=2.17
Haloferax volcanii DS2 chromosome, complete genome	kinModCall	modified_base	3233	3233	22	-	.	coverage=40;context=TGTTGCAGCGGAAACGGAGGGGTCTGATGCGGCGGAGGCGG;IPDRatio=2.43
Haloferax volcanii DS2 chromosome, complete genome	kinModCall	modified_base	3240	3240	32	-	.	coverage=44;context=CGTGCGATGTTGCAGCGGAAACGGAGGGGTCTGATGCGGCG;IPDRatio=1.99
Haloferax volcanii DS2 chromosome, complete genome	kinModCall	modified_base	3249	3249	22	+	.	coverage=42;context=AGACCCCTCCGTTTCCGCTGCAACATCGCACGACAACGCGG;IPDRatio=1.63
Haloferax volcanii DS2 chromosome, complete genome	kinModCall	m4C	3257	3257	20	+	.	context=CCGTTTCCGCTGCAACATCGCACGACAACGCGGCCCACACC;fracLow=0.046;coverage=49;IPDRatio=1.61;fracUp=0.424;frac=0.254;identificationQv=10
Haloferax volcanii DS2 chromosome, complete genome	kinModCall	modified_base	3268	3268	24	+	.	coverage=50;context=GCAACATCGCACGACAACGCGGCCCACACCGACCAGTCTGC;IPDRatio=2.73
Haloferax volcanii DS2 chromosome, complete genome	kinModCall	modified_base	3274	3274	22	+	.	coverage=50;context=TCGCACGACAACGCGGCCCACACCGACCAGTCTGCTCCAGC;IPDRatio=2.56
Haloferax volcanii DS2 chromosome, complete genome	kinModCall	modified_base	3274	3274	23	-	.	coverage=52;context=GCTGGAGCAGACTGGTCGGTGTGGGCCGCGTTGTCGTGCGA;IPDRatio=1.80
Haloferax volcanii DS2 chromosome, complete genome	kinModCall	modified_base	3278	3278	21	+	.	coverage=61;context=ACGACAACGCGGCCCACACCGACCAGTCTGCTCCAGCCGAA;IPDRatio=1.49
Haloferax volcanii DS2 chromosome, complete genome	kinModCall	modified_base	3280	3280	25	-	.	coverage=60;context=GCTTCGGCTGGAGCAGACTGGTCGGTGTGGGCCGCGTTGTC;IPDRatio=1.80
Haloferax volcanii DS2 chromosome, complete genome	kinModCall	modified_base	3307	3307	24	+	.	coverage=53;context=GCTCCAGCCGAAGCGCAGGGGACACCGGGCGGCCGGAACGT;IPDRatio=1.66
Haloferax volcanii DS2 chromosome, complete genome	kinModCall	modified_base	3309	3309	27	-	.	coverage=61;context=CGACGTTCCGGCCGCCCGGTGTCCCCTGCGCTTCGGCTGGA;IPDRatio=1.91
Haloferax volcanii DS2 chromosome, complete genome	kinModCall	modified_base	3312	3312	21	+	.	coverage=44;context=AGCCGAAGCGCAGGGGACACCGGGCGGCCGGAACGTCGACC;IPDRatio=2.43
Haloferax volcanii DS2 chromosome, complete genome	kinModCall	modified_base	3336	3336	25	-	.	coverage=61;context=CGATTTCGAGGGACCGAAGCGCCGGGTCGACGTTCCGGCCG;IPDRatio=2.13
Haloferax volcanii DS2 chromosome, complete genome	kinModCall	modified_base	3339	3339	28	+	.	coverage=61;context=CCGGAACGTCGACCCGGCGCTTCGGTCCCTCGAAATCGCCA;IPDRatio=1.75
Haloferax volcanii DS2 chromosome, complete genome	kinModCall	modified_base	3341	3341	37	+	.	coverage=60;context=GGAACGTCGACCCGGCGCTTCGGTCCCTCGAAATCGCCAAC;IPDRatio=2.02
Haloferax volcanii DS2 chromosome, complete genome	kinModCall	modified_base	3342	3342	21	+	.	coverage=53;context=GAACGTCGACCCGGCGCTTCGGTCCCTCGAAATCGCCAACG;IPDRatio=2.95
Haloferax volcanii DS2 chromosome, complete genome	kinModCall	modified_base	3343	3343	25	+	.	coverage=52;context=AACGTCGACCCGGCGCTTCGGTCCCTCGAAATCGCCAACGA;IPDRatio=1.81
Haloferax volcanii DS2 chromosome, complete genome	kinModCall	modified_base	3345	3345	22	-	.	coverage=51;context=TGTCGTTGGCGATTTCGAGGGACCGAAGCGCCGGGTCGACG;IPDRatio=3.06
Haloferax volcanii DS2 chromosome, complete genome	kinModCall	modified_base	3350	3350	28	-	.	coverage=72;context=GGTCATGTCGTTGGCGATTTCGAGGGACCGAAGCGCCGGGT;IPDRatio=2.53
Haloferax volcanii DS2 chromosome, complete genome	kinModCall	modified_base	3372	3372	28	-	.	coverage=69;context=CGCCGGTACCCGTCGACTGGCCGGTCATGTCGTTGGCGATT;IPDRatio=2.28
Haloferax volcanii DS2 chromosome, complete genome	kinModCall	modified_base	3391	3391	22	+	.	coverage=68;context=GGCCAGTCGACGGGTACCGGCGAGTACGACGACTTCGTGAA;IPDRatio=1.81
Haloferax volcanii DS2 chromosome, complete genome	kinModCall	modified_base	3394	3394	25	+	.	coverage=66;context=CAGTCGACGGGTACCGGCGAGTACGACGACTTCGTGAAGGT;IPDRatio=1.75
Haloferax volcanii DS2 chromosome, complete genome	kinModCall	modified_base	3398	3398	33	+	.	coverage=68;context=CGACGGGTACCGGCGAGTACGACGACTTCGTGAAGGTGTTC;IPDRatio=2.07
Haloferax volcanii DS2 chromosome, complete genome	kinModCall	modified_base	3409	3409	29	+	.	coverage=64;context=GGCGAGTACGACGACTTCGTGAAGGTGTTCCGCGACCGCTA;IPDRatio=1.78
Haloferax volcanii DS2 chromosome, complete genome	kinModCall	modified_base	3418	3418	26	-	.	coverage=61;context=AGCTTCTCGTAGCGGTCGCGGAACACCTTCACGAAGTCGTC;IPDRatio=1.81
Haloferax volcanii DS2 chromosome, complete genome	kinModCall	modified_base	3433	3433	34	+	.	coverage=58;context=GTGTTCCGCGACCGCTACGAGAAGCTCTCGAAACTGCTCCG;IPDRatio=2.12
Haloferax volcanii DS2 chromosome, complete genome	kinModCall	modified_base	3442	3442	23	+	.	coverage=58;context=GACCGCTACGAGAAGCTCTCGAAACTGCTCCGCGGGCGCGT;IPDRatio=1.75
Haloferax volcanii DS2 chromosome, complete genome	kinModCall	modified_base	3487	3487	26	-	.	coverage=49;context=TCGCCGCCGGACATGTTCGAGATGGCCTTCGCGGGGCGGTG;IPDRatio=1.71
Haloferax volcanii DS2 chromosome, complete genome	kinModCall	modified_base	3490	3490	27	+	.	coverage=44;context=CGCCCCGCGAAGGCCATCTCGAACATGTCCGGCGGCGAGGA;IPDRatio=1.94
Haloferax volcanii DS2 chromosome, complete genome	kinModCall	modified_base	3500	3500	21	-	.	coverage=45;context=GAGTTCGGCGTCCTCGCCGCCGGACATGTTCGAGATGGCCT;IPDRatio=1.76
Haloferax volcanii DS2 chromosome, complete genome	kinModCall	modified_base	3523	3523	21	-	.	coverage=61;context=CGCACGTCGTCGACGAGGCCGATGAGTTCGGCGTCCTCGCC;IPDRatio=1.64
Haloferax volcanii DS2 chromosome, complete genome	kinModCall	modified_base	3530	3530	25	-	.	coverage=59;context=GGTGGAGCGCACGTCGTCGACGAGGCCGATGAGTTCGGCGT;IPDRatio=1.79
Haloferax volcanii DS2 chromosome, complete genome	kinModCall	m4C	3544	3544	24	+	.	context=GGCCTCGTCGACGACGTGCGCTCCACCAAGAGCGGCCACTG;fracLow=0.014;coverage=54;IPDRatio=1.60;fracUp=0.423;frac=0.240;identificationQv=15
Haloferax volcanii DS2 chromosome, complete genome	kinModCall	modified_base	3568	3568	25	+	.	coverage=58;context=ACCAAGAGCGGCCACTGGATTATCGACCTTGAGGACACGAC;IPDRatio=1.61
Haloferax volcanii DS2 chromosome, complete genome	kinModCall	modified_base	3571	3571	26	-	.	coverage=61;context=CCCGTCGTGTCCTCAAGGTCGATAATCCAGTGGCCGCTCTT;IPDRatio=1.86
Haloferax volcanii DS2 chromosome, complete genome	kinModCall	m4C	3594	3594	28	+	.	context=CCTTGAGGACACGACGGGGACGTTCCCCTGTCTCGTGATGA;fracLow=0.000;coverage=59;IPDRatio=1.98;fracUp=1.000;frac=0.439;identificationQv=4
Haloferax volcanii DS2 chromosome, complete genome	kinModCall	modified_base	3597	3597	23	+	.	coverage=57;context=TGAGGACACGACGGGGACGTTCCCCTGTCTCGTGATGAAGG;IPDRatio=1.78
Haloferax volcanii DS2 chromosome, complete genome	kinModCall	modified_base	3600	3600	23	-	.	coverage=48;context=TGTCCTTCATCACGAGACAGGGGAACGTCCCCGTCGTGTCC;IPDRatio=2.55
Haloferax volcanii DS2 chromosome, complete genome	kinModCall	modified_base	3635	3635	36	+	.	coverage=39;context=AGGACAAGGACATCGCGGGCTACGTCGACGAACTCCTCATG;IPDRatio=2.27
Haloferax volcanii DS2 chromosome, complete genome	kinModCall	m4C	3649	3649	22	+	.	context=GCGGGCTACGTCGACGAACTCCTCATGGACGAGTGCATCGC;fracLow=0.099;coverage=39;IPDRatio=1.86;fracUp=0.745;frac=0.463;identificationQv=13
Haloferax volcanii DS2 chromosome, complete genome	kinModCall	m4C	3650	3650	25	+	.	context=CGGGCTACGTCGACGAACTCCTCATGGACGAGTGCATCGCG;fracLow=0.137;coverage=37;IPDRatio=3.57;fracUp=0.599;frac=0.371;identificationQv=30
Haloferax volcanii DS2 chromosome, complete genome	kinModCall	m6A	3888	3888	21	-	.	context=CCATGTCGCCGGCGATGAGGAGGTACTCGATGCGCGCTGCC;fracLow=0.171;coverage=13;IPDRatio=2.83;fracUp=0.955;frac=0.586;identificationQv=8
Haloferax volcanii DS2 chromosome, complete genome	kinModCall	modified_base	3896	3896	21	-	.	coverage=12;context=GCCTTCGACCATGTCGCCGGCGATGAGGAGGTACTCGATGC;IPDRatio=2.23
Haloferax volcanii DS2 chromosome, complete genome	kinModCall	modified_base	4122	4122	23	-	.	coverage=28;context=TCGAGGGATTGCTCGTGATGCGGGCGTCGTGAGCCGACATG;IPDRatio=2.76
Haloferax volcanii DS2 chromosome, complete genome	kinModCall	modified_base	4172	4172	30	+	.	coverage=35;context=TCGAAGGCGTCAACGTCCTCATGTACCACGGTGTCTCGCTT;IPDRatio=1.84
Haloferax volcanii DS2 chromosome, complete genome	kinModCall	modified_base	4175	4175	22	-	.	coverage=35;context=GTCAAGCGAGACACCGTGGTACATGAGGACGTTGACGCCTT;IPDRatio=1.84
Haloferax volcanii DS2 chromosome, complete genome	kinModCall	modified_base	4184	4184	26	-	.	coverage=36;context=GATGACCTCGTCAAGCGAGACACCGTGGTACATGAGGACGT;IPDRatio=1.76
Haloferax volcanii DS2 chromosome, complete genome	kinModCall	modified_base	4259	4259	24	+	.	coverage=25;context=AGCCGCACAAGGCGATGTACCAGCTTTTGAAAAAGCGTCAC;IPDRatio=1.74
Haloferax volcanii DS2 chromosome, complete genome	kinModCall	modified_base	4339	4339	23	+	.	coverage=38;context=GAGGAACTCGACTACCTCGTCATGGAGGACGTGCCCGACAT;IPDRatio=1.65
Haloferax volcanii DS2 chromosome, complete genome	kinModCall	modified_base	4368	4368	30	+	.	coverage=25;context=CGTGCCCGACATCTTCCACACCGGCCACGTCCACAAGCTCG;IPDRatio=2.34
Haloferax volcanii DS2 chromosome, complete genome	kinModCall	modified_base	4400	4400	22	+	.	coverage=28;context=ACAAGCTCGGTTGGGGCAAGTACCACAACGTCCTCGCGGTC;IPDRatio=1.83
Haloferax volcanii DS2 chromosome, complete genome	kinModCall	modified_base	4483	4483	23	-	.	coverage=37;context=TCGACGATGGGCGCGTAGCCGGCGTCGGGGTCGATGTTGAC;IPDRatio=5.34
Haloferax volcanii DS2 chromosome, complete genome	kinModCall	modified_base	4522	4522	24	-	.	coverage=38;context=CAGGAGAACTTCCGGACCGTCATGTTCAGCGTGTCGAGGTC;IPDRatio=1.79
Haloferax volcanii DS2 chromosome, complete genome	kinModCall	modified_base	4639	4639	28	+	.	coverage=35;context=GCCGGATGTGCGGCGACCGAGACCATTCCACCGTCGCTTTT;IPDRatio=2.94
Haloferax volcanii DS2 chromosome, complete genome	kinModCall	modified_base	4677	4677	23	+	.	coverage=35;context=TTTTATCCGCGACGCCCACAGAATCGGTGATGACCGACGAC;IPDRatio=2.35
Haloferax volcanii DS2 chromosome, complete genome	kinModCall	modified_base	4884	4884	23	+	.	coverage=12;context=GCGTCTACACGGACGACGCGTACAGTCAGGGATACCTGAAC;IPDRatio=1.83
Haloferax volcanii DS2 chromosome, complete genome	kinModCall	m6A	5318	5318	23	+	.	context=GGTCCCGAGTCCCGCGTGAAATTCCCCGCCGAGGTGCTTTC;fracLow=0.016;coverage=18;IPDRatio=1.94;fracUp=0.499;frac=0.212;identificationQv=22
Haloferax volcanii DS2 chromosome, complete genome	kinModCall	modified_base	5332	5332	22	-	.	coverage=27;context=CGTCGGTGACCGCCGAAAGCACCTCGGCGGGGAATTTCACG;IPDRatio=2.52
Haloferax volcanii DS2 chromosome, complete genome	kinModCall	modified_base	5354	5354	22	+	.	coverage=32;context=CTTTCGGCGGTCACCGACGCGGTTCCCGAGGAGTTCGTCGT;IPDRatio=2.04
Haloferax volcanii DS2 chromosome, complete genome	kinModCall	modified_base	5412	5412	22	+	.	coverage=32;context=AGGAGAAAGTGACCGACGGCGACTACGAGTGGCCCGAGGGC;IPDRatio=2.20
Haloferax volcanii DS2 chromosome, complete genome	kinModCall	modified_base	5415	5415	27	+	.	coverage=33;context=AGAAAGTGACCGACGGCGACTACGAGTGGCCCGAGGGCGAG;IPDRatio=1.84
Haloferax volcanii DS2 chromosome, complete genome	kinModCall	modified_base	5416	5416	24	+	.	coverage=30;context=GAAAGTGACCGACGGCGACTACGAGTGGCCCGAGGGCGAGG;IPDRatio=1.79
Haloferax volcanii DS2 chromosome, complete genome	kinModCall	modified_base	5448	5448	23	+	.	coverage=23;context=AGGGCGAGGACGCGGCCGCGGTCTTCTTCGAGGAGCTGTCG;IPDRatio=2.64
Haloferax volcanii DS2 chromosome, complete genome	kinModCall	modified_base	5451	5451	24	+	.	coverage=33;context=GCGAGGACGCGGCCGCGGTCTTCTTCGAGGAGCTGTCGGCG;IPDRatio=2.03
Haloferax volcanii DS2 chromosome, complete genome	kinModCall	modified_base	5477	5477	23	-	.	coverage=32;context=GTCGTGTGGACGTAGTCGGCTCCGGCCGCCGACAGCTCCTC;IPDRatio=1.89
Haloferax volcanii DS2 chromosome, complete genome	kinModCall	modified_base	5485	5485	22	-	.	coverage=31;context=CGGTCTCGGTCGTGTGGACGTAGTCGGCTCCGGCCGCCGAC;IPDRatio=2.07
Haloferax volcanii DS2 chromosome, complete genome	kinModCall	modified_base	5499	5499	30	-	.	coverage=37;context=CGGAGTCGTCGCGTCGGTCTCGGTCGTGTGGACGTAGTCGG;IPDRatio=2.39
Haloferax volcanii DS2 chromosome, complete genome	kinModCall	modified_base	5510	5510	21	+	.	coverage=40;context=CACACGACCGAGACCGACGCGACGACTCCGACCTTCGGCGC;IPDRatio=2.38
Haloferax volcanii DS2 chromosome, complete genome	kinModCall	m4C	5518	5518	24	+	.	context=CGAGACCGACGCGACGACTCCGACCTTCGGCGCGGACGGTC;fracLow=0.000;coverage=42;IPDRatio=1.67;fracUp=0.978;frac=0.550;identificationQv=16
Haloferax volcanii DS2 chromosome, complete genome	kinModCall	modified_base	5519	5519	27	+	.	coverage=45;context=GAGACCGACGCGACGACTCCGACCTTCGGCGCGGACGGTCC;IPDRatio=1.94
Haloferax volcanii DS2 chromosome, complete genome	kinModCall	m6A	5520	5520	30	+	.	context=AGACCGACGCGACGACTCCGACCTTCGGCGCGGACGGTCCG;fracLow=0.041;coverage=43;IPDRatio=1.95;fracUp=0.318;frac=0.182;identificationQv=19
Haloferax volcanii DS2 chromosome, complete genome	kinModCall	m4C	5521	5521	21	+	.	context=GACCGACGCGACGACTCCGACCTTCGGCGCGGACGGTCCGA;fracLow=0.098;coverage=46;IPDRatio=1.89;fracUp=0.957;frac=0.586;identificationQv=13
Haloferax volcanii DS2 chromosome, complete genome	kinModCall	modified_base	5528	5528	32	-	.	coverage=47;context=GCGAGTGTCGGACCGTCCGCGCCGAAGGTCGGAGTCGTCGC;IPDRatio=1.95
Haloferax volcanii DS2 chromosome, complete genome	kinModCall	modified_base	5540	5540	23	+	.	coverage=49;context=ACCTTCGGCGCGGACGGTCCGACACTCGCTGAGGCCGCCGC;IPDRatio=1.72
Haloferax volcanii DS2 chromosome, complete genome	kinModCall	modified_base	5563	5563	30	+	.	coverage=51;context=ACTCGCTGAGGCCGCCGCCGAGTACGTCACCGACGACACGG;IPDRatio=1.79
Haloferax volcanii DS2 chromosome, complete genome	kinModCall	modified_base	5564	5564	22	+	.	coverage=52;context=CTCGCTGAGGCCGCCGCCGAGTACGTCACCGACGACACGGT;IPDRatio=1.58
Haloferax volcanii DS2 chromosome, complete genome	kinModCall	m4C	5576	5576	29	+	.	context=GCCGCCGAGTACGTCACCGACGACACGGTCGTCATCGCCAA;fracLow=0.348;coverage=56;IPDRatio=1.81;fracUp=1.000;frac=0.924;identificationQv=13
Haloferax volcanii DS2 chromosome, complete genome	kinModCall	m4C	5585	5585	56	+	.	context=TACGTCACCGACGACACGGTCGTCATCGCCAACGGCGGGCT;fracLow=0.000;coverage=53;IPDRatio=4.86;fracUp=0.000;frac=0.000;identificationQv=27
Haloferax volcanii DS2 chromosome, complete genome	kinModCall	modified_base	5590	5590	30	+	.	coverage=55;context=CACCGACGACACGGTCGTCATCGCCAACGGCGGGCTCGGGG;IPDRatio=1.96
Haloferax volcanii DS2 chromosome, complete genome	kinModCall	modified_base	5592	5592	23	+	.	coverage=57;context=CCGACGACACGGTCGTCATCGCCAACGGCGGGCTCGGGGAC;IPDRatio=2.38
Haloferax volcanii DS2 chromosome, complete genome	kinModCall	modified_base	5592	5592	31	-	.	coverage=54;context=GTCCCCGAGCCCGCCGTTGGCGATGACGACCGTGTCGTCGG;IPDRatio=2.04
Haloferax volcanii DS2 chromosome, complete genome	kinModCall	modified_base	5594	5594	32	+	.	coverage=41;context=GACGACACGGTCGTCATCGCCAACGGCGGGCTCGGGGACCC;IPDRatio=3.03
Haloferax volcanii DS2 chromosome, complete genome	kinModCall	modified_base	5610	5610	23	+	.	coverage=37;context=TCGCCAACGGCGGGCTCGGGGACCCGGACGCGGCGCGGGCC;IPDRatio=1.84
Haloferax volcanii DS2 chromosome, complete genome	kinModCall	modified_base	5675	5675	21	+	.	coverage=38;context=TTCACGCTGGGCACGAGCGCGCTCGCCAACCCGGACTGGCC;IPDRatio=1.61
Haloferax volcanii DS2 chromosome, complete genome	kinModCall	modified_base	5683	5683	26	+	.	coverage=33;context=GGGCACGAGCGCGCTCGCCAACCCGGACTGGCCGGCGCGCG;IPDRatio=1.92
Haloferax volcanii DS2 chromosome, complete genome	kinModCall	modified_base	5706	5706	22	+	.	coverage=34;context=CGGACTGGCCGGCGCGCGTGGCCGCCGGCGACGACCTCGAC;IPDRatio=3.08
Haloferax volcanii DS2 chromosome, complete genome	kinModCall	modified_base	5729	5729	21	+	.	coverage=37;context=GCCGGCGACGACCTCGACGCGTTCGACCCGGCGAAGTACCT;IPDRatio=2.51
Haloferax volcanii DS2 chromosome, complete genome	kinModCall	modified_base	5737	5737	28	-	.	coverage=43;context=TCGGCGCGAGGTACTTCGCCGGGTCGAACGCGTCGAGGTCG;IPDRatio=2.23
Haloferax volcanii DS2 chromosome, complete genome	kinModCall	m4C	5812	5812	21	-	.	context=AGCCGCCGTCGAGCGCGCGTCAGTCGTCCGCGAGCGGCGGC;fracLow=0.124;coverage=40;IPDRatio=1.79;fracUp=0.700;frac=0.388;identificationQv=11
Haloferax volcanii DS2 chromosome, complete genome	kinModCall	m4C	5856	5856	20	-	.	context=CGAGTGGAAGCGAAGGGGTTCGGTGGGTAGTTCGCAGGCGG;fracLow=0.088;coverage=26;IPDRatio=1.88;fracUp=0.887;frac=0.525;identificationQv=10
Haloferax volcanii DS2 chromosome, complete genome	kinModCall	modified_base	5883	5883	21	-	.	coverage=34;context=CCGTCGAGGAACTGTGAAACGGGAGTTCGAGTGGAAGCGAA;IPDRatio=2.91
Haloferax volcanii DS2 chromosome, complete genome	kinModCall	modified_base	5925	5925	30	-	.	coverage=49;context=GCTCGGGTAGTCGAATCGAGTTAGCGCGTCCGAATACGGCG;IPDRatio=2.09
Haloferax volcanii DS2 chromosome, complete genome	kinModCall	modified_base	5936	5936	21	-	.	coverage=42;context=CTCGACGTGACGCTCGGGTAGTCGAATCGAGTTAGCGCGTC;IPDRatio=2.10
Haloferax volcanii DS2 chromosome, complete genome	kinModCall	modified_base	5956	5956	24	+	.	coverage=31;context=CTACCCGAGCGTCACGTCGAGGTAGAGCATCACGACGACGC;IPDRatio=5.24
Haloferax volcanii DS2 chromosome, complete genome	kinModCall	modified_base	6024	6024	21	+	.	coverage=29;context=GCTCGTGGCCGTTCGAGTGCGTCTCGGGGACGATCTCGTCG;IPDRatio=1.77
Haloferax volcanii DS2 chromosome, complete genome	kinModCall	modified_base	6382	6382	22	+	.	coverage=17;context=CAGGACGACAGAGGCCATCTTTTTGTCCGTCTCCGGGGCGT;IPDRatio=1.83
Haloferax volcanii DS2 chromosome, complete genome	kinModCall	modified_base	6539	6539	21	-	.	coverage=37;context=GCGAGTTTCACGAGCCTCATCCTCCCCGGCATCGAGGCGGC;IPDRatio=1.91
Haloferax volcanii DS2 chromosome, complete genome	kinModCall	modified_base	6542	6542	24	+	.	coverage=37;context=GCCTCGATGCCGGGGAGGATGAGGCTCGTGAAACTCGCGGC;IPDRatio=2.03
Haloferax volcanii DS2 chromosome, complete genome	kinModCall	modified_base	6545	6545	28	-	.	coverage=37;context=CTCGCCGCGAGTTTCACGAGCCTCATCCTCCCCGGCATCGA;IPDRatio=2.11
Haloferax volcanii DS2 chromosome, complete genome	kinModCall	modified_base	6622	6622	28	+	.	coverage=28;context=CGAGCGCTTCGAGGGGTCGCGCCAGACGAGAATGAGGAGCG;IPDRatio=2.05
Haloferax volcanii DS2 chromosome, complete genome	kinModCall	modified_base	6633	6633	25	-	.	coverage=21;context=CATGCTCGGCGCGCTCCTCATTCTCGTCTGGCGCGACCCCT;IPDRatio=2.39
Haloferax volcanii DS2 chromosome, complete genome	kinModCall	modified_base	6644	6644	21	+	.	coverage=26;context=CAGACGAGAATGAGGAGCGCGCCGAGCATGTTCATCCCGGC;IPDRatio=2.08
Haloferax volcanii DS2 chromosome, complete genome	kinModCall	modified_base	6650	6650	24	+	.	coverage=27;context=AGAATGAGGAGCGCGCCGAGCATGTTCATCCCGGCGATGAC;IPDRatio=2.20
Haloferax volcanii DS2 chromosome, complete genome	kinModCall	modified_base	6655	6655	21	+	.	coverage=21;context=GAGGAGCGCGCCGAGCATGTTCATCCCGGCGATGACGATGC;IPDRatio=2.17
Haloferax volcanii DS2 chromosome, complete genome	kinModCall	modified_base	6703	6703	21	-	.	coverage=25;context=TCGTCTCGCTCGCCGGCTCGAACCCGGTGATGCAGGGCCTC;IPDRatio=2.04
Haloferax volcanii DS2 chromosome, complete genome	kinModCall	modified_base	6705	6705	36	-	.	coverage=24;context=GTTCGTCTCGCTCGCCGGCTCGAACCCGGTGATGCAGGGCC;IPDRatio=3.02
Haloferax volcanii DS2 chromosome, complete genome	kinModCall	modified_base	6721	6721	23	+	.	coverage=23;context=GTTCGAGCCGGCGAGCGAGACGAACAGCTCTTCGACCGCCG;IPDRatio=2.03
Haloferax volcanii DS2 chromosome, complete genome	kinModCall	modified_base	6754	6754	25	-	.	coverage=20;context=GAGAGACGGCCGCCGGAAGTGAGACGGCCGTGACGGCGGTC;IPDRatio=2.07
Haloferax volcanii DS2 chromosome, complete genome	kinModCall	modified_base	6811	6811	21	+	.	coverage=30;context=GACCACCTGACGAGCGGGAGGTATGTATTCCCTCCGTCGGT;IPDRatio=2.01
Haloferax volcanii DS2 chromosome, complete genome	kinModCall	modified_base	6818	6818	23	-	.	coverage=27;context=GGCGAGAACCGACGGAGGGAATACATACCTCCCGCTCGTCA;IPDRatio=1.89
Haloferax volcanii DS2 chromosome, complete genome	kinModCall	modified_base	6825	6825	23	-	.	coverage=30;context=CGCGGCCGGCGAGAACCGACGGAGGGAATACATACCTCCCG;IPDRatio=1.92
Haloferax volcanii DS2 chromosome, complete genome	kinModCall	modified_base	6849	6849	26	+	.	coverage=31;context=GGTTCTCGCCGGCCGCGAGGCTCGACTATCCCGTCTCGTCG;IPDRatio=2.24
Haloferax volcanii DS2 chromosome, complete genome	kinModCall	modified_base	6919	6919	23	-	.	coverage=28;context=AGCACGTCGGCTTCGACCGCGTCGGCCACGGCCCGCGGTTC;IPDRatio=2.32
Haloferax volcanii DS2 chromosome, complete genome	kinModCall	modified_base	6945	6945	26	+	.	coverage=30;context=CGAAGCCGACGTGCTCGACCGCCTCGCACAGCGGGGCCTCG;IPDRatio=3.41
Haloferax volcanii DS2 chromosome, complete genome	kinModCall	modified_base	6965	6965	26	+	.	coverage=27;context=GCCTCGCACAGCGGGGCCTCGGATTCGAGGACGAGCACCTC;IPDRatio=3.49
Haloferax volcanii DS2 chromosome, complete genome	kinModCall	modified_base	7065	7065	22	+	.	coverage=17;context=CCGCCTCGGTGCCGCCGAGGCGGGTGACGTGGAGGACGCCG;IPDRatio=9.37
Haloferax volcanii DS2 chromosome, complete genome	kinModCall	modified_base	7100	7100	24	+	.	coverage=11;context=ACGCCGTCGCGGACGTCGAAGCCGACGAAGCCGAGCACCGG;IPDRatio=2.45
Haloferax volcanii DS2 chromosome, complete genome	kinModCall	modified_base	7113	7113	24	+	.	coverage=12;context=CGTCGAAGCCGACGAAGCCGAGCACCGGTTCGTCGTCGGCC;IPDRatio=1.87
Haloferax volcanii DS2 chromosome, complete genome	kinModCall	modified_base	7127	7127	22	+	.	coverage=12;context=AAGCCGAGCACCGGTTCGTCGTCGGCCGGCGCGTCGGCGTG;IPDRatio=2.74
Haloferax volcanii DS2 chromosome, complete genome	kinModCall	modified_base	7179	7179	22	-	.	coverage=42;context=GATACGCGACCGGACGGTCCGCCTCGCCACCGCCGAGACGA;IPDRatio=2.08
Haloferax volcanii DS2 chromosome, complete genome	kinModCall	modified_base	7190	7190	26	+	.	coverage=36;context=GTGGCGAGGCGGACCGTCCGGTCGCGTATCAGCCGACGCAT;IPDRatio=2.54
Haloferax volcanii DS2 chromosome, complete genome	kinModCall	modified_base	7202	7202	23	-	.	coverage=48;context=CCGATACGGGCGATGCGTCGGCTGATACGCGACCGGACGGT;IPDRatio=1.73
Haloferax volcanii DS2 chromosome, complete genome	kinModCall	modified_base	7208	7208	26	+	.	coverage=46;context=CGGTCGCGTATCAGCCGACGCATCGCCCGTATCGGCGCGTC;IPDRatio=1.88
Haloferax volcanii DS2 chromosome, complete genome	kinModCall	modified_base	7225	7225	27	+	.	coverage=41;context=ACGCATCGCCCGTATCGGCGCGTCGGCGACGGCGGCGAGCG;IPDRatio=2.22
Haloferax volcanii DS2 chromosome, complete genome	kinModCall	modified_base	7261	7261	36	-	.	coverage=51;context=TGGATGTCAGAGACGCCGTTGACACCGACGCCGAGGCGCTC;IPDRatio=2.20
Haloferax volcanii DS2 chromosome, complete genome	kinModCall	modified_base	7266	7266	26	+	.	coverage=43;context=CCTCGGCGTCGGTGTCAACGGCGTCTCTGACATCCATGCCC;IPDRatio=3.17
Haloferax volcanii DS2 chromosome, complete genome	kinModCall	modified_base	7274	7274	30	+	.	coverage=44;context=TCGGTGTCAACGGCGTCTCTGACATCCATGCCCGAACGTTC;IPDRatio=2.18
Haloferax volcanii DS2 chromosome, complete genome	kinModCall	modified_base	7274	7274	23	-	.	coverage=45;context=GAACGTTCGGGCATGGATGTCAGAGACGCCGTTGACACCGA;IPDRatio=1.78
Haloferax volcanii DS2 chromosome, complete genome	kinModCall	modified_base	7279	7279	23	+	.	coverage=46;context=GTCAACGGCGTCTCTGACATCCATGCCCGAACGTTCCGCGG;IPDRatio=2.76
Haloferax volcanii DS2 chromosome, complete genome	kinModCall	modified_base	7314	7314	28	-	.	coverage=42;context=ACCGACGCCTCGCGGGCGGAGATTTATCACCGAAGCCGCGG;IPDRatio=3.05
Haloferax volcanii DS2 chromosome, complete genome	kinModCall	modified_base	7315	7315	21	-	.	coverage=34;context=TACCGACGCCTCGCGGGCGGAGATTTATCACCGAAGCCGCG;IPDRatio=1.75
Haloferax volcanii DS2 chromosome, complete genome	kinModCall	modified_base	7316	7316	24	-	.	coverage=40;context=GTACCGACGCCTCGCGGGCGGAGATTTATCACCGAAGCCGC;IPDRatio=4.10
Haloferax volcanii DS2 chromosome, complete genome	kinModCall	modified_base	7389	7389	28	-	.	coverage=37;context=GCGGGGGGACGTATAACTATGTCCTCCGATTCAACCGTTGC;IPDRatio=2.11
Haloferax volcanii DS2 chromosome, complete genome	kinModCall	modified_base	7391	7391	27	+	.	coverage=42;context=AACGGTTGAATCGGAGGACATAGTTATACGTCCCCCCGCGT;IPDRatio=1.77
Haloferax volcanii DS2 chromosome, complete genome	kinModCall	modified_base	7392	7392	24	+	.	coverage=35;context=ACGGTTGAATCGGAGGACATAGTTATACGTCCCCCCGCGTT;IPDRatio=1.74
Haloferax volcanii DS2 chromosome, complete genome	kinModCall	modified_base	7399	7399	28	-	.	coverage=41;context=AGGGGCTAACGCGGGGGGACGTATAACTATGTCCTCCGATT;IPDRatio=2.23
Haloferax volcanii DS2 chromosome, complete genome	kinModCall	modified_base	7432	7432	21	-	.	coverage=30;context=GCGTCGCTTCGGGGCTTCGTTGGTAAACATGCGAGGGGCTA;IPDRatio=2.00
Haloferax volcanii DS2 chromosome, complete genome	kinModCall	modified_base	7682	7682	23	+	.	coverage=19;context=ATCGTCTCGATGGGCGAGCGGACCAGCGTGCGCATGCTCAA;IPDRatio=2.50
Haloferax volcanii DS2 chromosome, complete genome	kinModCall	modified_base	7740	7740	21	-	.	coverage=18;context=CTCGTCGGTGCCGGGCTCGACGAACAGGGCGTTGACGCCGC;IPDRatio=2.02
Haloferax volcanii DS2 chromosome, complete genome	kinModCall	modified_base	7749	7749	22	-	.	coverage=14;context=GACCGGCCACTCGTCGGTGCCGGGCTCGACGAACAGGGCGT;IPDRatio=3.50
Haloferax volcanii DS2 chromosome, complete genome	kinModCall	modified_base	7803	7803	31	-	.	coverage=15;context=CGCGGCCCGCTCTCGGGTCGCCTCGACGTCGACCTCGCCGA;IPDRatio=3.33
Haloferax volcanii DS2 chromosome, complete genome	kinModCall	m6A	7975	7975	37	-	.	context=CGCCCTCCACGTCGGTCACGATGACGACCTCGTCGGCGTCC;fracLow=0.387;coverage=25;IPDRatio=9.18;fracUp=0.809;frac=0.578;identificationQv=7
Haloferax volcanii DS2 chromosome, complete genome	kinModCall	modified_base	8006	8006	23	-	.	coverage=35;context=CCTTCAACCACGCGCGGGTCGCCGGTCATGACGCCCTCCAC;IPDRatio=1.86
Haloferax volcanii DS2 chromosome, complete genome	kinModCall	modified_base	8009	8009	25	+	.	coverage=33;context=GAGGGCGTCATGACCGGCGACCCGCGCGTGGTTGAAGGCGC;IPDRatio=2.34
Haloferax volcanii DS2 chromosome, complete genome	kinModCall	modified_base	8024	8024	26	+	.	coverage=37;context=GGCGACCCGCGCGTGGTTGAAGGCGCGCGCAACGTCGGCCG;IPDRatio=1.80
Haloferax volcanii DS2 chromosome, complete genome	kinModCall	m6A	8071	8071	22	-	.	context=CCTCGGCCCCGCGGAACGAGAGGTTCCGAAGCTCGTCGACG;fracLow=0.098;coverage=46;IPDRatio=1.91;fracUp=0.408;frac=0.273;identificationQv=5
Haloferax volcanii DS2 chromosome, complete genome	kinModCall	modified_base	8088	8088	29	-	.	coverage=47;context=CGCCGACGGCGCGACGACCTCGGCCCCGCGGAACGAGAGGT;IPDRatio=1.98
Haloferax volcanii DS2 chromosome, complete genome	kinModCall	modified_base	8096	8096	21	-	.	coverage=43;context=TACGACAGCGCCGACGGCGCGACGACCTCGGCCCCGCGGAA;IPDRatio=1.62
Haloferax volcanii DS2 chromosome, complete genome	kinModCall	modified_base	8118	8118	25	-	.	coverage=42;context=AACGTCCAGCGCCGCGTCCTTGTACGACAGCGCCGACGGCG;IPDRatio=1.79
Haloferax volcanii DS2 chromosome, complete genome	kinModCall	modified_base	8143	8143	25	+	.	coverage=48;context=CGCGGCGCTGGACGTTCGCGTCGTCCACTACCAGCACGGCG;IPDRatio=2.02
Haloferax volcanii DS2 chromosome, complete genome	kinModCall	m6A	8158	8158	94	+	.	context=TCGCGTCGTCCACTACCAGCACGGCGACCTGCTCACCGGCG;fracLow=0.635;motif=GCABNNNNNNVTGC;coverage=48;IPDRatio=5.88;id=GCABNNNNNNVTGC;fracUp=0.976;frac=0.801;identificationQv=38
Haloferax volcanii DS2 chromosome, complete genome	kinModCall	m6A	8167	8167	76	-	.	context=TGAGCGTCCCGCCGGTGAGCAGGTCGCCGTGCTGGTAGTGG;fracLow=0.557;motif=GCABNNNNNNVTGC;coverage=48;IPDRatio=6.82;id=GCABNNNNNNVTGC;fracUp=0.916;frac=0.726;identificationQv=62
Haloferax volcanii DS2 chromosome, complete genome	kinModCall	modified_base	8187	8187	22	-	.	coverage=55;context=GTTGTGGAACTCGCCTTCGATGAGCGTCCCGCCGGTGAGCA;IPDRatio=1.66
Haloferax volcanii DS2 chromosome, complete genome	kinModCall	modified_base	8192	8192	30	-	.	coverage=63;context=ATGAGGTTGTGGAACTCGCCTTCGATGAGCGTCCCGCCGGT;IPDRatio=2.01
Haloferax volcanii DS2 chromosome, complete genome	kinModCall	modified_base	8200	8200	28	-	.	coverage=63;context=GCATGTCGATGAGGTTGTGGAACTCGCCTTCGATGAGCGTC;IPDRatio=1.72
Haloferax volcanii DS2 chromosome, complete genome	kinModCall	modified_base	8226	8226	28	+	.	coverage=54;context=ACCTCATCGACATGCAGGAAGAGCCCCTCGCGTGTCTCACG;IPDRatio=2.30
Haloferax volcanii DS2 chromosome, complete genome	kinModCall	modified_base	8227	8227	26	-	.	coverage=52;context=CCGTGAGACACGCGAGGGGCTCTTCCTGCATGTCGATGAGG;IPDRatio=1.65
Haloferax volcanii DS2 chromosome, complete genome	kinModCall	modified_base	8318	8318	31	-	.	coverage=25;context=GCGACCGAGTCGACGTTGATGTCCTCTTCTCGGAGGGCTGC;IPDRatio=2.22
Haloferax volcanii DS2 chromosome, complete genome	kinModCall	modified_base	8321	8321	23	+	.	coverage=25;context=GCCCTCCGAGAAGAGGACATCAACGTCGACTCGGTCGCCTC;IPDRatio=2.34
Haloferax volcanii DS2 chromosome, complete genome	kinModCall	modified_base	8330	8330	30	-	.	coverage=29;context=TCCATCCCGGAGGCGACCGAGTCGACGTTGATGTCCTCTTC;IPDRatio=1.98
Haloferax volcanii DS2 chromosome, complete genome	kinModCall	modified_base	8342	8342	21	-	.	coverage=30;context=AACGTGATAGAGTCCATCCCGGAGGCGACCGAGTCGACGTT;IPDRatio=1.74
Haloferax volcanii DS2 chromosome, complete genome	kinModCall	modified_base	8353	8353	21	-	.	coverage=31;context=CGAGGACGTAGAACGTGATAGAGTCCATCCCGGAGGCGACC;IPDRatio=1.85
Haloferax volcanii DS2 chromosome, complete genome	kinModCall	m4C	8431	8431	40	+	.	context=CCGCGTCGTCGCCGACGACGCGCTGTCGTCGGTCACCGTCG;fracLow=0.567;coverage=36;IPDRatio=2.73;fracUp=0.998;frac=0.822;identificationQv=8
Haloferax volcanii DS2 chromosome, complete genome	kinModCall	modified_base	8486	8486	27	+	.	coverage=28;context=GTCGTCCGCGTCACCGGCGGCGAACTCCCGAACCGCCCCGG;IPDRatio=1.88
Haloferax volcanii DS2 chromosome, complete genome	kinModCall	modified_base	8490	8490	21	+	.	coverage=27;context=TCCGCGTCACCGGCGGCGAACTCCCGAACCGCCCCGGCGTC;IPDRatio=6.28
Haloferax volcanii DS2 chromosome, complete genome	kinModCall	modified_base	8516	8516	21	+	.	coverage=21;context=AACCGCCCCGGCGTCATCCTCGACATCGTCGAGCCGCTGTC;IPDRatio=1.92
Haloferax volcanii DS2 chromosome, complete genome	kinModCall	modified_base	8531	8531	21	+	.	coverage=22;context=ATCCTCGACATCGTCGAGCCGCTGTCCGAGGCCGGCATCAA;IPDRatio=2.26
Haloferax volcanii DS2 chromosome, complete genome	kinModCall	modified_base	8536	8536	22	+	.	coverage=23;context=CGACATCGTCGAGCCGCTGTCCGAGGCCGGCATCAACATCC;IPDRatio=3.48
Haloferax volcanii DS2 chromosome, complete genome	kinModCall	modified_base	8546	8546	23	-	.	coverage=21;context=ATGGCGTCGTGGATGTTGATGCCGGCCTCGGACAGCGGCTC;IPDRatio=1.74
Haloferax volcanii DS2 chromosome, complete genome	kinModCall	m4C	8549	8549	26	+	.	context=CCGCTGTCCGAGGCCGGCATCAACATCCACGACGCCATCAC;fracLow=0.103;coverage=19;IPDRatio=2.41;fracUp=0.965;frac=0.647;identificationQv=11
Haloferax volcanii DS2 chromosome, complete genome	kinModCall	modified_base	8556	8556	21	-	.	coverage=19;context=CGCGGAGGTGATGGCGTCGTGGATGTTGATGCCGGCCTCGG;IPDRatio=2.27
Haloferax volcanii DS2 chromosome, complete genome	kinModCall	modified_base	8564	8564	24	+	.	coverage=9;context=GGCATCAACATCCACGACGCCATCACCTCCGCGACCTCCGT;IPDRatio=2.83
Haloferax volcanii DS2 chromosome, complete genome	kinModCall	modified_base	8671	8671	23	+	.	coverage=10;context=CGGTTCTCGTCGCGCTCTCGAAGCTGTTTCTCGCGCGCTCG;IPDRatio=2.15
Haloferax volcanii DS2 chromosome, complete genome	kinModCall	modified_base	8875	8875	23	-	.	coverage=19;context=ATCTTCGCCTTGTACGATTTCATGCCCGCAATAGGTCCGCG;IPDRatio=2.11
Haloferax volcanii DS2 chromosome, complete genome	kinModCall	modified_base	9068	9068	23	+	.	coverage=33;context=CGATGATTCGCGGCGACGAGGCCTACGCCGGCAGCGAGTCG;IPDRatio=1.60
Haloferax volcanii DS2 chromosome, complete genome	kinModCall	modified_base	9069	9069	25	-	.	coverage=28;context=ACGACTCGCTGCCGGCGTAGGCCTCGTCGCCGCGAATCATC;IPDRatio=2.63
Haloferax volcanii DS2 chromosome, complete genome	kinModCall	modified_base	9118	9118	24	+	.	coverage=38;context=CTCGCGGAGTCGGTCCGCGACGTGATGGGATTCGAGCACGT;IPDRatio=1.95
Haloferax volcanii DS2 chromosome, complete genome	kinModCall	modified_base	9120	9120	27	+	.	coverage=37;context=CGCGGAGTCGGTCCGCGACGTGATGGGATTCGAGCACGTCG;IPDRatio=1.83
Haloferax volcanii DS2 chromosome, complete genome	kinModCall	modified_base	9142	9142	22	+	.	coverage=31;context=ATGGGATTCGAGCACGTCGTGCCGACCCATCAGGGCCGCGG;IPDRatio=1.91
Haloferax volcanii DS2 chromosome, complete genome	kinModCall	modified_base	9181	9181	28	-	.	coverage=35;context=CCGTCCTCCAAGAGGACGCCGTAGAGGACGTTCTCAGCGCC;IPDRatio=2.50
Haloferax volcanii DS2 chromosome, complete genome	kinModCall	modified_base	9214	9214	27	-	.	coverage=49;context=GTGTCGAAATGGGAGTTGTTCGGCACCACGTCGCCGTCCTC;IPDRatio=1.79
Haloferax volcanii DS2 chromosome, complete genome	kinModCall	modified_base	9215	9215	21	+	.	coverage=47;context=AGGACGGCGACGTGGTGCCGAACAACTCCCATTTCGACACG;IPDRatio=1.55
Haloferax volcanii DS2 chromosome, complete genome	kinModCall	modified_base	9232	9232	23	+	.	coverage=47;context=CCGAACAACTCCCATTTCGACACGACCCGCGCCCACGTCGT;IPDRatio=1.67
Haloferax volcanii DS2 chromosome, complete genome	kinModCall	modified_base	9268	9268	21	+	.	coverage=47;context=GTCGTCAATCAGGGCGCGGAGCCGGTCGACTGCCCGTCGCC;IPDRatio=1.58
Haloferax volcanii DS2 chromosome, complete genome	kinModCall	modified_base	9269	9269	40	-	.	coverage=49;context=GGGCGACGGGCAGTCGACCGGCTCCGCGCCCTGATTGACGA;IPDRatio=2.97
Haloferax volcanii DS2 chromosome, complete genome	kinModCall	modified_base	9316	9316	42	-	.	coverage=54;context=TCGAAGTTGCCCTTGAACGTCTCCGTCGAGTTGGGGTCGCG;IPDRatio=2.09
Haloferax volcanii DS2 chromosome, complete genome	kinModCall	modified_base	9319	9319	28	+	.	coverage=56;context=GACCCCAACTCGACGGAGACGTTCAAGGGCAACTTCGACAT;IPDRatio=1.76
Haloferax volcanii DS2 chromosome, complete genome	kinModCall	modified_base	9325	9325	31	+	.	coverage=49;context=AACTCGACGGAGACGTTCAAGGGCAACTTCGACATCGACGC;IPDRatio=1.83
Haloferax volcanii DS2 chromosome, complete genome	kinModCall	modified_base	9328	9328	32	+	.	coverage=53;context=TCGACGGAGACGTTCAAGGGCAACTTCGACATCGACGCGGG;IPDRatio=1.70
Haloferax volcanii DS2 chromosome, complete genome	kinModCall	modified_base	9341	9341	28	+	.	coverage=56;context=TCAAGGGCAACTTCGACATCGACGCGGGCTACGCGCTCGTC;IPDRatio=2.07
Haloferax volcanii DS2 chromosome, complete genome	kinModCall	modified_base	9352	9352	21	+	.	coverage=39;context=TTCGACATCGACGCGGGCTACGCGCTCGTCGAGGAGGTCGG;IPDRatio=1.64
Haloferax volcanii DS2 chromosome, complete genome	kinModCall	modified_base	9352	9352	22	-	.	coverage=35;context=CCGACCTCCTCGACGAGCGCGTAGCCCGCGTCGATGTCGAA;IPDRatio=1.83
Haloferax volcanii DS2 chromosome, complete genome	kinModCall	modified_base	9370	9370	21	-	.	coverage=50;context=ACGGGAATCGCGTCGGCCCCGACCTCCTCGACGAGCGCGTA;IPDRatio=1.93
Haloferax volcanii DS2 chromosome, complete genome	kinModCall	modified_base	9391	9391	23	-	.	coverage=51;context=TTCGTGATGGTGAGGGCGACGACGGGAATCGCGTCGGCCCC;IPDRatio=1.78
Haloferax volcanii DS2 chromosome, complete genome	kinModCall	modified_base	9394	9394	26	-	.	coverage=53;context=TTGTTCGTGATGGTGAGGGCGACGACGGGAATCGCGTCGGC;IPDRatio=1.80
Haloferax volcanii DS2 chromosome, complete genome	kinModCall	m4C	9406	9406	21	+	.	context=CCCGTCGTCGCCCTCACCATCACGAACAACTCCGTCGCCGG;fracLow=0.225;coverage=51;IPDRatio=1.65;fracUp=0.450;frac=0.322;identificationQv=15
Haloferax volcanii DS2 chromosome, complete genome	kinModCall	modified_base	9422	9422	26	+	.	coverage=51;context=CCATCACGAACAACTCCGTCGCCGGCCAGCCGGTCTCGATG;IPDRatio=1.95
Haloferax volcanii DS2 chromosome, complete genome	kinModCall	modified_base	9426	9426	36	+	.	coverage=45;context=CACGAACAACTCCGTCGCCGGCCAGCCGGTCTCGATGGCGA;IPDRatio=2.20
Haloferax volcanii DS2 chromosome, complete genome	kinModCall	modified_base	9430	9430	22	+	.	coverage=52;context=AACAACTCCGTCGCCGGCCAGCCGGTCTCGATGGCGAACAT;IPDRatio=1.70
Haloferax volcanii DS2 chromosome, complete genome	kinModCall	modified_base	9431	9431	22	+	.	coverage=53;context=ACAACTCCGTCGCCGGCCAGCCGGTCTCGATGGCGAACATC;IPDRatio=2.43
Haloferax volcanii DS2 chromosome, complete genome	kinModCall	modified_base	9439	9439	21	+	.	coverage=62;context=GTCGCCGGCCAGCCGGTCTCGATGGCGAACATCCGCGCCAC;IPDRatio=1.74
Haloferax volcanii DS2 chromosome, complete genome	kinModCall	modified_base	9473	9473	27	+	.	coverage=39;context=GCGCCACCGCCGAGTTCGCCCGCGACATCGACGCCATGTTC;IPDRatio=1.88
Haloferax volcanii DS2 chromosome, complete genome	kinModCall	modified_base	9490	9490	24	-	.	coverage=45;context=CGACAGGCGTCGATGACGAACATGGCGTCGATGTCGCGGGC;IPDRatio=1.76
Haloferax volcanii DS2 chromosome, complete genome	kinModCall	modified_base	9503	9503	24	+	.	coverage=40;context=ACGCCATGTTCGTCATCGACGCCTGTCGGTTCGCGGAGAAC;IPDRatio=2.10
Haloferax volcanii DS2 chromosome, complete genome	kinModCall	modified_base	9559	9559	25	+	.	coverage=19;context=ACCCACGAGGCGGGCTACGAGAACCACTCGGTCGCCGAAAT;IPDRatio=2.30
Haloferax volcanii DS2 chromosome, complete genome	kinModCall	modified_base	9565	9565	23	+	.	coverage=21;context=GAGGCGGGCTACGAGAACCACTCGGTCGCCGAAATCGCCCG;IPDRatio=2.09
Haloferax volcanii DS2 chromosome, complete genome	kinModCall	modified_base	9582	9582	21	+	.	coverage=22;context=CCACTCGGTCGCCGAAATCGCCCGCGCGCAGTTCGAACACG;IPDRatio=4.24
Haloferax volcanii DS2 chromosome, complete genome	kinModCall	modified_base	9634	9634	33	-	.	coverage=23;context=CCGCCGATGTTGACGAGGGCGTCCTTCTTCCCGGACATCGT;IPDRatio=7.03
Haloferax volcanii DS2 chromosome, complete genome	kinModCall	modified_base	9646	9646	24	+	.	coverage=32;context=AAGAAGGACGCCCTCGTCAACATCGGCGGCTTCGCCGCGAT;IPDRatio=1.79
Haloferax volcanii DS2 chromosome, complete genome	kinModCall	modified_base	9664	9664	34	+	.	coverage=30;context=AACATCGGCGGCTTCGCCGCGATGCGCGACGAGACGGTGTT;IPDRatio=2.06
Haloferax volcanii DS2 chromosome, complete genome	kinModCall	modified_base	9719	9719	21	-	.	coverage=29;context=GCCGCCGTAGGTGGGAAAGCCCTCGTAGAGGATGGCGCGCT;IPDRatio=1.94
Haloferax volcanii DS2 chromosome, complete genome	kinModCall	modified_base	9734	9734	29	-	.	coverage=30;context=GTCGCGGCCCGAGAGGCCGCCGTAGGTGGGAAAGCCCTCGT;IPDRatio=2.69
Haloferax volcanii DS2 chromosome, complete genome	kinModCall	modified_base	9778	9778	21	-	.	coverage=35;context=GGCGGTGTGACGGCCTCGCGGAGGCCGACGGCCATCGCCTC;IPDRatio=3.73
Haloferax volcanii DS2 chromosome, complete genome	kinModCall	modified_base	9790	9790	21	-	.	coverage=36;context=TCGGTCACGTACGGCGGTGTGACGGCCTCGCGGAGGCCGAC;IPDRatio=1.86
Haloferax volcanii DS2 chromosome, complete genome	kinModCall	m4C	9968	9968	28	+	.	context=GACAGGAACTCGTCTGCGCGCTCTACCTCGAAGGCGGCGTT;fracLow=0.179;coverage=29;IPDRatio=2.08;fracUp=0.758;frac=0.462;identificationQv=15
Haloferax volcanii DS2 chromosome, complete genome	kinModCall	modified_base	10119	10119	21	+	.	coverage=33;context=CGAGACGGCCGCGAAGGTGATGGCCTCGGCCGGCGAATACG;IPDRatio=1.80
Haloferax volcanii DS2 chromosome, complete genome	kinModCall	modified_base	10204	10204	22	-	.	coverage=14;context=AGCCATCAGTTCGACACCGGTTCGAGCCGCGACGAGAAATG;IPDRatio=1.60
Haloferax volcanii DS2 chromosome, complete genome	kinModCall	modified_base	10349	10349	24	+	.	coverage=22;context=GTAGTTGACGCGTTCCGCCTCGATTTCCATCGCGTCGAGGT;IPDRatio=1.92
Haloferax volcanii DS2 chromosome, complete genome	kinModCall	modified_base	10409	10409	26	+	.	coverage=17;context=CCGCGGGTCGCCGTCGCGGGGCTGGCCGACGCTACCGGGGT;IPDRatio=2.54
Haloferax volcanii DS2 chromosome, complete genome	kinModCall	modified_base	10494	10494	22	-	.	coverage=22;context=TCGCTCCTCGACGACGAGGACCTGCTGGTGTTGGGCCACAC;IPDRatio=2.17
Haloferax volcanii DS2 chromosome, complete genome	kinModCall	modified_base	10503	10503	21	+	.	coverage=21;context=AACACCAGCAGGTCCTCGTCGTCGAGGAGCGACGGCGAGAA;IPDRatio=1.82
Haloferax volcanii DS2 chromosome, complete genome	kinModCall	modified_base	10665	10665	22	+	.	coverage=27;context=AGCGCGTCGCGGGCGTAGTCGACGCCCGCGGCCGCCATGCT;IPDRatio=2.03
Haloferax volcanii DS2 chromosome, complete genome	kinModCall	modified_base	10825	10825	21	-	.	coverage=33;context=ATCGATGCCCTCGGTCGACCGACTGGTCTGCGCCGGCGACG;IPDRatio=1.88
Haloferax volcanii DS2 chromosome, complete genome	kinModCall	modified_base	10831	10831	21	+	.	coverage=31;context=CGGCGCAGACCAGTCGGTCGACCGAGGGCATCGATTCGAGC;IPDRatio=1.64
Haloferax volcanii DS2 chromosome, complete genome	kinModCall	modified_base	10843	10843	27	+	.	coverage=25;context=GTCGGTCGACCGAGGGCATCGATTCGAGCACCGCTTCGAGT;IPDRatio=1.79
Haloferax volcanii DS2 chromosome, complete genome	kinModCall	modified_base	10871	10871	24	+	.	coverage=34;context=CACCGCTTCGAGTGCCGGGAGGTTCCCGTGCACGTCCGAGA;IPDRatio=2.02
Haloferax volcanii DS2 chromosome, complete genome	kinModCall	modified_base	10906	10906	27	+	.	coverage=30;context=CCGAGATGACGCCCAGACGCATGGCTCGGTGTACGGTGTCG;IPDRatio=1.83
Haloferax volcanii DS2 chromosome, complete genome	kinModCall	m4C	10977	10977	24	-	.	context=GTCGGCGACGCCGTCGAAACCTCCTTCTACAACGGCGAATA;fracLow=0.239;coverage=20;IPDRatio=1.85;fracUp=0.634;frac=0.497;identificationQv=26
Haloferax volcanii DS2 chromosome, complete genome	kinModCall	m6A	10979	10979	24	-	.	context=CCGTCGGCGACGCCGTCGAAACCTCCTTCTACAACGGCGAA;fracLow=0.000;coverage=21;IPDRatio=2.16;fracUp=0.521;frac=0.304;identificationQv=4
Haloferax volcanii DS2 chromosome, complete genome	kinModCall	modified_base	11018	11018	21	-	.	coverage=36;context=ACCACGAGTTCGAACACGCCGTCTGCGCCGCCGCCGCGACC;IPDRatio=5.04
Haloferax volcanii DS2 chromosome, complete genome	kinModCall	modified_base	11090	11090	23	+	.	coverage=30;context=CTCGGCGTCGAGGTCGAACGCGCGCGGGTCGTCTTCCTCGT;IPDRatio=2.11
Haloferax volcanii DS2 chromosome, complete genome	kinModCall	modified_base	11113	11113	25	-	.	coverage=25;context=CGAACCGACGCTCGTGGCGACCTACGAGGAAGACGACCCGC;IPDRatio=1.94
Haloferax volcanii DS2 chromosome, complete genome	kinModCall	modified_base	11115	11115	26	-	.	coverage=30;context=ACCGAACCGACGCTCGTGGCGACCTACGAGGAAGACGACCC;IPDRatio=1.88
Haloferax volcanii DS2 chromosome, complete genome	kinModCall	modified_base	11116	11116	21	-	.	coverage=29;context=CACCGAACCGACGCTCGTGGCGACCTACGAGGAAGACGACC;IPDRatio=1.91
Haloferax volcanii DS2 chromosome, complete genome	kinModCall	m4C	11222	11222	31	+	.	context=GCCAGCGATGCGGGGCGTGTCGTAGTCGTCTTTCTCGTAGT;fracLow=1.000;coverage=36;IPDRatio=2.09;fracUp=1.000;frac=1.000;identificationQv=11
Haloferax volcanii DS2 chromosome, complete genome	kinModCall	modified_base	11255	11255	25	+	.	coverage=37;context=CTCGTAGTCGAGCGCGAGCAGAATCTCCGCGAGCGCGTCGC;IPDRatio=1.91
Haloferax volcanii DS2 chromosome, complete genome	kinModCall	modified_base	11259	11259	21	-	.	coverage=34;context=CCGCGCGACGCGCTCGCGGAGATTCTGCTCGCGCTCGACTA;IPDRatio=2.66
Haloferax volcanii DS2 chromosome, complete genome	kinModCall	modified_base	11286	11286	21	+	.	coverage=35;context=AGCGCGTCGCGCGGCGGGTAGCCGAGGTCGAGTTTCTCCGC;IPDRatio=1.71
Haloferax volcanii DS2 chromosome, complete genome	kinModCall	modified_base	11301	11301	29	-	.	coverage=35;context=CAGGTCGACCCCGTCGCGGAGAAACTCGACCTCGGCTACCC;IPDRatio=2.38
Haloferax volcanii DS2 chromosome, complete genome	kinModCall	modified_base	11313	11313	25	+	.	coverage=32;context=TCGAGTTTCTCCGCGACGGGGTCGACCTGCGAGCCGTTGCC;IPDRatio=2.33
Haloferax volcanii DS2 chromosome, complete genome	kinModCall	modified_base	11371	11371	21	-	.	coverage=40;context=CGACAACCCCTACATCGCCTACAACTGCGTCCGCGAGGGCG;IPDRatio=1.67
Haloferax volcanii DS2 chromosome, complete genome	kinModCall	modified_base	11372	11372	21	-	.	coverage=38;context=CCGACAACCCCTACATCGCCTACAACTGCGTCCGCGAGGGC;IPDRatio=1.70
Haloferax volcanii DS2 chromosome, complete genome	kinModCall	modified_base	11384	11384	21	-	.	coverage=36;context=ACGCCCCCGAGACCGACAACCCCTACATCGCCTACAACTGC;IPDRatio=1.62
Haloferax volcanii DS2 chromosome, complete genome	kinModCall	modified_base	11507	11507	22	-	.	coverage=29;context=TGTACGTCGGACGTTTCGTCGTCGTTAGTCCCGGAATCGGT;IPDRatio=1.97
Haloferax volcanii DS2 chromosome, complete genome	kinModCall	modified_base	11555	11555	31	-	.	coverage=23;context=GTGCATAAACCGCCAACTATTTCCCCCTATTCTATCCACTG;IPDRatio=2.42
Haloferax volcanii DS2 chromosome, complete genome	kinModCall	m6A	11660	11660	25	+	.	context=GCGAAGTACGAACTGATGCGAAGTCCCATGGGGTAGTGGCC;fracLow=0.226;coverage=61;IPDRatio=2.22;fracUp=0.541;frac=0.373;identificationQv=14
Haloferax volcanii DS2 chromosome, complete genome	kinModCall	m4C	11675	11675	23	-	.	context=GAAGGCAACAGGATTGGCCACTACCCCATGGGACTTCGCAT;fracLow=0.488;coverage=73;IPDRatio=1.62;fracUp=0.982;frac=0.907;identificationQv=5
Haloferax volcanii DS2 chromosome, complete genome	kinModCall	modified_base	11732	11732	28	+	.	coverage=64;context=GGTTCGAATCCTGGTGGGACTATTTCTCCGATTCTCACGCG;IPDRatio=1.57
Haloferax volcanii DS2 chromosome, complete genome	kinModCall	modified_base	11734	11734	25	+	.	coverage=71;context=TTCGAATCCTGGTGGGACTATTTCTCCGATTCTCACGCGCT;IPDRatio=1.55
Haloferax volcanii DS2 chromosome, complete genome	kinModCall	modified_base	11761	11761	36	-	.	coverage=74;context=AGATCAGGGGGGACAGCGTAGCCTCGAAGCGCGTGAGAATC;IPDRatio=2.22
Haloferax volcanii DS2 chromosome, complete genome	kinModCall	modified_base	11768	11768	22	-	.	coverage=74;context=CAACTGGAGATCAGGGGGGACAGCGTAGCCTCGAAGCGCGT;IPDRatio=1.53
Haloferax volcanii DS2 chromosome, complete genome	kinModCall	modified_base	11780	11780	21	+	.	coverage=70;context=GCTACGCTGTCCCCCCTGATCTCCAGTTGAAACGAAGGGGT;IPDRatio=1.46
Haloferax volcanii DS2 chromosome, complete genome	kinModCall	modified_base	11811	11811	26	-	.	coverage=76;context=TCGAAACAAACCCCTTGGGTTTTCGAATCCCACCCCTTCGT;IPDRatio=1.70
Haloferax volcanii DS2 chromosome, complete genome	kinModCall	modified_base	11821	11821	21	-	.	coverage=74;context=AGAACTCCACTCGAAACAAACCCCTTGGGTTTTCGAATCCC;IPDRatio=1.64
Haloferax volcanii DS2 chromosome, complete genome	kinModCall	modified_base	11825	11825	30	-	.	coverage=77;context=CTCAAGAACTCCACTCGAAACAAACCCCTTGGGTTTTCGAA;IPDRatio=1.77
Haloferax volcanii DS2 chromosome, complete genome	kinModCall	modified_base	11827	11827	28	+	.	coverage=66;context=CGAAAACCCAAGGGGTTTGTTTCGAGTGGAGTTCTTGAGTA;IPDRatio=1.82
Haloferax volcanii DS2 chromosome, complete genome	kinModCall	modified_base	11830	11830	22	-	.	coverage=75;context=CCGTACTCAAGAACTCCACTCGAAACAAACCCCTTGGGTTT;IPDRatio=1.67
Haloferax volcanii DS2 chromosome, complete genome	kinModCall	modified_base	11858	11858	22	+	.	coverage=57;context=TTCTTGAGTACGGATTCGCGGGACCACCGGATACGGCCGAT;IPDRatio=1.93
Haloferax volcanii DS2 chromosome, complete genome	kinModCall	modified_base	11862	11862	22	-	.	coverage=56;context=CCGTATCGGCCGTATCCGGTGGTCCCGCGAATCCGTACTCA;IPDRatio=4.08
Haloferax volcanii DS2 chromosome, complete genome	kinModCall	modified_base	11869	11869	21	+	.	coverage=62;context=GGATTCGCGGGACCACCGGATACGGCCGATACGGGCCGCGA;IPDRatio=1.60
Haloferax volcanii DS2 chromosome, complete genome	kinModCall	modified_base	11912	11912	21	-	.	coverage=32;context=AGAGAGCGAGTGGCGCTCCTCGCGGTCGACCGCTAAGCGGT;IPDRatio=1.88
Haloferax volcanii DS2 chromosome, complete genome	kinModCall	modified_base	11928	11928	24	-	.	coverage=23;context=CCTCCCCGCGCTGGTCAGAGAGCGAGTGGCGCTCCTCGCGG;IPDRatio=2.14
Haloferax volcanii DS2 chromosome, complete genome	kinModCall	modified_base	11965	11965	28	+	.	coverage=23;context=GAGGTCGCCGTCGACGACGTGCAACTCCGTCTCGCCCACGT;IPDRatio=2.76
Haloferax volcanii DS2 chromosome, complete genome	kinModCall	modified_base	12004	12004	22	-	.	coverage=25;context=TCGGTGATTACGACGAGAGCCTCGTCCGCGACGTGTTCGAC;IPDRatio=2.41
Haloferax volcanii DS2 chromosome, complete genome	kinModCall	modified_base	12015	12015	21	-	.	coverage=33;context=CGCAGAGACCCTCGGTGATTACGACGAGAGCCTCGTCCGCG;IPDRatio=1.81
Haloferax volcanii DS2 chromosome, complete genome	kinModCall	modified_base	12019	12019	27	-	.	coverage=35;context=AACCCGCAGAGACCCTCGGTGATTACGACGAGAGCCTCGTC;IPDRatio=1.87
Haloferax volcanii DS2 chromosome, complete genome	kinModCall	modified_base	12029	12029	33	-	.	coverage=31;context=CTCGACTTCGAACCCGCAGAGACCCTCGGTGATTACGACGA;IPDRatio=2.41
Haloferax volcanii DS2 chromosome, complete genome	kinModCall	modified_base	12045	12045	24	+	.	coverage=34;context=GGGTCTCTGCGGGTTCGAAGTCGAGGCGGTCGAACAGCGCG;IPDRatio=2.00
Haloferax volcanii DS2 chromosome, complete genome	kinModCall	modified_base	12051	12051	26	+	.	coverage=32;context=CTGCGGGTTCGAAGTCGAGGCGGTCGAACAGCGCGGCCTCG;IPDRatio=2.61
Haloferax volcanii DS2 chromosome, complete genome	kinModCall	modified_base	12051	12051	24	-	.	coverage=36;context=CGAGGCCGCGCTGTTCGACCGCCTCGACTTCGAACCCGCAG;IPDRatio=2.88
Haloferax volcanii DS2 chromosome, complete genome	kinModCall	m4C	12113	12113	27	-	.	context=GGCGTCTCGGAAGGGACGCTCCCCGTCGTGGTTCTCGTCGA;fracLow=0.626;coverage=35;IPDRatio=2.32;fracUp=1.000;frac=1.000;identificationQv=12
Haloferax volcanii DS2 chromosome, complete genome	kinModCall	modified_base	12179	12179	22	-	.	coverage=29;context=GACCGCGCCGTCGAAATCCTCCTCTACGCCAGCGGCCGCCG;IPDRatio=1.90
Haloferax volcanii DS2 chromosome, complete genome	kinModCall	modified_base	12211	12211	25	+	.	coverage=29;context=GGCGCGGTCGCGGGCGATTTCGTTGCCGCGGGCGATGGCCC;IPDRatio=2.18
Haloferax volcanii DS2 chromosome, complete genome	kinModCall	modified_base	12259	12259	21	-	.	coverage=15;context=ACGTCGTGGACCGCGAGCACCTCGAACGAGCGGTCGAGCTC;IPDRatio=2.35
Haloferax volcanii DS2 chromosome, complete genome	kinModCall	modified_base	12281	12281	30	-	.	coverage=25;context=GTGCAGGCGTTCGACGCCCGGTACGTCGTGGACCGCGAGCA;IPDRatio=2.40
Haloferax volcanii DS2 chromosome, complete genome	kinModCall	modified_base	12284	12284	21	-	.	coverage=27;context=ACGGTGCAGGCGTTCGACGCCCGGTACGTCGTGGACCGCGA;IPDRatio=3.11
Haloferax volcanii DS2 chromosome, complete genome	kinModCall	modified_base	12439	12439	28	-	.	coverage=18;context=CCCGACGACGCCGGCTTCGAGACGGCCAAAGAGCGCGCCGA;IPDRatio=2.52
Haloferax volcanii DS2 chromosome, complete genome	kinModCall	modified_base	12655	12655	30	-	.	coverage=24;context=CTCGCCGGCGTCCGCGGCGTCGGCCGAAAGCGCGCCCGCCG;IPDRatio=3.32
Haloferax volcanii DS2 chromosome, complete genome	kinModCall	modified_base	12708	12708	21	+	.	coverage=21;context=CTCGCGGACGCCGTACTCGACGCGCTTTTTCGCCTCGCGGA;IPDRatio=2.10
Haloferax volcanii DS2 chromosome, complete genome	kinModCall	modified_base	12719	12719	21	+	.	coverage=22;context=CGTACTCGACGCGCTTTTTCGCCTCGCGGACCGCGTACACC;IPDRatio=2.82
Haloferax volcanii DS2 chromosome, complete genome	kinModCall	modified_base	12746	12746	21	+	.	coverage=18;context=GGACCGCGTACACCGAATCGAGGTCGAGTTCGGTGGCGAGT;IPDRatio=2.52
Haloferax volcanii DS2 chromosome, complete genome	kinModCall	modified_base	12796	12796	30	-	.	coverage=32;context=ATCCGCGGGAAAGTCGAGACCTCCGAGTGGCTCCTCGGCGC;IPDRatio=2.83
Haloferax volcanii DS2 chromosome, complete genome	kinModCall	modified_base	12932	12932	28	-	.	coverage=37;context=CGTTCCCTCGGAGTACGAGGACGTGGCGTTCGAAGACTGGC;IPDRatio=2.16
Haloferax volcanii DS2 chromosome, complete genome	kinModCall	modified_base	12936	12936	33	+	.	coverage=34;context=GTCTTCGAACGCCACGTCCTCGTACTCCGAGGGAACGCGCC;IPDRatio=2.18
Haloferax volcanii DS2 chromosome, complete genome	kinModCall	modified_base	12939	12939	21	+	.	coverage=33;context=TTCGAACGCCACGTCCTCGTACTCCGAGGGAACGCGCCCGA;IPDRatio=1.71
Haloferax volcanii DS2 chromosome, complete genome	kinModCall	modified_base	12952	12952	26	-	.	coverage=39;context=GAACCGGAGTTCCTCGGGCGCGTTCCCTCGGAGTACGAGGA;IPDRatio=2.16
Haloferax volcanii DS2 chromosome, complete genome	kinModCall	modified_base	12997	12997	23	-	.	coverage=30;context=AAGTCCGGCGACCGCGAGACCTACACGGAACTGTGCTACGA;IPDRatio=1.61
Haloferax volcanii DS2 chromosome, complete genome	kinModCall	modified_base	13007	13007	26	-	.	coverage=37;context=GCTCTACCTGAAGTCCGGCGACCGCGAGACCTACACGGAAC;IPDRatio=2.25
Haloferax volcanii DS2 chromosome, complete genome	kinModCall	modified_base	13025	13025	27	-	.	coverage=33;context=GACGCCCGATATGTATCAGCTCTACCTGAAGTCCGGCGACC;IPDRatio=2.29
Haloferax volcanii DS2 chromosome, complete genome	kinModCall	modified_base	13037	13037	25	-	.	coverage=37;context=CCTCGTCTGCCGGACGCCCGATATGTATCAGCTCTACCTGA;IPDRatio=1.90
Haloferax volcanii DS2 chromosome, complete genome	kinModCall	modified_base	13039	13039	21	-	.	coverage=36;context=CACCTCGTCTGCCGGACGCCCGATATGTATCAGCTCTACCT;IPDRatio=1.70
Haloferax volcanii DS2 chromosome, complete genome	kinModCall	modified_base	13074	13074	24	+	.	coverage=29;context=GAGGTGATAGAGACCGAGCGGCGTCGGATACGTCCGGTCCG;IPDRatio=1.88
Haloferax volcanii DS2 chromosome, complete genome	kinModCall	modified_base	13283	13283	24	+	.	coverage=29;context=CGAGCGCCCGGAGCTTCTCGGTCCGGTGGTCCGCGGCCCAT;IPDRatio=2.10
Haloferax volcanii DS2 chromosome, complete genome	kinModCall	modified_base	13330	13330	34	+	.	coverage=54;context=CCGTCGATGATTTCGGCGGCGCTCATCGGGTCGAGGTAGAG;IPDRatio=2.05
Haloferax volcanii DS2 chromosome, complete genome	kinModCall	modified_base	13390	13390	36	+	.	coverage=58;context=ACGGGCGTCGCCTGTATGGTCTCTCCTTCGAACTCGACGAA;IPDRatio=1.82
Haloferax volcanii DS2 chromosome, complete genome	kinModCall	modified_base	13390	13390	26	-	.	coverage=55;context=TTCGTCGAGTTCGAAGGAGAGACCATACAGGCGACGCCCGT;IPDRatio=2.00
Haloferax volcanii DS2 chromosome, complete genome	kinModCall	modified_base	13414	13414	34	+	.	coverage=64;context=CCTTCGAACTCGACGAACCCGTTTACTTCGAGGTAGTCGAG;IPDRatio=2.08
Haloferax volcanii DS2 chromosome, complete genome	kinModCall	modified_base	13419	13419	22	+	.	coverage=61;context=GAACTCGACGAACCCGTTTACTTCGAGGTAGTCGAGCACGC;IPDRatio=1.50
Haloferax volcanii DS2 chromosome, complete genome	kinModCall	modified_base	13419	13419	26	-	.	coverage=65;context=GCGTGCTCGACTACCTCGAAGTAAACGGGTTCGTCGAGTTC;IPDRatio=1.81
Haloferax volcanii DS2 chromosome, complete genome	kinModCall	modified_base	13445	13445	25	+	.	coverage=71;context=GGTAGTCGAGCACGCGGTCCGTCACCTGTCCGAGTCGCTCG;IPDRatio=1.60
Haloferax volcanii DS2 chromosome, complete genome	kinModCall	modified_base	13477	13477	21	+	.	coverage=75;context=AGTCGCTCGGGGTCGTCGGTCTGGGTCGCATACAGTGTCTG;IPDRatio=1.57
Haloferax volcanii DS2 chromosome, complete genome	kinModCall	m4C	13485	13485	31	+	.	context=GGGGTCGTCGGTCTGGGTCGCATACAGTGTCTGGTCTAAGA;fracLow=0.133;coverage=75;IPDRatio=1.71;fracUp=0.549;frac=0.353;identificationQv=41
Haloferax volcanii DS2 chromosome, complete genome	kinModCall	modified_base	13494	13494	32	+	.	coverage=77;context=GGTCTGGGTCGCATACAGTGTCTGGTCTAAGAATTCGAGCA;IPDRatio=1.76
Haloferax volcanii DS2 chromosome, complete genome	kinModCall	modified_base	13495	13495	22	-	.	coverage=77;context=CTGCTCGAATTCTTAGACCAGACACTGTATGCGACCCAGAC;IPDRatio=1.65
Haloferax volcanii DS2 chromosome, complete genome	kinModCall	modified_base	13501	13501	23	+	.	coverage=73;context=GTCGCATACAGTGTCTGGTCTAAGAATTCGAGCAGTCCCTC;IPDRatio=1.56
Haloferax volcanii DS2 chromosome, complete genome	kinModCall	modified_base	13515	13515	22	+	.	coverage=77;context=CTGGTCTAAGAATTCGAGCAGTCCCTCACGGGTGTGGGCGA;IPDRatio=1.45
Haloferax volcanii DS2 chromosome, complete genome	kinModCall	modified_base	13518	13518	29	+	.	coverage=76;context=GTCTAAGAATTCGAGCAGTCCCTCACGGGTGTGGGCGAAGC;IPDRatio=1.74
Haloferax volcanii DS2 chromosome, complete genome	kinModCall	modified_base	13519	13519	22	+	.	coverage=66;context=TCTAAGAATTCGAGCAGTCCCTCACGGGTGTGGGCGAAGCC;IPDRatio=1.60
Haloferax volcanii DS2 chromosome, complete genome	kinModCall	modified_base	13531	13531	44	-	.	coverage=72;context=ACGGTCGCCTCCGGCTTCGCCCACACCCGTGAGGGACTGCT;IPDRatio=3.21
Haloferax volcanii DS2 chromosome, complete genome	kinModCall	modified_base	13533	13533	28	+	.	coverage=73;context=CAGTCCCTCACGGGTGTGGGCGAAGCCGGAGGCGACCGTGG;IPDRatio=1.78
Haloferax volcanii DS2 chromosome, complete genome	kinModCall	modified_base	13534	13534	28	+	.	coverage=73;context=AGTCCCTCACGGGTGTGGGCGAAGCCGGAGGCGACCGTGGC;IPDRatio=1.63
Haloferax volcanii DS2 chromosome, complete genome	kinModCall	modified_base	13550	13550	25	-	.	coverage=89;context=GCGGACGCACCTGCTCGCCACGGTCGCCTCCGGCTTCGCCC;IPDRatio=1.70
Haloferax volcanii DS2 chromosome, complete genome	kinModCall	modified_base	13551	13551	24	+	.	coverage=86;context=GGCGAAGCCGGAGGCGACCGTGGCGAGCAGGTGCGTCCGCA;IPDRatio=1.95
Haloferax volcanii DS2 chromosome, complete genome	kinModCall	modified_base	13588	13588	22	+	.	coverage=78;context=CGCAGGGCCGGCTCGGCCGCGAGCTTCGACCGCACGTCCTC;IPDRatio=1.53
Haloferax volcanii DS2 chromosome, complete genome	kinModCall	modified_base	13594	13594	25	-	.	coverage=79;context=GACGCCGAGGACGTGCGGTCGAAGCTCGCGGCCGAGCCGGC;IPDRatio=1.70
Haloferax volcanii DS2 chromosome, complete genome	kinModCall	modified_base	13600	13600	24	+	.	coverage=83;context=TCGGCCGCGAGCTTCGACCGCACGTCCTCGGCGTCGGCCCA;IPDRatio=1.56
Haloferax volcanii DS2 chromosome, complete genome	kinModCall	m4C	13610	13610	32	-	.	context=GCGGTACATCTGGGCCGACGCCGAGGACGTGCGGTCGAAGC;fracLow=0.760;coverage=81;IPDRatio=2.69;fracUp=0.986;frac=0.883;identificationQv=3
Haloferax volcanii DS2 chromosome, complete genome	kinModCall	modified_base	13612	13612	24	+	.	coverage=73;context=TTCGACCGCACGTCCTCGGCGTCGGCCCAGATGTACCGCTC;IPDRatio=1.85
Haloferax volcanii DS2 chromosome, complete genome	kinModCall	modified_base	13617	13617	26	+	.	coverage=76;context=CCGCACGTCCTCGGCGTCGGCCCAGATGTACCGCTCGAACA;IPDRatio=1.70
Haloferax volcanii DS2 chromosome, complete genome	kinModCall	modified_base	13625	13625	21	+	.	coverage=73;context=CCTCGGCGTCGGCCCAGATGTACCGCTCGAACAGTTCGTCG;IPDRatio=1.82
Haloferax volcanii DS2 chromosome, complete genome	kinModCall	modified_base	13639	13639	33	+	.	coverage=80;context=CAGATGTACCGCTCGAACAGTTCGTCGCGGGCGTCCGCGTC;IPDRatio=2.25
Haloferax volcanii DS2 chromosome, complete genome	kinModCall	modified_base	13644	13644	26	-	.	coverage=79;context=CGAAGGACGCGGACGCCCGCGACGAACTGTTCGAGCGGTAC;IPDRatio=1.75
Haloferax volcanii DS2 chromosome, complete genome	kinModCall	m4C	13656	13656	25	+	.	context=CAGTTCGTCGCGGGCGTCCGCGTCCTTCGCCAACAGCACCG;fracLow=0.357;coverage=74;IPDRatio=1.86;fracUp=0.827;frac=0.610;identificationQv=11
Haloferax volcanii DS2 chromosome, complete genome	kinModCall	m4C	13660	13660	25	+	.	context=TCGTCGCGGGCGTCCGCGTCCTTCGCCAACAGCACCGCCTC;fracLow=0.065;coverage=78;IPDRatio=1.68;fracUp=0.285;frac=0.181;identificationQv=3
Haloferax volcanii DS2 chromosome, complete genome	kinModCall	modified_base	13669	13669	29	+	.	coverage=81;context=GCGTCCGCGTCCTTCGCCAACAGCACCGCCTCGCCGTAGGG;IPDRatio=1.70
Haloferax volcanii DS2 chromosome, complete genome	kinModCall	modified_base	13672	13672	26	-	.	coverage=80;context=GACCCCTACGGCGAGGCGGTGCTGTTGGCGAAGGACGCGGA;IPDRatio=1.91
Haloferax volcanii DS2 chromosome, complete genome	kinModCall	modified_base	13680	13680	21	+	.	coverage=82;context=CTTCGCCAACAGCACCGCCTCGCCGTAGGGGTCGAGGCCGG;IPDRatio=1.57
Haloferax volcanii DS2 chromosome, complete genome	kinModCall	m4C	13687	13687	52	-	.	context=GGCCGCCCCGGCCTCGACCCCTACGGCGAGGCGGTGCTGTT;fracLow=0.459;coverage=77;IPDRatio=2.64;fracUp=0.972;frac=0.721;identificationQv=10
Haloferax volcanii DS2 chromosome, complete genome	kinModCall	m4C	13711	13711	22	+	.	context=TCGAGGCCGGGGCGGCCGGCCCGACCCATCATCTGGTGGAC;fracLow=0.015;coverage=63;IPDRatio=2.34;fracUp=0.456;frac=0.245;identificationQv=45
Haloferax volcanii DS2 chromosome, complete genome	kinModCall	m4C	13712	13712	22	+	.	context=CGAGGCCGGGGCGGCCGGCCCGACCCATCATCTGGTGGACT;fracLow=0.484;coverage=57;IPDRatio=1.60;fracUp=0.919;frac=0.771;identificationQv=82
Haloferax volcanii DS2 chromosome, complete genome	kinModCall	m4C	13717	13717	23	+	.	context=CCGGGGCGGCCGGCCCGACCCATCATCTGGTGGACTTCGAG;fracLow=1.000;coverage=64;IPDRatio=1.60;fracUp=1.000;frac=1.000;identificationQv=6
Haloferax volcanii DS2 chromosome, complete genome	kinModCall	modified_base	13722	13722	28	+	.	coverage=71;context=GCGGCCGGCCCGACCCATCATCTGGTGGACTTCGAGCACGT;IPDRatio=1.65
Haloferax volcanii DS2 chromosome, complete genome	kinModCall	modified_base	13731	13731	28	-	.	coverage=70;context=AACCGCTGGACGTGCTCGAAGTCCACCAGATGATGGGTCGG;IPDRatio=1.69
Haloferax volcanii DS2 chromosome, complete genome	kinModCall	modified_base	13741	13741	36	+	.	coverage=71;context=ATCTGGTGGACTTCGAGCACGTCCAGCGGTTTCATGCCGCC;IPDRatio=1.92
Haloferax volcanii DS2 chromosome, complete genome	kinModCall	modified_base	13753	13753	29	+	.	coverage=72;context=TCGAGCACGTCCAGCGGTTTCATGCCGCCGTAGTCGCCGTC;IPDRatio=1.73
Haloferax volcanii DS2 chromosome, complete genome	kinModCall	m4C	13756	13756	49	-	.	context=TACGACGGCGACTACGGCGGCATGAAACCGCTGGACGTGCT;fracLow=0.444;coverage=75;IPDRatio=2.17;fracUp=0.872;frac=0.641;identificationQv=21
Haloferax volcanii DS2 chromosome, complete genome	kinModCall	modified_base	13776	13776	21	-	.	coverage=72;context=TCGTCCGCGACTGGCAACGCTACGACGGCGACTACGGCGGC;IPDRatio=1.62
Haloferax volcanii DS2 chromosome, complete genome	kinModCall	modified_base	13780	13780	21	+	.	coverage=67;context=CCGTAGTCGCCGTCGTAGCGTTGCCAGTCGCGGACGACGAC;IPDRatio=1.67
Haloferax volcanii DS2 chromosome, complete genome	kinModCall	modified_base	13785	13785	35	-	.	coverage=75;context=GCCGCGTCGTCGTCCGCGACTGGCAACGCTACGACGGCGAC;IPDRatio=1.85
Haloferax volcanii DS2 chromosome, complete genome	kinModCall	modified_base	13787	13787	24	+	.	coverage=69;context=CGCCGTCGTAGCGTTGCCAGTCGCGGACGACGACGCGGCGG;IPDRatio=1.71
Haloferax volcanii DS2 chromosome, complete genome	kinModCall	modified_base	13788	13788	24	-	.	coverage=71;context=GCCGCCGCGTCGTCGTCCGCGACTGGCAACGCTACGACGGC;IPDRatio=1.72
Haloferax volcanii DS2 chromosome, complete genome	kinModCall	modified_base	13810	13810	24	+	.	coverage=67;context=CGGACGACGACGCGGCGGCTCGGGGTGTTGACGCCGGCGGC;IPDRatio=1.68
Haloferax volcanii DS2 chromosome, complete genome	kinModCall	modified_base	13818	13818	21	-	.	coverage=62;context=CGACGCTCGCCGCCGGCGTCAACACCCCGAGCCGCCGCGTC;IPDRatio=1.52
Haloferax volcanii DS2 chromosome, complete genome	kinModCall	modified_base	13819	13819	25	+	.	coverage=59;context=ACGCGGCGGCTCGGGGTGTTGACGCCGGCGGCGAGCGTCGG;IPDRatio=2.66
Haloferax volcanii DS2 chromosome, complete genome	kinModCall	modified_base	13861	13861	21	+	.	coverage=18;context=GTCGCGCAGATGCATTTGATGAGTCTGTCGCGGAAGGCGTC;IPDRatio=2.81
Haloferax volcanii DS2 chromosome, complete genome	kinModCall	modified_base	14029	14029	30	+	.	coverage=9;context=GCGAGGTCGCTCCGCTCGTCGCCGGTGACGTACCGCTCCGT;IPDRatio=2.52
Haloferax volcanii DS2 chromosome, complete genome	kinModCall	m4C	14047	14047	22	+	.	context=TCGCCGGTGACGTACCGCTCCGTCACGTCGGCCATGCGGCG;fracLow=0.000;coverage=23;IPDRatio=1.79;fracUp=0.972;frac=0.497;identificationQv=9
Haloferax volcanii DS2 chromosome, complete genome	kinModCall	modified_base	14118	14118	21	+	.	coverage=26;context=CACGAAGACGAGCGAGGAGCCTTGGTCGCCCTCGCCGTCGC;IPDRatio=1.83
Haloferax volcanii DS2 chromosome, complete genome	kinModCall	modified_base	14120	14120	21	+	.	coverage=25;context=CGAAGACGAGCGAGGAGCCTTGGTCGCCCTCGCCGTCGCCC;IPDRatio=2.25
Haloferax volcanii DS2 chromosome, complete genome	kinModCall	modified_base	14138	14138	23	+	.	coverage=28;context=CTTGGTCGCCCTCGCCGTCGCCCTCCAGCGCGTCGGCGACG;IPDRatio=2.43
Haloferax volcanii DS2 chromosome, complete genome	kinModCall	modified_base	14168	14168	22	+	.	coverage=23;context=CGTCGGCGACGAGCGCGGGCGTCTGTCGTTCCCCGCGGCCG;IPDRatio=2.67
Haloferax volcanii DS2 chromosome, complete genome	kinModCall	modified_base	14171	14171	21	+	.	coverage=28;context=CGGCGACGAGCGCGGGCGTCTGTCGTTCCCCGCGGCCGACC;IPDRatio=1.96
Haloferax volcanii DS2 chromosome, complete genome	kinModCall	modified_base	14171	14171	23	-	.	coverage=27;context=GGTCGGCCGCGGGGAACGACAGACGCCCGCGCTCGTCGCCG;IPDRatio=1.89
Haloferax volcanii DS2 chromosome, complete genome	kinModCall	modified_base	14188	14188	24	-	.	coverage=32;context=AGCCAACGCGAGGTGCCGGTCGGCCGCGGGGAACGACAGAC;IPDRatio=3.09
Haloferax volcanii DS2 chromosome, complete genome	kinModCall	modified_base	14203	14203	24	+	.	coverage=29;context=CGGCCGACCGGCACCTCGCGTTGGCTCCCGTCGGCGAAGGA;IPDRatio=3.10
Haloferax volcanii DS2 chromosome, complete genome	kinModCall	modified_base	14226	14226	38	-	.	coverage=26;context=GCGTCCACTACGGCAACGCCGTCTCCTTCGCCGACGGGAGC;IPDRatio=3.45
Haloferax volcanii DS2 chromosome, complete genome	kinModCall	modified_base	14415	14415	23	-	.	coverage=7;context=AGGTCCACCTCGTCGACGACCGCCACCGCGGGCCGACGCTG;IPDRatio=2.40
Haloferax volcanii DS2 chromosome, complete genome	kinModCall	modified_base	14565	14565	21	+	.	coverage=11;context=GCCGTCGGACTCGTAGTTGCCGGTCGAGACGCCCACGTCGA;IPDRatio=2.51
Haloferax volcanii DS2 chromosome, complete genome	kinModCall	modified_base	14609	14609	22	+	.	coverage=17;context=CGTACTCCTCCCAGCGCTCGAACTCGGCTTTCTTCTCGGAG;IPDRatio=2.47
Haloferax volcanii DS2 chromosome, complete genome	kinModCall	modified_base	14709	14709	22	+	.	coverage=28;context=CATCGCCAGTTCGGCGATGAGCGTCTTTCCGCTCGCCGTCG;IPDRatio=1.88
Haloferax volcanii DS2 chromosome, complete genome	kinModCall	modified_base	14726	14726	23	+	.	coverage=27;context=TGAGCGTCTTTCCGCTCGCCGTCGGGACGGCGGCCACGAGG;IPDRatio=1.76
Haloferax volcanii DS2 chromosome, complete genome	kinModCall	modified_base	14763	14763	23	+	.	coverage=28;context=GAGGCTCTCGCCGTCCGTCAGGCCGGCCTCGACGGCCTCGG;IPDRatio=2.82
Haloferax volcanii DS2 chromosome, complete genome	kinModCall	modified_base	14777	14777	22	+	.	coverage=26;context=CCGTCAGGCCGGCCTCGACGGCCTCGGCCTGCGGCGGGTAC;IPDRatio=2.30
Haloferax volcanii DS2 chromosome, complete genome	kinModCall	modified_base	14797	14797	29	+	.	coverage=25;context=GCCTCGGCCTGCGGCGGGTACAGCTCCTCGATACCCTCGTC;IPDRatio=1.95
Haloferax volcanii DS2 chromosome, complete genome	kinModCall	modified_base	14858	14858	23	+	.	coverage=25;context=CCGTCGGCAGGCCCGTCAGGTCCGCAGTTCGCATTGCATCT;IPDRatio=1.85
Haloferax volcanii DS2 chromosome, complete genome	kinModCall	modified_base	14899	14899	22	+	.	coverage=20;context=CCCTTGGACCGTCCCCCGGTTTAAGCCATCGGGTCGGTTCG;IPDRatio=1.93
Haloferax volcanii DS2 chromosome, complete genome	kinModCall	modified_base	15105	15105	24	-	.	coverage=18;context=ACCTCGCGGACGAAGACGCCGTCGTCGGTCTCCTCGCCGTC;IPDRatio=22.02
Haloferax volcanii DS2 chromosome, complete genome	kinModCall	modified_base	15107	15107	23	-	.	coverage=20;context=GGACCTCGCGGACGAAGACGCCGTCGTCGGTCTCCTCGCCG;IPDRatio=3.44
Haloferax volcanii DS2 chromosome, complete genome	kinModCall	modified_base	15128	15128	26	+	.	coverage=23;context=CGTCTTCGTCCGCGAGGTCCCCGAGGACGCCGAGTTCGACG;IPDRatio=5.47
Haloferax volcanii DS2 chromosome, complete genome	kinModCall	modified_base	15223	15223	22	-	.	coverage=27;context=GCGTCGTCGGCGTCGCGGTCAGGGAACGAGCTGTTCGCCGT;IPDRatio=1.79
Haloferax volcanii DS2 chromosome, complete genome	kinModCall	modified_base	15230	15230	26	-	.	coverage=28;context=GCCGGTGGCGTCGTCGGCGTCGCGGTCAGGGAACGAGCTGT;IPDRatio=2.13
Haloferax volcanii DS2 chromosome, complete genome	kinModCall	modified_base	15251	15251	22	+	.	coverage=25;context=ACGCCGACGACGCCACCGGCTTCTCTCGCTTCTTCGACCTG;IPDRatio=1.90
Haloferax volcanii DS2 chromosome, complete genome	kinModCall	modified_base	15269	15269	32	+	.	coverage=24;context=GCTTCTCTCGCTTCTTCGACCTGACCGGCCCGTGTGACCGC;IPDRatio=4.53
Haloferax volcanii DS2 chromosome, complete genome	kinModCall	modified_base	15273	15273	25	+	.	coverage=26;context=CTCTCGCTTCTTCGACCTGACCGGCCCGTGTGACCGCCGAC;IPDRatio=4.48
Haloferax volcanii DS2 chromosome, complete genome	kinModCall	modified_base	15278	15278	23	-	.	coverage=28;context=CCACGGTCGGCGGTCACACGGGCCGGTCAGGTCGAAGAAGC;IPDRatio=4.67
Haloferax volcanii DS2 chromosome, complete genome	kinModCall	modified_base	15325	15325	28	+	.	coverage=29;context=TCCCCGAACCCCTCCGTTTCGACTGGAGATTCGACCGACGA;IPDRatio=4.16
Haloferax volcanii DS2 chromosome, complete genome	kinModCall	m4C	15327	15327	25	+	.	context=CCCGAACCCCTCCGTTTCGACTGGAGATTCGACCGACGATA;fracLow=0.041;coverage=25;IPDRatio=15.84;fracUp=0.806;frac=0.434;identificationQv=13
Haloferax volcanii DS2 chromosome, complete genome	kinModCall	modified_base	15354	15354	21	-	.	coverage=17;context=GGGGCCCGCCGCTTAACTGTTACACTCTATCGTCGGTCGAA;IPDRatio=1.80
Haloferax volcanii DS2 chromosome, complete genome	kinModCall	modified_base	15631	15631	32	+	.	coverage=9;context=GTGGTCGACTCGCTCTCCCCGGCGGCGTACCCCGCCGAGTG;IPDRatio=2.30
Haloferax volcanii DS2 chromosome, complete genome	kinModCall	modified_base	15641	15641	21	+	.	coverage=10;context=CGCTCTCCCCGGCGGCGTACCCCGCCGAGTGGCTACCGGAC;IPDRatio=1.79
Haloferax volcanii DS2 chromosome, complete genome	kinModCall	modified_base	15675	15675	22	+	.	coverage=10;context=ACCGGACGACGCGCCCCAACAGCTTCGGCGCTACGCGTCGT;IPDRatio=2.24
Haloferax volcanii DS2 chromosome, complete genome	kinModCall	m4C	15689	15689	20	-	.	context=GATGGTGAAATCCGACGACGCGTAGCGCCGAAGCTGTTGGG;fracLow=0.219;coverage=18;IPDRatio=3.10;fracUp=0.874;frac=0.556;identificationQv=5
Haloferax volcanii DS2 chromosome, complete genome	kinModCall	modified_base	15812	15812	21	-	.	coverage=25;context=GAACGCCTCGGCGATGAGGAAATCCAGAAAGTCGTCCGGCG;IPDRatio=2.02
Haloferax volcanii DS2 chromosome, complete genome	kinModCall	modified_base	15840	15840	23	+	.	coverage=20;context=CGCCGAGGCGTTCGTGCAGGCCGGGAACGACGAGATTCCCG;IPDRatio=4.56
Haloferax volcanii DS2 chromosome, complete genome	kinModCall	modified_base	15846	15846	25	-	.	coverage=16;context=AGTGTTCGGGAATCTCGTCGTTCCCGGCCTGCACGAACGCC;IPDRatio=1.96
Haloferax volcanii DS2 chromosome, complete genome	kinModCall	modified_base	15856	15856	23	-	.	coverage=18;context=AAGGGGAGGAAGTGTTCGGGAATCTCGTCGTTCCCGGCCTG;IPDRatio=1.90
Haloferax volcanii DS2 chromosome, complete genome	kinModCall	modified_base	15891	15891	22	-	.	coverage=22;context=TCGCCGCCGCGAGGTCGGCGTACTGCTCACCGAAGAAGGGG;IPDRatio=2.33
Haloferax volcanii DS2 chromosome, complete genome	kinModCall	modified_base	15939	15939	23	-	.	coverage=23;context=CGTAGAGGGCGGCGGCGACCTGATACGTCTCGCTCGGGCCG;IPDRatio=2.25
Haloferax volcanii DS2 chromosome, complete genome	kinModCall	modified_base	15950	15950	21	-	.	coverage=21;context=GACCCAACCCTCGTAGAGGGCGGCGGCGACCTGATACGTCT;IPDRatio=1.96
Haloferax volcanii DS2 chromosome, complete genome	kinModCall	modified_base	15965	15965	21	-	.	coverage=21;context=GCGGGTGTGGAGGCCGACCCAACCCTCGTAGAGGGCGGCGG;IPDRatio=2.08
Haloferax volcanii DS2 chromosome, complete genome	kinModCall	modified_base	16069	16069	37	+	.	coverage=19;context=GGCCGCCTCGACAACCGCCTCGAAAATCTCCCGCGGCTCGT;IPDRatio=3.18
Haloferax volcanii DS2 chromosome, complete genome	kinModCall	modified_base	16098	16098	25	+	.	coverage=25;context=CCCGCGGCTCGTCGCGCTCGGTAGACTCTCGTTCGCCGAGG;IPDRatio=2.53
Haloferax volcanii DS2 chromosome, complete genome	kinModCall	modified_base	16202	16202	21	+	.	coverage=19;context=TGGACACCGCGGCGTACCGCGACCACGGCCCGAGCTACGCG;IPDRatio=2.09
Haloferax volcanii DS2 chromosome, complete genome	kinModCall	modified_base	16241	16241	31	-	.	coverage=20;context=GGCCGCGAGCTGCTCGAACGTCTTTTCGGCCCACTTGACCG;IPDRatio=2.15
Haloferax volcanii DS2 chromosome, complete genome	kinModCall	modified_base	16249	16249	23	+	.	coverage=19;context=TGGGCCGAAAAGACGTTCGAGCAGCTCGCGGCCGACGACGA;IPDRatio=3.10
Haloferax volcanii DS2 chromosome, complete genome	kinModCall	modified_base	16450	16450	26	+	.	coverage=16;context=GAGCGTCTCCTGGTCGTGGACCTCCTTCGAGAGGTGGAACA;IPDRatio=4.11
Haloferax volcanii DS2 chromosome, complete genome	kinModCall	m4C	16462	16462	26	-	.	context=ACGCGGTGGGGCTGTTCCACCTCTCGAAGGAGGTCCACGAC;fracLow=0.111;coverage=34;IPDRatio=4.68;fracUp=0.605;frac=0.438;identificationQv=45
Haloferax volcanii DS2 chromosome, complete genome	kinModCall	m6A	16464	16464	22	-	.	context=CGACGCGGTGGGGCTGTTCCACCTCTCGAAGGAGGTCCACG;fracLow=0.211;coverage=37;IPDRatio=1.79;fracUp=0.619;frac=0.385;identificationQv=26
Haloferax volcanii DS2 chromosome, complete genome	kinModCall	modified_base	16481	16481	29	+	.	coverage=33;context=AGGTGGAACAGCCCCACCGCGTCGAACTCGTCGAGCAGTTC;IPDRatio=2.25
Haloferax volcanii DS2 chromosome, complete genome	kinModCall	m6A	16511	16511	23	-	.	context=CGCGCCTTCGAGGCGACGAAACAGATTCTCGAACTGCTCGA;fracLow=0.162;coverage=23;IPDRatio=2.36;fracUp=0.727;frac=0.523;identificationQv=10
Haloferax volcanii DS2 chromosome, complete genome	kinModCall	modified_base	16523	16523	25	+	.	coverage=31;context=AGAATCTGTTTCGTCGCCTCGAAGGCGCGGTCCTCGTCGGC;IPDRatio=1.74
Haloferax volcanii DS2 chromosome, complete genome	kinModCall	modified_base	16528	16528	21	+	.	coverage=30;context=CTGTTTCGTCGCCTCGAAGGCGCGGTCCTCGTCGGCGTAGT;IPDRatio=2.09
Haloferax volcanii DS2 chromosome, complete genome	kinModCall	modified_base	16549	16549	22	-	.	coverage=34;context=ATTCGGTCACGGAGATGGCCTACTACGCCGACGAGGACCGC;IPDRatio=1.65
Haloferax volcanii DS2 chromosome, complete genome	kinModCall	modified_base	16552	16552	24	+	.	coverage=33;context=GTCCTCGTCGGCGTAGTAGGCCATCTCCGTGACCGAATCGA;IPDRatio=2.26
Haloferax volcanii DS2 chromosome, complete genome	kinModCall	modified_base	16594	16594	25	-	.	coverage=36;context=GGCAGTTCCTCGAACGCCACGACGGGAAGCTCCGGCTCAGC;IPDRatio=1.69
Haloferax volcanii DS2 chromosome, complete genome	kinModCall	modified_base	16609	16609	23	-	.	coverage=36;context=TCGTCGAGAAGACCCGGCAGTTCCTCGAACGCCACGACGGG;IPDRatio=1.85
Haloferax volcanii DS2 chromosome, complete genome	kinModCall	modified_base	16663	16663	24	-	.	coverage=30;context=GGCGCAGTTCGGAGAACATCCACTACGTCGCGGCCCCCGAC;IPDRatio=1.78
Haloferax volcanii DS2 chromosome, complete genome	kinModCall	modified_base	16665	16665	25	-	.	coverage=34;context=CCGGCGCAGTTCGGAGAACATCCACTACGTCGCGGCCCCCG;IPDRatio=2.22
Haloferax volcanii DS2 chromosome, complete genome	kinModCall	modified_base	16667	16667	32	-	.	coverage=27;context=TCCCGGCGCAGTTCGGAGAACATCCACTACGTCGCGGCCCC;IPDRatio=2.51
Haloferax volcanii DS2 chromosome, complete genome	kinModCall	modified_base	16692	16692	22	-	.	coverage=32;context=CACGCTGTCTATCGAGCGCGGCTACTCCCGGCGCAGTTCGG;IPDRatio=1.85
Haloferax volcanii DS2 chromosome, complete genome	kinModCall	modified_base	16805	16805	23	-	.	coverage=46;context=TTCAAGGTCGACACCGACCGCTTCCTCGTCATCTCGACGCG;IPDRatio=1.74
Haloferax volcanii DS2 chromosome, complete genome	kinModCall	modified_base	16816	16816	26	-	.	coverage=46;context=ACACCGACTTCTTCAAGGTCGACACCGACCGCTTCCTCGTC;IPDRatio=1.80
Haloferax volcanii DS2 chromosome, complete genome	kinModCall	modified_base	16837	16837	23	-	.	coverage=45;context=TCGGCGAGACCGACCGTATCGACACCGACTTCTTCAAGGTC;IPDRatio=1.58
Haloferax volcanii DS2 chromosome, complete genome	kinModCall	modified_base	16877	16877	24	-	.	coverage=37;context=ATTCCGGGCGGCACAGGTATCTTGCTCCTTCATCCGAGCAT;IPDRatio=2.25
Haloferax volcanii DS2 chromosome, complete genome	kinModCall	modified_base	16920	16920	21	-	.	coverage=36;context=GGGTATGGATTACGAGCTCGCCATCGAAGACGCGCCCGCGA;IPDRatio=2.03
Haloferax volcanii DS2 chromosome, complete genome	kinModCall	modified_base	16927	16927	25	+	.	coverage=50;context=CGCGTCTTCGATGGCGAGCTCGTAATCCATACCCCAAGCAG;IPDRatio=1.72
Haloferax volcanii DS2 chromosome, complete genome	kinModCall	modified_base	16929	16929	25	+	.	coverage=49;context=CGTCTTCGATGGCGAGCTCGTAATCCATACCCCAAGCAGTT;IPDRatio=1.72
Haloferax volcanii DS2 chromosome, complete genome	kinModCall	modified_base	16934	16934	27	+	.	coverage=50;context=TCGATGGCGAGCTCGTAATCCATACCCCAAGCAGTTACCCT;IPDRatio=2.14
Haloferax volcanii DS2 chromosome, complete genome	kinModCall	modified_base	16935	16935	34	+	.	coverage=51;context=CGATGGCGAGCTCGTAATCCATACCCCAAGCAGTTACCCTG;IPDRatio=2.05
Haloferax volcanii DS2 chromosome, complete genome	kinModCall	modified_base	16944	16944	28	-	.	coverage=62;context=TTAAGTCGGCAGGGTAACTGCTTGGGGTATGGATTACGAGC;IPDRatio=2.32
Haloferax volcanii DS2 chromosome, complete genome	kinModCall	modified_base	16947	16947	25	-	.	coverage=63;context=GGATTAAGTCGGCAGGGTAACTGCTTGGGGTATGGATTACG;IPDRatio=1.64
Haloferax volcanii DS2 chromosome, complete genome	kinModCall	modified_base	16950	16950	21	-	.	coverage=63;context=GAAGGATTAAGTCGGCAGGGTAACTGCTTGGGGTATGGATT;IPDRatio=1.67
Haloferax volcanii DS2 chromosome, complete genome	kinModCall	modified_base	16960	16960	25	-	.	coverage=70;context=CGAGCGGCATGAAGGATTAAGTCGGCAGGGTAACTGCTTGG;IPDRatio=2.21
Haloferax volcanii DS2 chromosome, complete genome	kinModCall	m4C	16967	16967	32	+	.	context=GTTACCCTGCCGACTTAATCCTTCATGCCGCTCGGGCGGCG;fracLow=0.156;coverage=67;IPDRatio=1.80;fracUp=0.513;frac=0.350;identificationQv=3
Haloferax volcanii DS2 chromosome, complete genome	kinModCall	modified_base	17001	17001	23	+	.	coverage=48;context=GGCGGCGTCGTCCCGGAATCGTAACGTATGTTCACGCCGCC;IPDRatio=1.50
Haloferax volcanii DS2 chromosome, complete genome	kinModCall	modified_base	17004	17004	22	-	.	coverage=54;context=CCCGGCGGCGTGAACATACGTTACGATTCCGGGACGACGCC;IPDRatio=2.38
Haloferax volcanii DS2 chromosome, complete genome	kinModCall	modified_base	17009	17009	25	-	.	coverage=54;context=CCTCGCCCGGCGGCGTGAACATACGTTACGATTCCGGGACG;IPDRatio=1.62
Haloferax volcanii DS2 chromosome, complete genome	kinModCall	modified_base	17013	17013	36	-	.	coverage=54;context=CTGACCTCGCCCGGCGGCGTGAACATACGTTACGATTCCGG;IPDRatio=2.30
Haloferax volcanii DS2 chromosome, complete genome	kinModCall	modified_base	17027	17027	21	+	.	coverage=56;context=TATGTTCACGCCGCCGGGCGAGGTCAGAACAGCGAGTCGGC;IPDRatio=1.81
Haloferax volcanii DS2 chromosome, complete genome	kinModCall	modified_base	17035	17035	23	-	.	coverage=53;context=CGGCCACGGCCGACTCGCTGTTCTGACCTCGCCCGGCGGCG;IPDRatio=2.07
Haloferax volcanii DS2 chromosome, complete genome	kinModCall	modified_base	17123	17123	29	-	.	coverage=63;context=TCCGTGCTCGGGTACGAACTCGACCTCGCGGTGCTCCGCAT;IPDRatio=1.85
Haloferax volcanii DS2 chromosome, complete genome	kinModCall	modified_base	17125	17125	21	-	.	coverage=64;context=TCTCCGTGCTCGGGTACGAACTCGACCTCGCGGTGCTCCGC;IPDRatio=1.59
Haloferax volcanii DS2 chromosome, complete genome	kinModCall	modified_base	17132	17132	21	+	.	coverage=64;context=ACCGCGAGGTCGAGTTCGTACCCGAGCACGGAGACGAGGAC;IPDRatio=1.87
Haloferax volcanii DS2 chromosome, complete genome	kinModCall	modified_base	17137	17137	24	-	.	coverage=58;context=GAGAAGTCCTCGTCTCCGTGCTCGGGTACGAACTCGACCTC;IPDRatio=1.68
Haloferax volcanii DS2 chromosome, complete genome	kinModCall	modified_base	17150	17150	23	+	.	coverage=57;context=TACCCGAGCACGGAGACGAGGACTTCTCCCGACACGTCCGA;IPDRatio=2.34
Haloferax volcanii DS2 chromosome, complete genome	kinModCall	modified_base	17153	17153	25	-	.	coverage=47;context=CTCTCGGACGTGTCGGGAGAAGTCCTCGTCTCCGTGCTCGG;IPDRatio=1.70
Haloferax volcanii DS2 chromosome, complete genome	kinModCall	modified_base	17162	17162	28	+	.	coverage=51;context=GAGACGAGGACTTCTCCCGACACGTCCGAGAGGAACGTCCC;IPDRatio=1.86
Haloferax volcanii DS2 chromosome, complete genome	kinModCall	m4C	17171	17171	25	-	.	context=GACGCGCCGGGGACGTTCCTCTCGGACGTGTCGGGAGAAGT;fracLow=0.251;coverage=43;IPDRatio=1.82;fracUp=0.831;frac=0.504;identificationQv=15
Haloferax volcanii DS2 chromosome, complete genome	kinModCall	modified_base	17178	17178	22	-	.	coverage=44;context=CGCGTTCGACGCGCCGGGGACGTTCCTCTCGGACGTGTCGG;IPDRatio=1.87
Haloferax volcanii DS2 chromosome, complete genome	kinModCall	m6A	17605	17605	21	+	.	context=CATTTTCACCCCGGCGCGCGAGGCTCCGATATGAGCGTCCG;fracLow=0.075;coverage=20;IPDRatio=2.31;fracUp=0.656;frac=0.388;identificationQv=9
Haloferax volcanii DS2 chromosome, complete genome	kinModCall	modified_base	17629	17629	23	+	.	coverage=19;context=TCCGATATGAGCGTCCGCGACGAGTTCGACGCCTGGGCGGC;IPDRatio=2.14
Haloferax volcanii DS2 chromosome, complete genome	kinModCall	modified_base	17675	17675	23	+	.	coverage=21;context=GCCGCGACAAGGGCATGGAGGACCGACACTGGCACACCGCG;IPDRatio=4.35
Haloferax volcanii DS2 chromosome, complete genome	kinModCall	modified_base	17684	17684	25	+	.	coverage=24;context=AGGGCATGGAGGACCGACACTGGCACACCGCGAAGCACGCG;IPDRatio=1.88
Haloferax volcanii DS2 chromosome, complete genome	kinModCall	modified_base	17786	17786	22	+	.	coverage=31;context=ACGCCCTCCGCGCGCTCCGCGACACGAAGGGTATCGGCCGC;IPDRatio=2.31
Haloferax volcanii DS2 chromosome, complete genome	kinModCall	m6A	18017	18017	29	+	.	context=GTATCCTCAAGCCGGGCGGCACGTTCTACTGCGCGGTCAAT;fracLow=0.446;motif=GCABNNNNNNVTGC;coverage=16;IPDRatio=4.84;id=GCABNNNNNNVTGC;fracUp=0.999;frac=0.707;identificationQv=9
Haloferax volcanii DS2 chromosome, complete genome	kinModCall	m6A	18026	18026	36	-	.	context=CTCGTAATAATTGACCGCGCAGTAGAACGTGCCGCCCGGCT;fracLow=0.544;motif=GCABNNNNNNVTGC;coverage=14;IPDRatio=9.36;id=GCABNNNNNNVTGC;fracUp=1.000;frac=0.828;identificationQv=35
Haloferax volcanii DS2 chromosome, complete genome	kinModCall	modified_base	18249	18249	23	+	.	coverage=16;context=CCGCGAGGCGATGGTCGAGCGCTACCGGACGTTCGGCACGC;IPDRatio=2.23
Haloferax volcanii DS2 chromosome, complete genome	kinModCall	modified_base	18339	18339	21	-	.	coverage=22;context=CGGATTCGCTCCGGCGTCGGCTCACGTCGTCGAATAGGTCG;IPDRatio=1.66
Haloferax volcanii DS2 chromosome, complete genome	kinModCall	modified_base	18610	18610	23	+	.	coverage=29;context=CTCCCCGAGCACCCGCGGCCCCTCGGCCAGCGTGAACACCG;IPDRatio=2.38
Haloferax volcanii DS2 chromosome, complete genome	kinModCall	modified_base	18664	18664	21	+	.	coverage=38;context=GACGCGAATCCCCCCCGTTTCCGGTCGAGACTCGACGACCC;IPDRatio=2.69
Haloferax volcanii DS2 chromosome, complete genome	kinModCall	modified_base	18710	18710	22	+	.	coverage=43;context=AGGACGTTGTTCTCGCCGAGGAACTCCGCGACGAATCGCGT;IPDRatio=2.08
Haloferax volcanii DS2 chromosome, complete genome	kinModCall	modified_base	18713	18713	23	-	.	coverage=43;context=CGGACGCGATTCGTCGCGGAGTTCCTCGGCGAGAACAACGT;IPDRatio=1.85
Haloferax volcanii DS2 chromosome, complete genome	kinModCall	modified_base	18715	18715	32	-	.	coverage=46;context=CGCGGACGCGATTCGTCGCGGAGTTCCTCGGCGAGAACAAC;IPDRatio=2.23
Haloferax volcanii DS2 chromosome, complete genome	kinModCall	modified_base	18719	18719	31	+	.	coverage=45;context=TTCTCGCCGAGGAACTCCGCGACGAATCGCGTCCGCGGGCG;IPDRatio=2.08
Haloferax volcanii DS2 chromosome, complete genome	kinModCall	modified_base	18790	18790	22	-	.	coverage=37;context=TCTCGGACCGGGTGGCCGTCCTCAACGGCGGCCGCGTCGAG;IPDRatio=1.98
Haloferax volcanii DS2 chromosome, complete genome	kinModCall	modified_base	18849	18849	24	-	.	coverage=42;context=GTCGGACCTCGGCGTGACGACCGTCTACGTCACCCACGACC;IPDRatio=2.20
Haloferax volcanii DS2 chromosome, complete genome	kinModCall	m4C	18878	18878	22	+	.	context=CCGAGGTCCGACTGGATGCGCTTTACCTGCCGGCGGAGTCG;fracLow=0.368;coverage=37;IPDRatio=1.86;fracUp=1.000;frac=0.677;identificationQv=11
Haloferax volcanii DS2 chromosome, complete genome	kinModCall	modified_base	18907	18907	34	+	.	coverage=35;context=CCGGCGGAGTCGGTCCCTGAGTCGGGCGTCCAGCGCCGACA;IPDRatio=1.94
Haloferax volcanii DS2 chromosome, complete genome	kinModCall	modified_base	18940	18940	28	-	.	coverage=39;context=CCGGCCCGGACCTGCTGCTCCTCGACGAGCCGATGTCGGCG;IPDRatio=4.52
Haloferax volcanii DS2 chromosome, complete genome	kinModCall	modified_base	18953	18953	24	+	.	coverage=39;context=TCGTCGAGGAGCAGCAGGTCCGGGCCGGGCGCGAGAGCGCG;IPDRatio=1.89
Haloferax volcanii DS2 chromosome, complete genome	kinModCall	modified_base	18973	18973	23	-	.	coverage=32;context=AACAGCGCGTCGCGCTCGCCCGCGCTCTCGCGCCCGGCCCG;IPDRatio=2.37
Haloferax volcanii DS2 chromosome, complete genome	kinModCall	modified_base	18977	18977	29	-	.	coverage=44;context=CAACAACAGCGCGTCGCGCTCGCCCGCGCTCTCGCGCCCGG;IPDRatio=1.97
Haloferax volcanii DS2 chromosome, complete genome	kinModCall	modified_base	18998	18998	25	+	.	coverage=37;context=AGCGCGACGCGCTGTTGTTGGCCGCCAGATAGCGAGTCGGG;IPDRatio=1.98
Haloferax volcanii DS2 chromosome, complete genome	kinModCall	modified_base	19001	19001	22	+	.	coverage=39;context=GCGACGCGCTGTTGTTGGCCGCCAGATAGCGAGTCGGGGTC;IPDRatio=1.98
Haloferax volcanii DS2 chromosome, complete genome	kinModCall	modified_base	19033	19033	22	+	.	coverage=22;context=GTCGGGGTCGCGGTCTTCGAACCCCGCGAGGTCGACGAGGT;IPDRatio=2.58
Haloferax volcanii DS2 chromosome, complete genome	kinModCall	modified_base	19061	19061	25	-	.	coverage=24;context=CGCGACGACCGCGTCGCGGAACTGCTTGACCTCGTCGACCT;IPDRatio=2.23
Haloferax volcanii DS2 chromosome, complete genome	kinModCall	modified_base	19164	19164	22	-	.	coverage=27;context=CGTCGGCGTCGTGTTCCAGAACTACGCGCTGTTCCCGCACC;IPDRatio=1.74
Haloferax volcanii DS2 chromosome, complete genome	kinModCall	modified_base	19171	19171	22	+	.	coverage=24;context=GAACAGCGCGTAGTTCTGGAACACGACGCCGACGCCCCGCG;IPDRatio=1.73
Haloferax volcanii DS2 chromosome, complete genome	kinModCall	modified_base	19172	19172	21	-	.	coverage=22;context=TCGCGGGGCGTCGGCGTCGTGTTCCAGAACTACGCGCTGTT;IPDRatio=1.99
Haloferax volcanii DS2 chromosome, complete genome	kinModCall	modified_base	19181	19181	22	+	.	coverage=23;context=TAGTTCTGGAACACGACGCCGACGCCCCGCGACTCGGGCGC;IPDRatio=1.88
Haloferax volcanii DS2 chromosome, complete genome	kinModCall	modified_base	19214	19214	23	-	.	coverage=24;context=GTCCGCTTCGACGGCGAGTCGATGGTCGGCGTCGCGCCCGA;IPDRatio=2.36
Haloferax volcanii DS2 chromosome, complete genome	kinModCall	modified_base	19260	19260	21	-	.	coverage=25;context=CACGCTCCGCTGTATCGCCGGCTTCGAGTCCCCGACCGAGG;IPDRatio=2.13
Haloferax volcanii DS2 chromosome, complete genome	kinModCall	modified_base	19280	19280	25	-	.	coverage=28;context=TCCGGCTGCGGGAAGACGACCACGCTCCGCTGTATCGCCGG;IPDRatio=1.79
Haloferax volcanii DS2 chromosome, complete genome	kinModCall	modified_base	19286	19286	21	-	.	coverage=31;context=GGCCCCTCCGGCTGCGGGAAGACGACCACGCTCCGCTGTAT;IPDRatio=1.88
Haloferax volcanii DS2 chromosome, complete genome	kinModCall	modified_base	19369	19369	21	+	.	coverage=16;context=GGAATCGAGCGCCGTCGCCGACCCGTAGCGTTTGGACACCG;IPDRatio=1.89
Haloferax volcanii DS2 chromosome, complete genome	kinModCall	modified_base	19412	19412	21	+	.	coverage=12;context=TCGAGTTCGAGTCTCACGGGTTCGCCTCCGAAGTCACGTGC;IPDRatio=1.91
Haloferax volcanii DS2 chromosome, complete genome	kinModCall	modified_base	19448	19448	21	-	.	coverage=12;context=GGAAGTGAGAATTATGCCCGTCCGCCGGCGAGGGGAGCACG;IPDRatio=2.31
Haloferax volcanii DS2 chromosome, complete genome	kinModCall	modified_base	19505	19505	22	-	.	coverage=10;context=GGGGCGAGCTATGAGGGAGATGAGGGAGCCCGGAGAACAAG;IPDRatio=2.72
Haloferax volcanii DS2 chromosome, complete genome	kinModCall	modified_base	19519	19519	26	-	.	coverage=10;context=CTTCGGCGGCCGGTGGGGCGAGCTATGAGGGAGATGAGGGA;IPDRatio=2.77
Haloferax volcanii DS2 chromosome, complete genome	kinModCall	modified_base	19583	19583	21	+	.	coverage=10;context=GGACGTGACGAGAAGCAGGAGACAGCCCATCGCCGTCGCGG;IPDRatio=2.81
Haloferax volcanii DS2 chromosome, complete genome	kinModCall	modified_base	19598	19598	24	+	.	coverage=9;context=CAGGAGACAGCCCATCGCCGTCGCGGGGCCGAGCCGTCGAC;IPDRatio=2.50
Haloferax volcanii DS2 chromosome, complete genome	kinModCall	modified_base	19937	19937	24	+	.	coverage=16;context=GCGGATTCGCGTGCCCAACACGTCGACGCCGAACACCAGCC;IPDRatio=2.29
Haloferax volcanii DS2 chromosome, complete genome	kinModCall	modified_base	20007	20007	22	-	.	coverage=18;context=CTCATCGACGTGCTCTCGATGGCTCCGTTCGCCGTCTCGGG;IPDRatio=2.71
Haloferax volcanii DS2 chromosome, complete genome	kinModCall	m4C	20055	20055	20	-	.	context=GGCGTGACGATGGCCGTCCTCACGACCCGCCGGTACCGCGG;fracLow=0.090;coverage=25;IPDRatio=1.90;fracUp=0.563;frac=0.344;identificationQv=4
Haloferax volcanii DS2 chromosome, complete genome	kinModCall	modified_base	20082	20082	24	+	.	coverage=27;context=GCCATCGTCACGCCCATCGGGACGGCCACGACGAGCGTCCC;IPDRatio=1.86
Haloferax volcanii DS2 chromosome, complete genome	kinModCall	modified_base	20109	20109	40	+	.	coverage=32;context=ACGACGAGCGTCCCCGCGGCGAAGCCCAGCGAGTTCAGGAT;IPDRatio=2.60
Haloferax volcanii DS2 chromosome, complete genome	kinModCall	modified_base	20147	20147	29	-	.	coverage=30;context=CGACCGGCGCGAGCTTTCAGGTCAAGCCCCTGCCGGCCATC;IPDRatio=7.97
Haloferax volcanii DS2 chromosome, complete genome	kinModCall	modified_base	20148	20148	22	-	.	coverage=35;context=GCGACCGGCGCGAGCTTTCAGGTCAAGCCCCTGCCGGCCAT;IPDRatio=4.63
Haloferax volcanii DS2 chromosome, complete genome	kinModCall	modified_base	20149	20149	24	-	.	coverage=35;context=GGCGACCGGCGCGAGCTTTCAGGTCAAGCCCCTGCCGGCCA;IPDRatio=2.39
Haloferax volcanii DS2 chromosome, complete genome	kinModCall	modified_base	20155	20155	24	-	.	coverage=34;context=GCGGCAGGCGACCGGCGCGAGCTTTCAGGTCAAGCCCCTGC;IPDRatio=1.97
Haloferax volcanii DS2 chromosome, complete genome	kinModCall	modified_base	20162	20162	32	+	.	coverage=31;context=CTTGACCTGAAAGCTCGCGCCGGTCGCCTGCCGCTCGGCGA;IPDRatio=3.75
Haloferax volcanii DS2 chromosome, complete genome	kinModCall	modified_base	20171	20171	26	+	.	coverage=40;context=AAAGCTCGCGCCGGTCGCCTGCCGCTCGGCGAGGAAGGCGT;IPDRatio=2.00
Haloferax volcanii DS2 chromosome, complete genome	kinModCall	modified_base	20192	20192	29	-	.	coverage=41;context=GCGGCCTCACCCTCGCCAACTACGCCTTCCTCGCCGAGCGG;IPDRatio=1.79
Haloferax volcanii DS2 chromosome, complete genome	kinModCall	modified_base	20195	20195	23	-	.	coverage=41;context=ACGGCGGCCTCACCCTCGCCAACTACGCCTTCCTCGCCGAG;IPDRatio=1.60
Haloferax volcanii DS2 chromosome, complete genome	kinModCall	modified_base	20204	20204	41	+	.	coverage=43;context=GAAGGCGTAGTTGGCGAGGGTGAGGCCGCCGTCGCCGCCGG;IPDRatio=2.87
Haloferax volcanii DS2 chromosome, complete genome	kinModCall	m4C	20205	20205	31	-	.	context=ACCGGCGGCGACGGCGGCCTCACCCTCGCCAACTACGCCTT;fracLow=0.286;coverage=40;IPDRatio=2.47;fracUp=0.901;frac=0.626;identificationQv=40
Haloferax volcanii DS2 chromosome, complete genome	kinModCall	modified_base	20221	20221	25	+	.	coverage=46;context=GGGTGAGGCCGCCGTCGCCGCCGGTGACGCTCGCCAGCACC;IPDRatio=3.46
Haloferax volcanii DS2 chromosome, complete genome	kinModCall	modified_base	20222	20222	24	+	.	coverage=40;context=GGTGAGGCCGCCGTCGCCGCCGGTGACGCTCGCCAGCACCA;IPDRatio=2.35
Haloferax volcanii DS2 chromosome, complete genome	kinModCall	modified_base	20247	20247	21	+	.	coverage=49;context=ACGCTCGCCAGCACCATGCTGGCGACGGGGACGACGAACAC;IPDRatio=1.67
Haloferax volcanii DS2 chromosome, complete genome	kinModCall	modified_base	20256	20256	21	+	.	coverage=42;context=AGCACCATGCTGGCGACGGGGACGACGAACACCAGCCCGAC;IPDRatio=1.70
Haloferax volcanii DS2 chromosome, complete genome	kinModCall	modified_base	20277	20277	21	+	.	coverage=60;context=ACGACGAACACCAGCCCGACGACGAGGGCGTAACCGCCGAT;IPDRatio=1.80
Haloferax volcanii DS2 chromosome, complete genome	kinModCall	m4C	20285	20285	29	+	.	context=CACCAGCCCGACGACGAGGGCGTAACCGCCGATGCCGACCG;fracLow=0.310;coverage=57;IPDRatio=1.99;fracUp=0.984;frac=0.654;identificationQv=6
Haloferax volcanii DS2 chromosome, complete genome	kinModCall	modified_base	20286	20286	21	+	.	coverage=59;context=ACCAGCCCGACGACGAGGGCGTAACCGCCGATGCCGACCGT;IPDRatio=1.84
Haloferax volcanii DS2 chromosome, complete genome	kinModCall	modified_base	20288	20288	24	-	.	coverage=57;context=GGACGGTCGGCATCGGCGGTTACGCCCTCGTCGTCGGGCTG;IPDRatio=1.60
Haloferax volcanii DS2 chromosome, complete genome	kinModCall	modified_base	20316	20316	36	+	.	coverage=64;context=ATGCCGACCGTCCGGAGCGTCGATTTCGGCGTCCAGTCAGC;IPDRatio=2.11
Haloferax volcanii DS2 chromosome, complete genome	kinModCall	modified_base	20321	20321	24	-	.	coverage=66;context=TTCCCGCTGACTGGACGCCGAAATCGACGCTCCGGACGGTC;IPDRatio=1.70
Haloferax volcanii DS2 chromosome, complete genome	kinModCall	modified_base	20323	20323	21	-	.	coverage=62;context=CCTTCCCGCTGACTGGACGCCGAAATCGACGCTCCGGACGG;IPDRatio=1.78
Haloferax volcanii DS2 chromosome, complete genome	kinModCall	m4C	20342	20342	27	-	.	context=CGCTTCCCCGTCAGTCCGTCCTTCCCGCTGACTGGACGCCG;fracLow=0.165;coverage=63;IPDRatio=2.23;fracUp=0.518;frac=0.344;identificationQv=3
Haloferax volcanii DS2 chromosome, complete genome	kinModCall	modified_base	20348	20348	25	+	.	coverage=67;context=CCAGTCAGCGGGAAGGACGGACTGACGGGGAAGCGGGTTCG;IPDRatio=1.74
Haloferax volcanii DS2 chromosome, complete genome	kinModCall	modified_base	20350	20350	21	-	.	coverage=70;context=AGCGAACCCGCTTCCCCGTCAGTCCGTCCTTCCCGCTGACT;IPDRatio=1.45
Haloferax volcanii DS2 chromosome, complete genome	kinModCall	m4C	20351	20351	37	-	.	context=CAGCGAACCCGCTTCCCCGTCAGTCCGTCCTTCCCGCTGAC;fracLow=0.222;coverage=73;IPDRatio=1.90;fracUp=0.800;frac=0.528;identificationQv=53
Haloferax volcanii DS2 chromosome, complete genome	kinModCall	m4C	20399	20399	30	+	.	context=GGCCGAGCGCTGGCTGGCCTCGTACCGGAGGTAGACTGCGG;fracLow=0.000;coverage=70;IPDRatio=1.94;fracUp=0.741;frac=0.316;identificationQv=4
Haloferax volcanii DS2 chromosome, complete genome	kinModCall	modified_base	20411	20411	21	+	.	coverage=62;context=GCTGGCCTCGTACCGGAGGTAGACTGCGGTCAGCGTAATCG;IPDRatio=1.90
Haloferax volcanii DS2 chromosome, complete genome	kinModCall	modified_base	20411	20411	21	-	.	coverage=65;context=CGATTACGCTGACCGCAGTCTACCTCCGGTACGAGGCCAGC;IPDRatio=1.53
Haloferax volcanii DS2 chromosome, complete genome	kinModCall	modified_base	20426	20426	27	-	.	coverage=52;context=TCGAGACGGCCGTTTCGATTACGCTGACCGCAGTCTACCTC;IPDRatio=1.80
Haloferax volcanii DS2 chromosome, complete genome	kinModCall	modified_base	20427	20427	27	-	.	coverage=50;context=GTCGAGACGGCCGTTTCGATTACGCTGACCGCAGTCTACCT;IPDRatio=2.16
Haloferax volcanii DS2 chromosome, complete genome	kinModCall	m6A	20433	20433	25	+	.	context=ACTGCGGTCAGCGTAATCGAAACGGCCGTCTCGACGACCGC;fracLow=0.062;coverage=52;IPDRatio=1.76;fracUp=0.336;frac=0.205;identificationQv=10
Haloferax volcanii DS2 chromosome, complete genome	kinModCall	modified_base	20433	20433	23	-	.	coverage=51;context=GCGGTCGTCGAGACGGCCGTTTCGATTACGCTGACCGCAGT;IPDRatio=1.79
Haloferax volcanii DS2 chromosome, complete genome	kinModCall	modified_base	20458	20458	39	-	.	coverage=57;context=CGCGTACGCCGAGGCCGCCAGCCTCGCGGTCGTCGAGACGG;IPDRatio=2.10
Haloferax volcanii DS2 chromosome, complete genome	kinModCall	modified_base	20473	20473	22	+	.	coverage=50;context=CGAGGCTGGCGGCCTCGGCGTACGCGAGGTCCCGCACCCGC;IPDRatio=1.62
Haloferax volcanii DS2 chromosome, complete genome	kinModCall	modified_base	20475	20475	27	-	.	coverage=51;context=TCGCGGGTGCGGGACCTCGCGTACGCCGAGGCCGCCAGCCT;IPDRatio=1.62
Haloferax volcanii DS2 chromosome, complete genome	kinModCall	modified_base	20757	20757	22	+	.	coverage=20;context=TTGTAGAACGCGTGGGCGACGACGATGGCTTCGAGCGTGAA;IPDRatio=2.73
Haloferax volcanii DS2 chromosome, complete genome	kinModCall	m4C	20815	20815	20	-	.	context=CAACGGGACGCTGAACCGCGCGCTCTCTCTCGTCGGCCTCC;fracLow=0.298;coverage=19;IPDRatio=2.83;fracUp=1.000;frac=0.616;identificationQv=8
Haloferax volcanii DS2 chromosome, complete genome	kinModCall	modified_base	20877	20877	22	-	.	coverage=24;context=ATCCTCCCGTTCGTCATGCCCTCCATCATGGTCGCCATCGG;IPDRatio=2.12
Haloferax volcanii DS2 chromosome, complete genome	kinModCall	m4C	20937	20937	21	-	.	context=GCCGCGTGGCTGTTCGCCCGCTTCGAGTTCCGCGGCCGCGA;fracLow=0.098;coverage=26;IPDRatio=3.30;fracUp=0.565;frac=0.328;identificationQv=5
Haloferax volcanii DS2 chromosome, complete genome	kinModCall	modified_base	20938	20938	22	-	.	coverage=26;context=CGCCGCGTGGCTGTTCGCCCGCTTCGAGTTCCGCGGCCGCG;IPDRatio=1.93
Haloferax volcanii DS2 chromosome, complete genome	kinModCall	modified_base	21066	21066	24	-	.	coverage=16;context=GACGGCCGGCTCACCGTCGAGCCCATCGCGGCGGTGCTGAC;IPDRatio=2.49
Haloferax volcanii DS2 chromosome, complete genome	kinModCall	modified_base	21084	21084	21	-	.	coverage=16;context=GCGGACGCCGTCCTCGCCGACGGCCGGCTCACCGTCGAGCC;IPDRatio=1.99
Haloferax volcanii DS2 chromosome, complete genome	kinModCall	modified_base	21142	21142	24	-	.	coverage=20;context=GGCGCTCACCGCCGTCGTCCTTCTGGTCCTGTTTTACTACC;IPDRatio=2.36
Haloferax volcanii DS2 chromosome, complete genome	kinModCall	modified_base	21153	21153	21	-	.	coverage=12;context=ACCCTCGTCGCGGCGCTCACCGCCGTCGTCCTTCTGGTCCT;IPDRatio=2.53
Haloferax volcanii DS2 chromosome, complete genome	kinModCall	modified_base	21186	21186	22	-	.	coverage=18;context=CGGGTCGCCCGCGCCCTCGAACAGCGGCTGCTCACCCTCGT;IPDRatio=1.77
Haloferax volcanii DS2 chromosome, complete genome	kinModCall	modified_base	21299	21299	27	-	.	coverage=29;context=CGTTTTCGTACGACCGGCTTCAGAACAACCTGAGTGACTGG;IPDRatio=2.19
Haloferax volcanii DS2 chromosome, complete genome	kinModCall	modified_base	21346	21346	21	+	.	coverage=29;context=CTTCCGGCGGCTCTTGGGCGTACTGCGCGAAGTCCTCGGGG;IPDRatio=2.90
Haloferax volcanii DS2 chromosome, complete genome	kinModCall	modified_base	21361	21361	29	+	.	coverage=25;context=GGGCGTACTGCGCGAAGTCCTCGGGGAGTTCGGCGGTGGTC;IPDRatio=1.92
Haloferax volcanii DS2 chromosome, complete genome	kinModCall	modified_base	21406	21406	22	-	.	coverage=15;context=GGTGCAGGCCGAAATCGCCGTCCGCAACGTCCAGTTCCCGG;IPDRatio=2.85
Haloferax volcanii DS2 chromosome, complete genome	kinModCall	modified_base	21427	21427	21	-	.	coverage=14;context=GGACTTCATGCTCCGGCCCGAGGTGCAGGCCGAAATCGCCG;IPDRatio=1.99
Haloferax volcanii DS2 chromosome, complete genome	kinModCall	modified_base	21705	21705	21	-	.	coverage=17;context=GACGCCAAGGGCGAGGACAGCTATCTCGACTACTGGGCGAG;IPDRatio=2.31
Haloferax volcanii DS2 chromosome, complete genome	kinModCall	m6A	21739	21739	30	+	.	context=TGGCGTCGATGGTGTGGAGCAGGAACGCCTGCCCCGTCGCC;fracLow=0.344;motif=GCABNNNNNNVTGC;coverage=19;IPDRatio=7.45;id=GCABNNNNNNVTGC;fracUp=0.827;frac=0.587;identificationQv=22
Haloferax volcanii DS2 chromosome, complete genome	kinModCall	m6A	21748	21748	33	-	.	context=CACGTCGTCGGCGACGGGGCAGGCGTTCCTGCTCCACACCA;fracLow=0.378;motif=GCABNNNNNNVTGC;coverage=18;IPDRatio=5.42;id=GCABNNNNNNVTGC;fracUp=0.837;frac=0.630;identificationQv=45
Haloferax volcanii DS2 chromosome, complete genome	kinModCall	modified_base	21790	21790	39	+	.	coverage=27;context=GGTTCTGCGCGAGGAGCGCGCCCGCGTATTCGGAGTCCAGC;IPDRatio=2.73
Haloferax volcanii DS2 chromosome, complete genome	kinModCall	modified_base	21791	21791	24	+	.	coverage=29;context=GTTCTGCGCGAGGAGCGCGCCCGCGTATTCGGAGTCCAGCA;IPDRatio=4.85
Haloferax volcanii DS2 chromosome, complete genome	kinModCall	modified_base	21836	21836	23	+	.	coverage=29;context=GTCGAACGTCTCGGGGGCGACGAAGTCGCCGTCGCCGTAGG;IPDRatio=2.12
Haloferax volcanii DS2 chromosome, complete genome	kinModCall	modified_base	21901	21901	24	-	.	coverage=34;context=CTTCGACCCGCAGGGCCGAGCGGTCCCCTACGACACGGGCT;IPDRatio=1.84
Haloferax volcanii DS2 chromosome, complete genome	kinModCall	modified_base	21924	21924	25	-	.	coverage=38;context=GACGACGTAAAGGAGGGGTTGAACTTCGACCCGCAGGGCCG;IPDRatio=2.18
Haloferax volcanii DS2 chromosome, complete genome	kinModCall	modified_base	21928	21928	23	+	.	coverage=35;context=CCTGCGGGTCGAAGTTCAACCCCTCCTTTACGTCGTCGATG;IPDRatio=2.56
Haloferax volcanii DS2 chromosome, complete genome	kinModCall	m4C	21930	21930	26	+	.	context=TGCGGGTCGAAGTTCAACCCCTCCTTTACGTCGTCGATGCG;fracLow=0.205;coverage=34;IPDRatio=2.67;fracUp=0.682;frac=0.447;identificationQv=42
Haloferax volcanii DS2 chromosome, complete genome	kinModCall	modified_base	21931	21931	25	+	.	coverage=34;context=GCGGGTCGAAGTTCAACCCCTCCTTTACGTCGTCGATGCGG;IPDRatio=1.94
Haloferax volcanii DS2 chromosome, complete genome	kinModCall	modified_base	21932	21932	32	+	.	coverage=36;context=CGGGTCGAAGTTCAACCCCTCCTTTACGTCGTCGATGCGGG;IPDRatio=1.83
Haloferax volcanii DS2 chromosome, complete genome	kinModCall	modified_base	21937	21937	21	+	.	coverage=40;context=CGAAGTTCAACCCCTCCTTTACGTCGTCGATGCGGGACAGC;IPDRatio=2.16
Haloferax volcanii DS2 chromosome, complete genome	kinModCall	m4C	21956	21956	28	-	.	context=TGTTTTCGCCCGCCGAGGGGCTGTCCCGCATCGACGACGTA;fracLow=0.224;coverage=40;IPDRatio=2.00;fracUp=0.976;frac=0.740;identificationQv=12
Haloferax volcanii DS2 chromosome, complete genome	kinModCall	modified_base	22008	22008	31	+	.	coverage=38;context=AGCTCCCGGTCGATGCGGACGAGCATCTGCGCGTCGAGGCC;IPDRatio=1.88
Haloferax volcanii DS2 chromosome, complete genome	kinModCall	modified_base	22010	22010	22	+	.	coverage=40;context=CTCCCGGTCGATGCGGACGAGCATCTGCGCGTCGAGGCCGA;IPDRatio=2.05
Haloferax volcanii DS2 chromosome, complete genome	kinModCall	modified_base	22037	22037	23	-	.	coverage=42;context=GCGTCGAGTCCGGCGCGGACCTCTACGTCGGCCTCGACGCG;IPDRatio=1.59
Haloferax volcanii DS2 chromosome, complete genome	kinModCall	modified_base	22066	22066	32	-	.	coverage=48;context=GAACTACTACATCGAGCGCGGCCTCCGGGGCGTCGAGTCCG;IPDRatio=1.83
Haloferax volcanii DS2 chromosome, complete genome	kinModCall	modified_base	22082	22082	22	-	.	coverage=48;context=CGCCCGACTCGGGCGTGAACTACTACATCGAGCGCGGCCTC;IPDRatio=1.62
Haloferax volcanii DS2 chromosome, complete genome	kinModCall	modified_base	22087	22087	23	-	.	coverage=46;context=GCAGACGCCCGACTCGGGCGTGAACTACTACATCGAGCGCG;IPDRatio=1.75
Haloferax volcanii DS2 chromosome, complete genome	kinModCall	modified_base	22106	22106	25	+	.	coverage=43;context=CACGCCCGAGTCGGGCGTCTGCCACTCCAGCGTCGCGTCGA;IPDRatio=1.94
Haloferax volcanii DS2 chromosome, complete genome	kinModCall	modified_base	22119	22119	24	-	.	coverage=42;context=TTCGAGTCGGAGTTCGACGCGACGCTGGAGTGGCAGACGCC;IPDRatio=2.01
Haloferax volcanii DS2 chromosome, complete genome	kinModCall	modified_base	22124	22124	23	+	.	coverage=42;context=CTGCCACTCCAGCGTCGCGTCGAACTCCGACTCGAACGTCT;IPDRatio=2.10
Haloferax volcanii DS2 chromosome, complete genome	kinModCall	modified_base	22125	22125	21	+	.	coverage=39;context=TGCCACTCCAGCGTCGCGTCGAACTCCGACTCGAACGTCTC;IPDRatio=1.88
Haloferax volcanii DS2 chromosome, complete genome	kinModCall	m4C	22136	22136	25	+	.	context=CGTCGCGTCGAACTCCGACTCGAACGTCTCTTTCAGCCACG;fracLow=0.114;coverage=42;IPDRatio=1.81;fracUp=0.777;frac=0.462;identificationQv=9
Haloferax volcanii DS2 chromosome, complete genome	kinModCall	m6A	22138	22138	28	+	.	context=TCGCGTCGAACTCCGACTCGAACGTCTCTTTCAGCCACGGG;fracLow=0.034;coverage=42;IPDRatio=2.15;fracUp=0.299;frac=0.160;identificationQv=7
Haloferax volcanii DS2 chromosome, complete genome	kinModCall	modified_base	22139	22139	24	-	.	coverage=43;context=GCCCGTGGCTGAAAGAGACGTTCGAGTCGGAGTTCGACGCG;IPDRatio=1.85
Haloferax volcanii DS2 chromosome, complete genome	kinModCall	modified_base	22143	22143	21	-	.	coverage=37;context=CCCGGCCCGTGGCTGAAAGAGACGTTCGAGTCGGAGTTCGA;IPDRatio=1.79
Haloferax volcanii DS2 chromosome, complete genome	kinModCall	modified_base	22146	22146	21	-	.	coverage=37;context=AGCCCCGGCCCGTGGCTGAAAGAGACGTTCGAGTCGGAGTT;IPDRatio=1.61
Haloferax volcanii DS2 chromosome, complete genome	kinModCall	modified_base	22155	22155	22	-	.	coverage=46;context=CCGAGTTCGAGCCCCGGCCCGTGGCTGAAAGAGACGTTCGA;IPDRatio=5.15
Haloferax volcanii DS2 chromosome, complete genome	kinModCall	modified_base	22225	22225	22	+	.	coverage=64;context=CGGTGAGCGTCCGCGACTCGCCGCCCGCGGTCGTCCCTTCG;IPDRatio=1.72
Haloferax volcanii DS2 chromosome, complete genome	kinModCall	modified_base	22230	22230	23	-	.	coverage=56;context=ACGACCGAAGGGACGACCGCGGGCGGCGAGTCGCGGACGCT;IPDRatio=1.75
Haloferax volcanii DS2 chromosome, complete genome	kinModCall	modified_base	22236	22236	21	-	.	coverage=59;context=ACAGCGACGACCGAAGGGACGACCGCGGGCGGCGAGTCGCG;IPDRatio=2.98
Haloferax volcanii DS2 chromosome, complete genome	kinModCall	m4C	22280	22280	31	+	.	context=CTCGGTCGCGTCGCCCGAGGCCTCGGTCGTCGTCTGCTCGC;fracLow=0.220;coverage=73;IPDRatio=2.32;fracUp=0.701;frac=0.465;identificationQv=27
Haloferax volcanii DS2 chromosome, complete genome	kinModCall	m4C	22281	22281	35	+	.	context=TCGGTCGCGTCGCCCGAGGCCTCGGTCGTCGTCTGCTCGCC;fracLow=0.415;coverage=63;IPDRatio=2.03;fracUp=0.935;frac=0.682;identificationQv=56
Haloferax volcanii DS2 chromosome, complete genome	kinModCall	modified_base	22284	22284	21	-	.	coverage=47;context=GGCGGCGAGCAGACGACGACCGAGGCCTCGGGCGACGCGAC;IPDRatio=1.67
Haloferax volcanii DS2 chromosome, complete genome	kinModCall	modified_base	22285	22285	22	+	.	coverage=66;context=TCGCGTCGCCCGAGGCCTCGGTCGTCGTCTGCTCGCCGCCG;IPDRatio=1.88
Haloferax volcanii DS2 chromosome, complete genome	kinModCall	modified_base	22299	22299	21	+	.	coverage=75;context=GCCTCGGTCGTCGTCTGCTCGCCGCCGGTCCCGGTACAGCC;IPDRatio=1.50
Haloferax volcanii DS2 chromosome, complete genome	kinModCall	modified_base	22308	22308	28	-	.	coverage=51;context=CTCCTCGCCGGCTGTACCGGGACCGGCGGCGAGCAGACGAC;IPDRatio=2.44
Haloferax volcanii DS2 chromosome, complete genome	kinModCall	modified_base	22365	22365	21	+	.	coverage=74;context=GCCCCGGCGGCCCTGAGGAAGCTACGTCGTCTCATTACTCG;IPDRatio=1.65
Haloferax volcanii DS2 chromosome, complete genome	kinModCall	m4C	22382	22382	30	+	.	context=GAAGCTACGTCGTCTCATTACTCGGTTGTTGTACTCTGTGG;fracLow=0.152;coverage=78;IPDRatio=1.70;fracUp=0.612;frac=0.406;identificationQv=9
Haloferax volcanii DS2 chromosome, complete genome	kinModCall	modified_base	22382	22382	21	-	.	coverage=67;context=CCACAGAGTACAACAACCGAGTAATGAGACGACGTAGCTTC;IPDRatio=1.77
Haloferax volcanii DS2 chromosome, complete genome	kinModCall	modified_base	22391	22391	29	+	.	coverage=68;context=TCGTCTCATTACTCGGTTGTTGTACTCTGTGGTACTTAACG;IPDRatio=1.72
Haloferax volcanii DS2 chromosome, complete genome	kinModCall	m6A	22394	22394	38	+	.	context=TCTCATTACTCGGTTGTTGTACTCTGTGGTACTTAACGGGC;fracLow=0.039;coverage=78;IPDRatio=1.94;fracUp=0.231;frac=0.121;identificationQv=13
Haloferax volcanii DS2 chromosome, complete genome	kinModCall	m4C	22395	22395	68	+	.	context=CTCATTACTCGGTTGTTGTACTCTGTGGTACTTAACGGGCG;fracLow=0.077;coverage=76;IPDRatio=2.22;fracUp=0.458;frac=0.272;identificationQv=71
Haloferax volcanii DS2 chromosome, complete genome	kinModCall	modified_base	22401	22401	24	+	.	coverage=70;context=ACTCGGTTGTTGTACTCTGTGGTACTTAACGGGCGTGATGT;IPDRatio=2.04
Haloferax volcanii DS2 chromosome, complete genome	kinModCall	modified_base	22402	22402	33	+	.	coverage=67;context=CTCGGTTGTTGTACTCTGTGGTACTTAACGGGCGTGATGTT;IPDRatio=1.87
Haloferax volcanii DS2 chromosome, complete genome	kinModCall	m4C	22405	22405	27	+	.	context=GGTTGTTGTACTCTGTGGTACTTAACGGGCGTGATGTTCGC;fracLow=0.046;coverage=77;IPDRatio=1.57;fracUp=0.493;frac=0.261;identificationQv=8
Haloferax volcanii DS2 chromosome, complete genome	kinModCall	modified_base	22434	22434	23	+	.	coverage=57;context=CGTGATGTTCGCGGGGCCGGGTAAACGGCCGAATCAGTCGG;IPDRatio=1.70
Haloferax volcanii DS2 chromosome, complete genome	kinModCall	modified_base	22444	22444	36	+	.	coverage=64;context=GCGGGGCCGGGTAAACGGCCGAATCAGTCGGTTTCGAGGGT;IPDRatio=2.24
Haloferax volcanii DS2 chromosome, complete genome	kinModCall	modified_base	22458	22458	21	-	.	coverage=72;context=GTTCTCCCGTGACAACCCTCGAAACCGACTGATTCGGCCGT;IPDRatio=1.92
Haloferax volcanii DS2 chromosome, complete genome	kinModCall	modified_base	22459	22459	29	-	.	coverage=69;context=CGTTCTCCCGTGACAACCCTCGAAACCGACTGATTCGGCCG;IPDRatio=1.84
Haloferax volcanii DS2 chromosome, complete genome	kinModCall	modified_base	22474	22474	34	+	.	coverage=68;context=GTTTCGAGGGTTGTCACGGGAGAACGGCTTTACCGTCAGCG;IPDRatio=1.99
Haloferax volcanii DS2 chromosome, complete genome	kinModCall	modified_base	22477	22477	34	-	.	coverage=71;context=TCTCGCTGACGGTAAAGCCGTTCTCCCGTGACAACCCTCGA;IPDRatio=1.91
Haloferax volcanii DS2 chromosome, complete genome	kinModCall	modified_base	22479	22479	28	-	.	coverage=65;context=ACTCTCGCTGACGGTAAAGCCGTTCTCCCGTGACAACCCTC;IPDRatio=1.92
Haloferax volcanii DS2 chromosome, complete genome	kinModCall	modified_base	22490	22490	41	-	.	coverage=69;context=TCGCCCGTGATACTCTCGCTGACGGTAAAGCCGTTCTCCCG;IPDRatio=1.98
Haloferax volcanii DS2 chromosome, complete genome	kinModCall	modified_base	22500	22500	24	-	.	coverage=71;context=GAAGCAGTCATCGCCCGTGATACTCTCGCTGACGGTAAAGC;IPDRatio=1.61
Haloferax volcanii DS2 chromosome, complete genome	kinModCall	m4C	22514	22514	25	+	.	context=GAGAGTATCACGGGCGATGACTGCTTCTCGCCCGTACGTCC;fracLow=0.080;coverage=68;IPDRatio=2.04;fracUp=0.528;frac=0.316;identificationQv=25
Haloferax volcanii DS2 chromosome, complete genome	kinModCall	modified_base	22520	22520	21	+	.	coverage=72;context=ATCACGGGCGATGACTGCTTCTCGCCCGTACGTCCTCGGCG;IPDRatio=1.49
Haloferax volcanii DS2 chromosome, complete genome	kinModCall	modified_base	22538	22538	24	-	.	coverage=69;context=CAAAGAGGGCGAACACGCCGCCGAGGACGTACGGGCGAGAA;IPDRatio=2.56
Haloferax volcanii DS2 chromosome, complete genome	kinModCall	modified_base	22548	22548	28	+	.	coverage=70;context=TACGTCCTCGGCGGCGTGTTCGCCCTCTTTGCGCTCCTCGC;IPDRatio=1.84
Haloferax volcanii DS2 chromosome, complete genome	kinModCall	modified_base	22552	22552	28	+	.	coverage=59;context=TCCTCGGCGGCGTGTTCGCCCTCTTTGCGCTCCTCGCGGCG;IPDRatio=1.97
Haloferax volcanii DS2 chromosome, complete genome	kinModCall	modified_base	22552	22552	21	-	.	coverage=64;context=CGCCGCGAGGAGCGCAAAGAGGGCGAACACGCCGCCGAGGA;IPDRatio=2.07
Haloferax volcanii DS2 chromosome, complete genome	kinModCall	modified_base	22553	22553	29	+	.	coverage=66;context=CCTCGGCGGCGTGTTCGCCCTCTTTGCGCTCCTCGCGGCGG;IPDRatio=1.80
Haloferax volcanii DS2 chromosome, complete genome	kinModCall	modified_base	22554	22554	21	+	.	coverage=70;context=CTCGGCGGCGTGTTCGCCCTCTTTGCGCTCCTCGCGGCGGT;IPDRatio=1.77
Haloferax volcanii DS2 chromosome, complete genome	kinModCall	modified_base	22571	22571	25	-	.	coverage=64;context=GCACGTCTACGAGCAGGACCGCCGCGAGGAGCGCAAAGAGG;IPDRatio=1.75
Haloferax volcanii DS2 chromosome, complete genome	kinModCall	modified_base	22578	22578	27	-	.	coverage=64;context=GTCGCCAGCACGTCTACGAGCAGGACCGCCGCGAGGAGCGC;IPDRatio=1.69
Haloferax volcanii DS2 chromosome, complete genome	kinModCall	modified_base	22596	22596	22	+	.	coverage=65;context=CTGCTCGTAGACGTGCTGGCGACGGTGTTTTTCGCCATCAC;IPDRatio=1.52
Haloferax volcanii DS2 chromosome, complete genome	kinModCall	modified_base	22621	22621	26	+	.	coverage=59;context=TGTTTTTCGCCATCACCGTCGCCTACCTGCTCGTCCCGCTC;IPDRatio=1.85
Haloferax volcanii DS2 chromosome, complete genome	kinModCall	modified_base	22622	22622	23	+	.	coverage=64;context=GTTTTTCGCCATCACCGTCGCCTACCTGCTCGTCCCGCTCA;IPDRatio=1.70
Haloferax volcanii DS2 chromosome, complete genome	kinModCall	modified_base	22625	22625	38	+	.	coverage=64;context=TTTCGCCATCACCGTCGCCTACCTGCTCGTCCCGCTCAGGC;IPDRatio=2.33
Haloferax volcanii DS2 chromosome, complete genome	kinModCall	modified_base	22635	22635	23	-	.	coverage=33;context=TCGAGGCGTCGCCTGAGCGGGACGAGCAGGTAGGCGACGGT;IPDRatio=1.85
Haloferax volcanii DS2 chromosome, complete genome	kinModCall	modified_base	22636	22636	21	-	.	coverage=42;context=TTCGAGGCGTCGCCTGAGCGGGACGAGCAGGTAGGCGACGG;IPDRatio=2.65
Haloferax volcanii DS2 chromosome, complete genome	kinModCall	modified_base	22646	22646	21	+	.	coverage=45;context=CCTGCTCGTCCCGCTCAGGCGACGCCTCGAAGCGTGCGGGG;IPDRatio=1.73
Haloferax volcanii DS2 chromosome, complete genome	kinModCall	modified_base	22665	22665	27	+	.	coverage=29;context=CGACGCCTCGAAGCGTGCGGGGCCTCCCGGTGGGTCGCCAG;IPDRatio=3.44
Haloferax volcanii DS2 chromosome, complete genome	kinModCall	modified_base	22679	22679	27	-	.	coverage=42;context=CGGTGGCGGCGAGGCTGGCGACCCACCGGGAGGCCCCGCAC;IPDRatio=2.30
Haloferax volcanii DS2 chromosome, complete genome	kinModCall	modified_base	22683	22683	21	-	.	coverage=46;context=ACGACGGTGGCGGCGAGGCTGGCGACCCACCGGGAGGCCCC;IPDRatio=1.77
Haloferax volcanii DS2 chromosome, complete genome	kinModCall	modified_base	22935	22935	32	+	.	coverage=29;context=GTGGTCCTCATCAAACTCACGCTGTTCGGCTTCCTCGTGTT;IPDRatio=2.01
Haloferax volcanii DS2 chromosome, complete genome	kinModCall	modified_base	22992	22992	27	+	.	coverage=66;context=GGCGACGCGGTCGGGCGGACGCTCCCCGCGCTGGTCCCGGC;IPDRatio=1.88
Haloferax volcanii DS2 chromosome, complete genome	kinModCall	modified_base	23003	23003	21	+	.	coverage=68;context=CGGGCGGACGCTCCCCGCGCTGGTCCCGGCCGACTACCGGG;IPDRatio=1.85
Haloferax volcanii DS2 chromosome, complete genome	kinModCall	modified_base	23041	23041	25	+	.	coverage=65;context=GGGGCGCGGCGACGGCGCTCAACGAGCGGGCTCGCGAGACG;IPDRatio=1.63
Haloferax volcanii DS2 chromosome, complete genome	kinModCall	modified_base	23072	23072	21	+	.	coverage=61;context=TCGCGAGACGCTGTTCGCTATCTACGTCTTGCAGGCGGCGA;IPDRatio=1.60
Haloferax volcanii DS2 chromosome, complete genome	kinModCall	modified_base	23074	23074	21	-	.	coverage=68;context=GGTCGCCGCCTGCAAGACGTAGATAGCGAACAGCGTCTCGC;IPDRatio=1.56
Haloferax volcanii DS2 chromosome, complete genome	kinModCall	modified_base	23103	23103	22	+	.	coverage=65;context=CAGGCGGCGACCGCCGTCGGCACGTTCGCCATCGGCCTCGT;IPDRatio=1.66
Haloferax volcanii DS2 chromosome, complete genome	kinModCall	modified_base	23104	23104	27	-	.	coverage=68;context=GACGAGGCCGATGGCGAACGTGCCGACGGCGGTCGCCGCCT;IPDRatio=1.87
Haloferax volcanii DS2 chromosome, complete genome	kinModCall	modified_base	23107	23107	24	+	.	coverage=64;context=CGGCGACCGCCGTCGGCACGTTCGCCATCGGCCTCGTCGTC;IPDRatio=1.60
Haloferax volcanii DS2 chromosome, complete genome	kinModCall	modified_base	23114	23114	33	+	.	coverage=62;context=CGCCGTCGGCACGTTCGCCATCGGCCTCGTCGTCTTCTGGG;IPDRatio=1.80
Haloferax volcanii DS2 chromosome, complete genome	kinModCall	modified_base	23141	23141	24	+	.	coverage=59;context=CGTCGTCTTCTGGGCGCTCGGCTACGACTACGTCGTCACGC;IPDRatio=1.76
Haloferax volcanii DS2 chromosome, complete genome	kinModCall	modified_base	23143	23143	21	+	.	coverage=62;context=TCGTCTTCTGGGCGCTCGGCTACGACTACGTCGTCACGCTC;IPDRatio=1.66
Haloferax volcanii DS2 chromosome, complete genome	kinModCall	modified_base	23156	23156	26	+	.	coverage=62;context=GCTCGGCTACGACTACGTCGTCACGCTCGCGACAGTCGCGG;IPDRatio=1.66
Haloferax volcanii DS2 chromosome, complete genome	kinModCall	modified_base	23182	23182	27	+	.	coverage=62;context=TCGCGACAGTCGCGGCCGTTCTCCAGTTCATCCCCATCGTC;IPDRatio=1.80
Haloferax volcanii DS2 chromosome, complete genome	kinModCall	m4C	23185	23185	23	+	.	context=CGACAGTCGCGGCCGTTCTCCAGTTCATCCCCATCGTCGGC;fracLow=0.070;coverage=58;IPDRatio=1.59;fracUp=0.415;frac=0.245;identificationQv=35
Haloferax volcanii DS2 chromosome, complete genome	kinModCall	modified_base	23189	23189	43	-	.	coverage=64;context=TCGGGCCGACGATGGGGATGAACTGGAGAACGGCCGCGACT;IPDRatio=1.98
Haloferax volcanii DS2 chromosome, complete genome	kinModCall	modified_base	23196	23196	22	+	.	coverage=51;context=GCCGTTCTCCAGTTCATCCCCATCGTCGGCCCGAGCGTCCT;IPDRatio=1.74
Haloferax volcanii DS2 chromosome, complete genome	kinModCall	modified_base	23228	23228	22	+	.	coverage=51;context=GAGCGTCCTGCTCGCGGCGATGGCCGCCTACCACGCCGCCG;IPDRatio=1.64
Haloferax volcanii DS2 chromosome, complete genome	kinModCall	modified_base	23236	23236	22	+	.	coverage=50;context=TGCTCGCGGCGATGGCCGCCTACCACGCCGCCGTCGGCGAC;IPDRatio=2.01
Haloferax volcanii DS2 chromosome, complete genome	kinModCall	modified_base	23240	23240	27	-	.	coverage=52;context=CGACGTCGCCGACGGCGGCGTGGTAGGCGGCCATCGCCGCG;IPDRatio=2.00
Haloferax volcanii DS2 chromosome, complete genome	kinModCall	modified_base	23268	23268	22	+	.	coverage=24;context=GTCGGCGACGTCGTCGCCGCCGCGCTCGTCGTCGCGCTCCT;IPDRatio=1.99
Haloferax volcanii DS2 chromosome, complete genome	kinModCall	modified_base	23323	23323	23	-	.	coverage=27;context=ACCACCCACGTCGTCGACGCGTAACTCCGCGCCGAGCAGGT;IPDRatio=2.10
Haloferax volcanii DS2 chromosome, complete genome	kinModCall	modified_base	23335	23335	21	+	.	coverage=37;context=CGGAGTTACGCGTCGACGACGTGGGTGGTGACGGCGACGAG;IPDRatio=1.96
Haloferax volcanii DS2 chromosome, complete genome	kinModCall	modified_base	23339	23339	25	+	.	coverage=34;context=GTTACGCGTCGACGACGTGGGTGGTGACGGCGACGAGCGCG;IPDRatio=4.61
Haloferax volcanii DS2 chromosome, complete genome	kinModCall	modified_base	23346	23346	22	-	.	coverage=31;context=GACTCGTCGCGCTCGTCGCCGTCACCACCCACGTCGTCGAC;IPDRatio=1.76
Haloferax volcanii DS2 chromosome, complete genome	kinModCall	modified_base	23352	23352	23	-	.	coverage=29;context=TCCGCGGACTCGTCGCGCTCGTCGCCGTCACCACCCACGTC;IPDRatio=2.45
Haloferax volcanii DS2 chromosome, complete genome	kinModCall	modified_base	23358	23358	22	-	.	coverage=29;context=GAGTCGTCCGCGGACTCGTCGCGCTCGTCGCCGTCACCACC;IPDRatio=2.30
Haloferax volcanii DS2 chromosome, complete genome	kinModCall	modified_base	23368	23368	29	-	.	coverage=29;context=CGGGTCGACCGAGTCGTCCGCGGACTCGTCGCGCTCGTCGC;IPDRatio=2.34
Haloferax volcanii DS2 chromosome, complete genome	kinModCall	modified_base	23444	23444	26	+	.	coverage=36;context=CCGCGCCGTCGCGCTCCTCCCACTCGGTGAGGCTGCCCTCG;IPDRatio=1.78
Haloferax volcanii DS2 chromosome, complete genome	kinModCall	modified_base	23454	23454	21	-	.	coverage=31;context=TGGCGTTCTACGAGGGCAGCCTCACCGAGTGGGAGGAGCGC;IPDRatio=3.04
Haloferax volcanii DS2 chromosome, complete genome	kinModCall	modified_base	23612	23612	27	-	.	coverage=26;context=CGACGACGAGACGCGCGGGCTGAAACCGCGGGACGAACTCG;IPDRatio=1.74
Haloferax volcanii DS2 chromosome, complete genome	kinModCall	modified_base	23645	23645	26	+	.	coverage=21;context=CGTCGTCGACGAGTTCGCGCCAGTCGAGGTTGACCGCGCCG;IPDRatio=2.43
Haloferax volcanii DS2 chromosome, complete genome	kinModCall	modified_base	23658	23658	21	-	.	coverage=13;context=AGGGGCACCTCCCCGGCGCGGTCAACCTCGACTGGCGCGAA;IPDRatio=2.46
Haloferax volcanii DS2 chromosome, complete genome	kinModCall	modified_base	23934	23934	23	+	.	coverage=14;context=GAGAAAGCGCGCGGCGAAGACGCCGTGGGTGTCGTCGTAGG;IPDRatio=2.16
Haloferax volcanii DS2 chromosome, complete genome	kinModCall	modified_base	24267	24267	23	-	.	coverage=31;context=CGGTATCCAACGGAACCAGCAACAACATCCGCTACCCCGGA;IPDRatio=1.72
Haloferax volcanii DS2 chromosome, complete genome	kinModCall	modified_base	24270	24270	32	+	.	coverage=28;context=GGGGTAGCGGATGTTGTTGCTGGTTCCGTTGGATACCGGAC;IPDRatio=2.48
Haloferax volcanii DS2 chromosome, complete genome	kinModCall	modified_base	24281	24281	34	+	.	coverage=30;context=TGTTGTTGCTGGTTCCGTTGGATACCGGACTGAAACCCACC;IPDRatio=2.28
Haloferax volcanii DS2 chromosome, complete genome	kinModCall	modified_base	24304	24304	29	+	.	coverage=39;context=ACCGGACTGAAACCCACCGAGACGGCCGTTCTCTGAATCCC;IPDRatio=2.09
Haloferax volcanii DS2 chromosome, complete genome	kinModCall	modified_base	24319	24319	21	+	.	coverage=40;context=ACCGAGACGGCCGTTCTCTGAATCCCTTTCGTCGTCTCTCG;IPDRatio=1.83
Haloferax volcanii DS2 chromosome, complete genome	kinModCall	modified_base	24374	24374	24	+	.	coverage=40;context=TAATATTGCCGCATCACCCGAGGTCAGGCCGTACATGCCGT;IPDRatio=1.96
Haloferax volcanii DS2 chromosome, complete genome	kinModCall	modified_base	24410	24410	23	-	.	coverage=28;context=CACCGTACAACAGGAAGGCCCATAACTCTCACAGCGACGGC;IPDRatio=1.85
Haloferax volcanii DS2 chromosome, complete genome	kinModCall	modified_base	24464	24464	30	-	.	coverage=41;context=CAGTCCGCAGAGACGAGTACGTCCTTCGCGTAATCGGAGTT;IPDRatio=1.86
Haloferax volcanii DS2 chromosome, complete genome	kinModCall	modified_base	24551	24551	24	-	.	coverage=24;context=TCGTCGTACGCCTCGGTGTCCACGTCCACTTCGACGAGTCG;IPDRatio=2.32
Haloferax volcanii DS2 chromosome, complete genome	kinModCall	modified_base	24573	24573	32	-	.	coverage=32;context=GATGGCACCGGGGGCGTGACTCTCGTCGTACGCCTCGGTGT;IPDRatio=1.89
Haloferax volcanii DS2 chromosome, complete genome	kinModCall	modified_base	24617	24617	21	-	.	coverage=27;context=TCACGGGTCGTCTGGTCCTGCAGCTGGGACTCCCAGTTGAA;IPDRatio=1.62
Haloferax volcanii DS2 chromosome, complete genome	kinModCall	modified_base	24799	24799	23	+	.	coverage=9;context=CGTTCACCTGATGAACGGCGGCCGCGACTACTGGGTCGACA;IPDRatio=2.06
Haloferax volcanii DS2 chromosome, complete genome	kinModCall	modified_base	25371	25371	25	+	.	coverage=21;context=TTCACATCGGCAGGACGCTGATGCCGACGGCGACGAGTACG;IPDRatio=1.99
Haloferax volcanii DS2 chromosome, complete genome	kinModCall	modified_base	25388	25388	22	+	.	coverage=22;context=CTGATGCCGACGGCGACGAGTACGCCCGCGCCGAGAAGCAC;IPDRatio=2.17
Haloferax volcanii DS2 chromosome, complete genome	kinModCall	modified_base	25420	25420	23	+	.	coverage=26;context=GAGAAGCACCATCACGCAGTAGCCCATGATGTCGCGGACCG;IPDRatio=1.86
Haloferax volcanii DS2 chromosome, complete genome	kinModCall	modified_base	25496	25496	35	-	.	coverage=34;context=GCCTCGTGGGGCGACGCGTGGACCAACATGATTCAGCCCTT;IPDRatio=2.45
Haloferax volcanii DS2 chromosome, complete genome	kinModCall	modified_base	25499	25499	23	-	.	coverage=39;context=GCCGCCTCGTGGGGCGACGCGTGGACCAACATGATTCAGCC;IPDRatio=1.98
Haloferax volcanii DS2 chromosome, complete genome	kinModCall	modified_base	25502	25502	21	+	.	coverage=35;context=TGAATCATGTTGGTCCACGCGTCGCCCCACGAGGCGGCGAC;IPDRatio=2.18
Haloferax volcanii DS2 chromosome, complete genome	kinModCall	modified_base	25517	25517	21	-	.	coverage=45;context=ATCCCGCGGGTCGCCGTCGCCGCCTCGTGGGGCGACGCGTG;IPDRatio=1.73
Haloferax volcanii DS2 chromosome, complete genome	kinModCall	modified_base	25536	25536	24	-	.	coverage=57;context=GAAGGCGTCCGGCGAGTCCATCCCGCGGGTCGCCGTCGCCG;IPDRatio=1.87
Haloferax volcanii DS2 chromosome, complete genome	kinModCall	modified_base	25541	25541	22	-	.	coverage=52;context=GCCGCGAAGGCGTCCGGCGAGTCCATCCCGCGGGTCGCCGT;IPDRatio=1.92
Haloferax volcanii DS2 chromosome, complete genome	kinModCall	modified_base	25550	25550	31	-	.	coverage=51;context=CTCGTCACGGCCGCGAAGGCGTCCGGCGAGTCCATCCCGCG;IPDRatio=1.76
Haloferax volcanii DS2 chromosome, complete genome	kinModCall	modified_base	25552	25552	29	+	.	coverage=54;context=CGGGATGGACTCGCCGGACGCCTTCGCGGCCGTGACGAGCG;IPDRatio=1.98
Haloferax volcanii DS2 chromosome, complete genome	kinModCall	modified_base	25580	25580	25	+	.	coverage=55;context=GCCGTGACGAGCGTCTCGCCGATGACGGCCCACTCGCCCCC;IPDRatio=1.71
Haloferax volcanii DS2 chromosome, complete genome	kinModCall	modified_base	25583	25583	27	+	.	coverage=55;context=GTGACGAGCGTCTCGCCGATGACGGCCCACTCGCCCCCGCC;IPDRatio=1.93
Haloferax volcanii DS2 chromosome, complete genome	kinModCall	modified_base	25606	25606	27	+	.	coverage=52;context=GGCCCACTCGCCCCCGCCGGAGGGGACGAAGAAGTTCACGA;IPDRatio=2.01
Haloferax volcanii DS2 chromosome, complete genome	kinModCall	modified_base	25612	25612	23	-	.	coverage=51;context=CCGGCCTCGTGAACTTCTTCGTCCCCTCCGGCGGGGGCGAG;IPDRatio=2.56
Haloferax volcanii DS2 chromosome, complete genome	kinModCall	modified_base	25640	25640	23	+	.	coverage=52;context=TTCACGAGGCCGGCGGTGAAGAAGGCAAAGGCCGGGAGCGT;IPDRatio=1.74
Haloferax volcanii DS2 chromosome, complete genome	kinModCall	modified_base	25644	25644	25	-	.	coverage=48;context=CGGGACGCTCCCGGCCTTTGCCTTCTTCACCGCCGGCCTCG;IPDRatio=1.59
Haloferax volcanii DS2 chromosome, complete genome	kinModCall	modified_base	25652	25652	24	+	.	coverage=47;context=GCGGTGAAGAAGGCAAAGGCCGGGAGCGTCCCGTCGGGCGC;IPDRatio=1.79
Haloferax volcanii DS2 chromosome, complete genome	kinModCall	modified_base	25657	25657	21	+	.	coverage=48;context=GAAGAAGGCAAAGGCCGGGAGCGTCCCGTCGGGCGCGACGG;IPDRatio=1.73
Haloferax volcanii DS2 chromosome, complete genome	kinModCall	modified_base	25664	25664	26	+	.	coverage=50;context=GCAAAGGCCGGGAGCGTCCCGTCGGGCGCGACGGCGACCAT;IPDRatio=1.77
Haloferax volcanii DS2 chromosome, complete genome	kinModCall	modified_base	25719	25719	27	-	.	coverage=36;context=CATGGCCTACGCGCCGGAGGGCTCCGTCAGCCTCGCCACGC;IPDRatio=2.27
Haloferax volcanii DS2 chromosome, complete genome	kinModCall	m4C	25739	25739	20	-	.	context=TACGCGGGCATCATGGGCATCATGGCCTACGCGCCGGAGGG;fracLow=0.135;coverage=41;IPDRatio=1.55;fracUp=0.788;frac=0.427;identificationQv=16
Haloferax volcanii DS2 chromosome, complete genome	kinModCall	modified_base	25770	25770	23	-	.	coverage=46;context=CGTCTGGGGAATCATCCTCCAGTTCCCCTTCTACGCGGGCA;IPDRatio=1.79
Haloferax volcanii DS2 chromosome, complete genome	kinModCall	m4C	25778	25778	23	-	.	context=GTCGAGAACGTCTGGGGAATCATCCTCCAGTTCCCCTTCTA;fracLow=0.177;coverage=51;IPDRatio=1.79;fracUp=0.720;frac=0.403;identificationQv=31
Haloferax volcanii DS2 chromosome, complete genome	kinModCall	modified_base	25812	25812	22	+	.	coverage=43;context=TCTCGACGGCCTCGACGACGGCCTCGATGTACGCCTTGGGC;IPDRatio=2.16
Haloferax volcanii DS2 chromosome, complete genome	kinModCall	modified_base	25828	25828	24	-	.	coverage=48;context=TGCTGTTCCACGGGACGCCCAAGGCGTACATCGAGGCCGTC;IPDRatio=2.10
Haloferax volcanii DS2 chromosome, complete genome	kinModCall	modified_base	25861	25861	27	-	.	coverage=31;context=ACATCGTCAACTTCGGTTTCCTCTTTCTCGGCGTGCTGTTC;IPDRatio=1.88
Haloferax volcanii DS2 chromosome, complete genome	kinModCall	modified_base	25866	25866	22	-	.	coverage=32;context=CCTGAACATCGTCAACTTCGGTTTCCTCTTTCTCGGCGTGC;IPDRatio=1.82
Haloferax volcanii DS2 chromosome, complete genome	kinModCall	modified_base	25884	25884	25	-	.	coverage=30;context=GCCGTGGAACAATCTCAACCTGAACATCGTCAACTTCGGTT;IPDRatio=1.80
Haloferax volcanii DS2 chromosome, complete genome	kinModCall	modified_base	25938	25938	22	-	.	coverage=37;context=CGGCCTGCTCGCGGTCGCCCTGTACTTCTGGGAGGGCGTCC;IPDRatio=1.77
Haloferax volcanii DS2 chromosome, complete genome	kinModCall	modified_base	25982	25982	21	-	.	coverage=39;context=CGCATCGAGCACTCGCTCGGCATCGGCGTGGCAATCGGCGT;IPDRatio=1.74
Haloferax volcanii DS2 chromosome, complete genome	kinModCall	modified_base	25991	25991	21	-	.	coverage=39;context=CTCGCGACGCGCATCGAGCACTCGCTCGGCATCGGCGTGGC;IPDRatio=1.72
Haloferax volcanii DS2 chromosome, complete genome	kinModCall	modified_base	26037	26037	21	-	.	coverage=43;context=GGCGACCGGCGGGTGGGCCTCCACGGCCGTCCCCGACGACG;IPDRatio=2.76
Haloferax volcanii DS2 chromosome, complete genome	kinModCall	modified_base	26129	26129	25	+	.	coverage=38;context=TTCTTCGCGTCGTCGGTCGGGTACATGAGCGCGAACAGCGC;IPDRatio=2.00
Haloferax volcanii DS2 chromosome, complete genome	kinModCall	modified_base	26256	26256	21	-	.	coverage=36;context=GTTGAACACCGAGGGGAACTTCCTCATCGAGGCGGGCATCC;IPDRatio=1.72
Haloferax volcanii DS2 chromosome, complete genome	kinModCall	modified_base	26263	26263	25	+	.	coverage=39;context=CGCCTCGATGAGGAAGTTCCCCTCGGTGTTCAACAGGAGCG;IPDRatio=2.17
Haloferax volcanii DS2 chromosome, complete genome	kinModCall	modified_base	26279	26279	22	+	.	coverage=36;context=TTCCCCTCGGTGTTCAACAGGAGCGGAATCGACCCCGCGAG;IPDRatio=2.44
Haloferax volcanii DS2 chromosome, complete genome	kinModCall	modified_base	26280	26280	24	-	.	coverage=36;context=TCTCGCGGGGTCGATTCCGCTCCTGTTGAACACCGAGGGGA;IPDRatio=1.92
Haloferax volcanii DS2 chromosome, complete genome	kinModCall	modified_base	26283	26283	25	-	.	coverage=31;context=CGGTCTCGCGGGGTCGATTCCGCTCCTGTTGAACACCGAGG;IPDRatio=2.02
Haloferax volcanii DS2 chromosome, complete genome	kinModCall	modified_base	26285	26285	23	-	.	coverage=36;context=GGCGGTCTCGCGGGGTCGATTCCGCTCCTGTTGAACACCGA;IPDRatio=2.19
Haloferax volcanii DS2 chromosome, complete genome	kinModCall	modified_base	26301	26301	21	-	.	coverage=28;context=GTTCGTCGTCTGGCACGGCGGTCTCGCGGGGTCGATTCCGC;IPDRatio=2.34
Haloferax volcanii DS2 chromosome, complete genome	kinModCall	modified_base	26311	26311	21	-	.	coverage=34;context=CGTACTCCGGGTTCGTCGTCTGGCACGGCGGTCTCGCGGGG;IPDRatio=1.79
Haloferax volcanii DS2 chromosome, complete genome	kinModCall	modified_base	26330	26330	24	-	.	coverage=39;context=CCCATCGTCGTCGCCGGGGCGTACTCCGGGTTCGTCGTCTG;IPDRatio=1.85
Haloferax volcanii DS2 chromosome, complete genome	kinModCall	modified_base	26332	26332	21	-	.	coverage=31;context=TCCCCATCGTCGTCGCCGGGGCGTACTCCGGGTTCGTCGTC;IPDRatio=1.88
Haloferax volcanii DS2 chromosome, complete genome	kinModCall	modified_base	26348	26348	26	-	.	coverage=38;context=ATGCGCGGCATCGACTTCCCCATCGTCGTCGCCGGGGCGTA;IPDRatio=1.69
Haloferax volcanii DS2 chromosome, complete genome	kinModCall	modified_base	26380	26380	21	+	.	coverage=35;context=GCCGCGCATCTCGGTCGCTATCTTCCGGGCGAACAGCGCCC;IPDRatio=1.89
Haloferax volcanii DS2 chromosome, complete genome	kinModCall	m4C	26381	26381	32	+	.	context=CCGCGCATCTCGGTCGCTATCTTCCGGGCGAACAGCGCCCC;fracLow=0.247;coverage=36;IPDRatio=2.09;fracUp=0.803;frac=0.533;identificationQv=20
Haloferax volcanii DS2 chromosome, complete genome	kinModCall	m4C	26404	26404	21	+	.	context=CCGGGCGAACAGCGCCCCGACGACGAGGCCGAGGCCCCAGT;fracLow=0.359;coverage=37;IPDRatio=1.78;fracUp=1.000;frac=0.687;identificationQv=14
Haloferax volcanii DS2 chromosome, complete genome	kinModCall	modified_base	26411	26411	21	+	.	coverage=29;context=AACAGCGCCCCGACGACGAGGCCGAGGCCCCAGTGGACGAA;IPDRatio=2.79
Haloferax volcanii DS2 chromosome, complete genome	kinModCall	modified_base	26419	26419	23	-	.	coverage=35;context=GGGCGTCGTTCGTCCACTGGGGCCTCGGCCTCGTCGTCGGG;IPDRatio=4.25
Haloferax volcanii DS2 chromosome, complete genome	kinModCall	modified_base	26427	26427	24	-	.	coverage=40;context=CGCCGCCGGGGCGTCGTTCGTCCACTGGGGCCTCGGCCTCG;IPDRatio=2.02
Haloferax volcanii DS2 chromosome, complete genome	kinModCall	modified_base	26428	26428	23	+	.	coverage=37;context=GAGGCCGAGGCCCCAGTGGACGAACGACGCCCCGGCGGCGA;IPDRatio=1.89
Haloferax volcanii DS2 chromosome, complete genome	kinModCall	modified_base	26433	26433	22	+	.	coverage=35;context=CGAGGCCCCAGTGGACGAACGACGCCCCGGCGGCGACGACC;IPDRatio=2.19
Haloferax volcanii DS2 chromosome, complete genome	kinModCall	modified_base	26460	26460	22	-	.	coverage=37;context=CGAACGGGGCGCGGCCGCGATGGTTCCGGTCGTCGCCGCCG;IPDRatio=1.93
Haloferax volcanii DS2 chromosome, complete genome	kinModCall	modified_base	26489	26489	33	-	.	coverage=35;context=TTGACACGACTTGCGGGCGTCCCGAACACCGAACGGGGCGC;IPDRatio=2.38
Haloferax volcanii DS2 chromosome, complete genome	kinModCall	modified_base	26498	26498	24	-	.	coverage=37;context=GACTGGCTCTTGACACGACTTGCGGGCGTCCCGAACACCGA;IPDRatio=1.84
Haloferax volcanii DS2 chromosome, complete genome	kinModCall	modified_base	26520	26520	27	-	.	coverage=38;context=GCTCGCGCAGACGAAGCCCGTGGACTGGCTCTTGACACGAC;IPDRatio=2.69
Haloferax volcanii DS2 chromosome, complete genome	kinModCall	modified_base	26567	26567	24	+	.	coverage=19;context=CCCGTCATCAGGATGAGCGTCATCTGCATCCCGAACGAAAG;IPDRatio=2.62
Haloferax volcanii DS2 chromosome, complete genome	kinModCall	modified_base	26752	26752	22	+	.	coverage=28;context=GGGGAGGTACTGTTCGACCAGTTTCGAACTGCGCTCCGCCG;IPDRatio=2.21
Haloferax volcanii DS2 chromosome, complete genome	kinModCall	.	26844	26844	15	+	.	context=TATAATGTTTAATATTCCTGCTAGTTCGATTCGGTAGAATG;motif=CTAG;coverage=18;IPDRatio=1.586;id=CTAG
Haloferax volcanii DS2 chromosome, complete genome	kinModCall	m4C	26847	26847	28	-	.	context=TGACATTCTACCGAATCGAACTAGCAGGAATATTAAACATT;fracLow=0.545;motif=CTAG;coverage=18;IPDRatio=3.80;id=CTAG;fracUp=1.000;frac=0.890;identificationQv=8
Haloferax volcanii DS2 chromosome, complete genome	kinModCall	modified_base	26928	26928	21	+	.	coverage=23;context=GTCACAGACCCGCGCCGGACTCGCCGCCGCCGATGGGTACA;IPDRatio=2.01
Haloferax volcanii DS2 chromosome, complete genome	kinModCall	modified_base	26988	26988	22	+	.	coverage=28;context=GGGCGTATGTCCGAACTCCTCGACACCCTCCGCGACGACCA;IPDRatio=2.31
Haloferax volcanii DS2 chromosome, complete genome	kinModCall	modified_base	27178	27178	21	+	.	coverage=23;context=ACGACGAGGCCGCCGCGCTGTTTTCGGACCTCGCCGACACC;IPDRatio=1.67
Haloferax volcanii DS2 chromosome, complete genome	kinModCall	modified_base	27209	27209	24	-	.	coverage=21;context=CCGCGCCGACGGTTTCGGCGTGCTCCCGGGCGGTGTCGGCG;IPDRatio=2.38
Haloferax volcanii DS2 chromosome, complete genome	kinModCall	modified_base	27211	27211	22	-	.	coverage=20;context=CTCCGCGCCGACGGTTTCGGCGTGCTCCCGGGCGGTGTCGG;IPDRatio=2.12
Haloferax volcanii DS2 chromosome, complete genome	kinModCall	modified_base	27256	27256	27	+	.	coverage=15;context=ACGGCTCGAAGCCGAACGTCTACGACGTGCTCGCCGAGTTC;IPDRatio=2.50
Haloferax volcanii DS2 chromosome, complete genome	kinModCall	modified_base	27339	27339	24	-	.	coverage=17;context=AAGAAGCCGACCATCTGCTCGACGGTCTTCAGCGACACGAG;IPDRatio=2.00
Haloferax volcanii DS2 chromosome, complete genome	kinModCall	modified_base	27351	27351	24	-	.	coverage=21;context=GCGTCGCCGACGAAGAAGCCGACCATCTGCTCGACGGTCTT;IPDRatio=2.75
Haloferax volcanii DS2 chromosome, complete genome	kinModCall	modified_base	27354	27354	23	-	.	coverage=23;context=TCCGCGTCGCCGACGAAGAAGCCGACCATCTGCTCGACGGT;IPDRatio=1.92
Haloferax volcanii DS2 chromosome, complete genome	kinModCall	m4C	27405	27405	20	+	.	context=GCCAACGACTTCCGCACGCTCAAATCCGATCTCAACGACCA;fracLow=0.145;coverage=22;IPDRatio=2.08;fracUp=0.999;frac=0.595;identificationQv=5
Haloferax volcanii DS2 chromosome, complete genome	kinModCall	modified_base	27458	27458	26	-	.	coverage=20;context=CGACTGCGTCGTCGTCGACGAGGTCGGAGACGGCGGCTTCG;IPDRatio=2.12
Haloferax volcanii DS2 chromosome, complete genome	kinModCall	modified_base	27504	27504	24	-	.	coverage=20;context=TACTCGTCGTAGGCGGCTTCGACCACCGCGTCGGCGGCCTC;IPDRatio=2.50
Haloferax volcanii DS2 chromosome, complete genome	kinModCall	modified_base	27538	27538	29	+	.	coverage=26;context=ACGAGTACGTCGAGACGCTGGAAGGCATGGGCGTCAAGCCG;IPDRatio=2.29
Haloferax volcanii DS2 chromosome, complete genome	kinModCall	m4C	27579	27579	24	+	.	context=AAGAACGTCTGCTAAGCCCCCTTTTCACTCACAGAGGGTCG;fracLow=0.296;coverage=24;IPDRatio=2.34;fracUp=0.897;frac=0.616;identificationQv=20
Haloferax volcanii DS2 chromosome, complete genome	kinModCall	modified_base	27582	27582	21	+	.	coverage=28;context=AACGTCTGCTAAGCCCCCTTTTCACTCACAGAGGGTCGCCG;IPDRatio=1.98
Haloferax volcanii DS2 chromosome, complete genome	kinModCall	modified_base	27593	27593	24	-	.	coverage=39;context=TGGGTCGCCAACGGCGACCCTCTGTGAGTGAAAAGGGGGCT;IPDRatio=1.99
Haloferax volcanii DS2 chromosome, complete genome	kinModCall	modified_base	27610	27610	27	+	.	coverage=60;context=CAGAGGGTCGCCGTTGGCGACCCACCCGGAGTAAACCGTCT;IPDRatio=1.73
Haloferax volcanii DS2 chromosome, complete genome	kinModCall	modified_base	27613	27613	21	+	.	coverage=66;context=AGGGTCGCCGTTGGCGACCCACCCGGAGTAAACCGTCTCCG;IPDRatio=1.67
Haloferax volcanii DS2 chromosome, complete genome	kinModCall	modified_base	27622	27622	30	-	.	coverage=67;context=TACCGTTCACGGAGACGGTTTACTCCGGGTGGGTCGCCAAC;IPDRatio=1.65
Haloferax volcanii DS2 chromosome, complete genome	kinModCall	modified_base	27625	27625	22	-	.	coverage=61;context=CGCTACCGTTCACGGAGACGGTTTACTCCGGGTGGGTCGCC;IPDRatio=1.70
Haloferax volcanii DS2 chromosome, complete genome	kinModCall	modified_base	27650	27650	24	+	.	coverage=68;context=TCCGTGAACGGTAGCGGAACGACGGCTCGTGAGACGCAGCG;IPDRatio=1.64
Haloferax volcanii DS2 chromosome, complete genome	kinModCall	modified_base	27673	27673	22	+	.	coverage=63;context=GGCTCGTGAGACGCAGCGCGCCTCACGGTGGGGAAAACAGC;IPDRatio=1.73
Haloferax volcanii DS2 chromosome, complete genome	kinModCall	modified_base	27689	27689	21	-	.	coverage=66;context=GAAGTCGAGTCTCGCGGCTGTTTTCCCCACCGTGAGGCGCG;IPDRatio=1.47
Haloferax volcanii DS2 chromosome, complete genome	kinModCall	modified_base	27692	27692	21	+	.	coverage=68;context=GCCTCACGGTGGGGAAAACAGCCGCGAGACTCGACTTCGGC;IPDRatio=1.70
Haloferax volcanii DS2 chromosome, complete genome	kinModCall	modified_base	27710	27710	31	-	.	coverage=56;context=TAACGCACAGCGAGCCAGGCCGAAGTCGAGTCTCGCGGCTG;IPDRatio=2.04
Haloferax volcanii DS2 chromosome, complete genome	kinModCall	modified_base	27732	27732	24	-	.	coverage=76;context=ACGAAGATACAAGTTCCGAGCATAACGCACAGCGAGCCAGG;IPDRatio=1.71
Haloferax volcanii DS2 chromosome, complete genome	kinModCall	modified_base	27735	27735	22	-	.	coverage=75;context=CGAACGAAGATACAAGTTCCGAGCATAACGCACAGCGAGCC;IPDRatio=1.56
Haloferax volcanii DS2 chromosome, complete genome	kinModCall	m4C	27740	27740	34	+	.	context=GCTGTGCGTTATGCTCGGAACTTGTATCTTCGTTCGCCCAG;fracLow=0.000;coverage=69;IPDRatio=1.71;fracUp=0.300;frac=0.168;identificationQv=13
Haloferax volcanii DS2 chromosome, complete genome	kinModCall	modified_base	27744	27744	25	-	.	coverage=73;context=AGCACTGGGCGAACGAAGATACAAGTTCCGAGCATAACGCA;IPDRatio=1.66
Haloferax volcanii DS2 chromosome, complete genome	kinModCall	modified_base	27747	27747	28	-	.	coverage=73;context=GTCAGCACTGGGCGAACGAAGATACAAGTTCCGAGCATAAC;IPDRatio=1.56
Haloferax volcanii DS2 chromosome, complete genome	kinModCall	modified_base	27748	27748	27	-	.	coverage=60;context=TGTCAGCACTGGGCGAACGAAGATACAAGTTCCGAGCATAA;IPDRatio=1.69
Haloferax volcanii DS2 chromosome, complete genome	kinModCall	modified_base	27749	27749	21	+	.	coverage=74;context=TATGCTCGGAACTTGTATCTTCGTTCGCCCAGTGCTGACAG;IPDRatio=1.63
Haloferax volcanii DS2 chromosome, complete genome	kinModCall	modified_base	27749	27749	35	-	.	coverage=71;context=CTGTCAGCACTGGGCGAACGAAGATACAAGTTCCGAGCATA;IPDRatio=2.10
Haloferax volcanii DS2 chromosome, complete genome	kinModCall	modified_base	27764	27764	25	-	.	coverage=67;context=CGCCGCGCGTCGGTGCTGTCAGCACTGGGCGAACGAAGATA;IPDRatio=1.47
Haloferax volcanii DS2 chromosome, complete genome	kinModCall	modified_base	27774	27774	23	+	.	coverage=77;context=CGCCCAGTGCTGACAGCACCGACGCGCGGCGTATGTGAGTG;IPDRatio=1.69
Haloferax volcanii DS2 chromosome, complete genome	kinModCall	m4C	27790	27790	42	-	.	context=CGTTTCTACTGGAACTCACTCACATACGCCGCGCGTCGGTG;fracLow=0.172;coverage=69;IPDRatio=1.95;fracUp=0.510;frac=0.329;identificationQv=63
Haloferax volcanii DS2 chromosome, complete genome	kinModCall	modified_base	27799	27799	29	+	.	coverage=74;context=GCGGCGTATGTGAGTGAGTTCCAGTAGAAACGAGGGGGTAT;IPDRatio=2.71
Haloferax volcanii DS2 chromosome, complete genome	kinModCall	modified_base	27800	27800	23	-	.	coverage=69;context=CATACCCCCTCGTTTCTACTGGAACTCACTCACATACGCCG;IPDRatio=1.68
Haloferax volcanii DS2 chromosome, complete genome	kinModCall	modified_base	27804	27804	26	-	.	coverage=73;context=CGGACATACCCCCTCGTTTCTACTGGAACTCACTCACATAC;IPDRatio=1.78
Haloferax volcanii DS2 chromosome, complete genome	kinModCall	modified_base	27806	27806	25	-	.	coverage=69;context=GGCGGACATACCCCCTCGTTTCTACTGGAACTCACTCACAT;IPDRatio=1.64
Haloferax volcanii DS2 chromosome, complete genome	kinModCall	modified_base	27807	27807	21	-	.	coverage=73;context=CGGCGGACATACCCCCTCGTTTCTACTGGAACTCACTCACA;IPDRatio=1.46
Haloferax volcanii DS2 chromosome, complete genome	kinModCall	modified_base	27809	27809	24	-	.	coverage=72;context=ACCGGCGGACATACCCCCTCGTTTCTACTGGAACTCACTCA;IPDRatio=1.59
Haloferax volcanii DS2 chromosome, complete genome	kinModCall	modified_base	27850	27850	21	+	.	coverage=49;context=CGTCAGACGCCGGGGACGCCCTTGCGGTATTCGAGGACTTC;IPDRatio=1.96
Haloferax volcanii DS2 chromosome, complete genome	kinModCall	modified_base	27853	27853	29	+	.	coverage=52;context=CAGACGCCGGGGACGCCCTTGCGGTATTCGAGGACTTCGCT;IPDRatio=6.16
Haloferax volcanii DS2 chromosome, complete genome	kinModCall	modified_base	27856	27856	23	-	.	coverage=33;context=CGAAGCGAAGTCCTCGAATACCGCAAGGGCGTCCCCGGCGT;IPDRatio=1.85
Haloferax volcanii DS2 chromosome, complete genome	kinModCall	modified_base	27858	27858	21	+	.	coverage=28;context=GCCGGGGACGCCCTTGCGGTATTCGAGGACTTCGCTTCGGG;IPDRatio=1.55
Haloferax volcanii DS2 chromosome, complete genome	kinModCall	modified_base	27900	27900	22	+	.	coverage=23;context=CTCGCGGACCGTCTCGGCCGCGTCGCCGTCGAGGTCCTCGG;IPDRatio=2.47
Haloferax volcanii DS2 chromosome, complete genome	kinModCall	modified_base	27985	27985	22	+	.	coverage=19;context=TCCGGCCCCTGCTCGCGCGTCGCCAGCGTCGCCAGCTGGTC;IPDRatio=2.00
Haloferax volcanii DS2 chromosome, complete genome	kinModCall	m4C	28407	28407	24	+	.	context=CGAGGAGATTCAGAAGCCGACGCTCGTCCTCGCGCACAACA;fracLow=0.427;coverage=34;IPDRatio=1.85;fracUp=1.000;frac=0.702;identificationQv=7
Haloferax volcanii DS2 chromosome, complete genome	kinModCall	modified_base	28421	28421	21	+	.	coverage=32;context=AGCCGACGCTCGTCCTCGCGCACAACAAGACGCTCGCCGCC;IPDRatio=1.98
Haloferax volcanii DS2 chromosome, complete genome	kinModCall	modified_base	28499	28499	23	+	.	coverage=35;context=ACGCGGTCGAGTACTTCGTCTCCTACTACGACTACTACCAG;IPDRatio=1.77
Haloferax volcanii DS2 chromosome, complete genome	kinModCall	modified_base	28505	28505	21	+	.	coverage=33;context=TCGAGTACTTCGTCTCCTACTACGACTACTACCAGCCCGAG;IPDRatio=1.91
Haloferax volcanii DS2 chromosome, complete genome	kinModCall	modified_base	28511	28511	23	+	.	coverage=37;context=ACTTCGTCTCCTACTACGACTACTACCAGCCCGAGGCGTAC;IPDRatio=1.67
Haloferax volcanii DS2 chromosome, complete genome	kinModCall	modified_base	28625	28625	24	-	.	coverage=30;context=GACGACGATGACGTCGTCGCGGGTGAGAAGCGACCGGGTCG;IPDRatio=2.84
Haloferax volcanii DS2 chromosome, complete genome	kinModCall	modified_base	28661	28661	23	+	.	coverage=32;context=TCGTCGCCTCGGTGTCGGCCATCTACGGCCTCGGTGACCCG;IPDRatio=1.76
Haloferax volcanii DS2 chromosome, complete genome	kinModCall	modified_base	28665	28665	22	+	.	coverage=36;context=CGCCTCGGTGTCGGCCATCTACGGCCTCGGTGACCCGAAAA;IPDRatio=1.81
Haloferax volcanii DS2 chromosome, complete genome	kinModCall	modified_base	28674	28674	25	+	.	coverage=27;context=GTCGGCCATCTACGGCCTCGGTGACCCGAAAAACTACACCG;IPDRatio=2.09
Haloferax volcanii DS2 chromosome, complete genome	kinModCall	modified_base	28686	28686	23	-	.	coverage=24;context=GGAGGGACATGTCGGTGTAGTTTTTCGGGTCACCGAGGCCG;IPDRatio=1.88
Haloferax volcanii DS2 chromosome, complete genome	kinModCall	modified_base	28696	28696	24	-	.	coverage=25;context=ACCTCCAGCCGGAGGGACATGTCGGTGTAGTTTTTCGGGTC;IPDRatio=1.95
Haloferax volcanii DS2 chromosome, complete genome	kinModCall	m4C	28765	28765	21	+	.	context=CTCCGCGCCCTCGTCGACCTCAACTACGAGCGCAACGACGT;fracLow=0.000;coverage=29;IPDRatio=2.40;fracUp=0.641;frac=0.401;identificationQv=4
Haloferax volcanii DS2 chromosome, complete genome	kinModCall	modified_base	28803	28803	21	-	.	coverage=26;context=TGTCGCCGCGGACGCGGAACGTTCCCTGCCGGAAGTCCACG;IPDRatio=1.77
Haloferax volcanii DS2 chromosome, complete genome	kinModCall	modified_base	28866	28866	29	+	.	coverage=27;context=CGGCCGCTACGCCGTCCGCATCGAGTTCTGGGGCGACGAAA;IPDRatio=2.03
Haloferax volcanii DS2 chromosome, complete genome	kinModCall	modified_base	28872	28872	24	+	.	coverage=29;context=CTACGCCGTCCGCATCGAGTTCTGGGGCGACGAAATCGACC;IPDRatio=1.83
Haloferax volcanii DS2 chromosome, complete genome	kinModCall	modified_base	28874	28874	25	-	.	coverage=29;context=GCGGTCGATTTCGTCGCCCCAGAACTCGATGCGGACGGCGT;IPDRatio=1.79
Haloferax volcanii DS2 chromosome, complete genome	kinModCall	m6A	28884	28884	26	+	.	context=CATCGAGTTCTGGGGCGACGAAATCGACCGCATGCTGAAGC;fracLow=0.060;coverage=28;IPDRatio=2.13;fracUp=0.463;frac=0.241;identificationQv=11
Haloferax volcanii DS2 chromosome, complete genome	kinModCall	modified_base	28889	28889	26	-	.	coverage=28;context=GTCGAGCTTCAGCATGCGGTCGATTTCGTCGCCCCAGAACT;IPDRatio=2.95
Haloferax volcanii DS2 chromosome, complete genome	kinModCall	modified_base	29045	29045	21	-	.	coverage=34;context=GAGGTCGCCCTGTCGCTGGAAGTGCTTCACCCGCTGTTCCA;IPDRatio=2.08
Haloferax volcanii DS2 chromosome, complete genome	kinModCall	modified_base	29054	29054	28	-	.	coverage=36;context=GGCGGCCACGAGGTCGCCCTGTCGCTGGAAGTGCTTCACCC;IPDRatio=2.49
Haloferax volcanii DS2 chromosome, complete genome	kinModCall	modified_base	29058	29058	28	-	.	coverage=36;context=GCTGGGCGGCCACGAGGTCGCCCTGTCGCTGGAAGTGCTTC;IPDRatio=3.09
Haloferax volcanii DS2 chromosome, complete genome	kinModCall	modified_base	29090	29090	27	-	.	coverage=38;context=CTCGATGTCGAAGGTGGTGCGCTCTTCGATGCGCTGGGCGG;IPDRatio=2.60
Haloferax volcanii DS2 chromosome, complete genome	kinModCall	modified_base	29129	29129	27	-	.	coverage=36;context=GTTCTCGATGCCGGAGCAGTGACCCGTCTCGCGGAGCATCT;IPDRatio=2.25
Haloferax volcanii DS2 chromosome, complete genome	kinModCall	modified_base	29131	29131	23	-	.	coverage=37;context=TAGTTCTCGATGCCGGAGCAGTGACCCGTCTCGCGGAGCAT;IPDRatio=2.09
Haloferax volcanii DS2 chromosome, complete genome	kinModCall	modified_base	29139	29139	21	+	.	coverage=28;context=CGAGACGGGTCACTGCTCCGGCATCGAGAACTACTCGGTCC;IPDRatio=1.90
Haloferax volcanii DS2 chromosome, complete genome	kinModCall	modified_base	29150	29150	26	-	.	coverage=26;context=GTCCGAGAGGTGGACCGAGTAGTTCTCGATGCCGGAGCAGT;IPDRatio=2.23
Haloferax volcanii DS2 chromosome, complete genome	kinModCall	modified_base	29152	29152	24	-	.	coverage=26;context=CGGTCCGAGAGGTGGACCGAGTAGTTCTCGATGCCGGAGCA;IPDRatio=2.73
Haloferax volcanii DS2 chromosome, complete genome	kinModCall	modified_base	29188	29188	23	+	.	coverage=28;context=GACCGCGAACCCGGCGACGCGCCCTACACGCTTCTGGACTA;IPDRatio=2.43
Haloferax volcanii DS2 chromosome, complete genome	kinModCall	modified_base	29189	29189	28	+	.	coverage=28;context=ACCGCGAACCCGGCGACGCGCCCTACACGCTTCTGGACTAC;IPDRatio=2.58
Haloferax volcanii DS2 chromosome, complete genome	kinModCall	modified_base	29202	29202	21	+	.	coverage=29;context=CGACGCGCCCTACACGCTTCTGGACTACTTCCCCGACGACT;IPDRatio=1.73
Haloferax volcanii DS2 chromosome, complete genome	kinModCall	modified_base	29246	29246	29	-	.	coverage=41;context=AATCTGCGGGAGCGTGACGTGCGACTCGTCGATGACGGTGA;IPDRatio=2.23
Haloferax volcanii DS2 chromosome, complete genome	kinModCall	modified_base	29253	29253	23	+	.	coverage=40;context=CATCGACGAGTCGCACGTCACGCTCCCGCAGATTAAGGGCC;IPDRatio=2.17
Haloferax volcanii DS2 chromosome, complete genome	kinModCall	modified_base	29279	29279	24	-	.	coverage=37;context=CTTTCGGGACTTGTCGCCGGCGTACTGGCCCTTAATCTGCG;IPDRatio=1.69
Haloferax volcanii DS2 chromosome, complete genome	kinModCall	m4C	29299	29299	25	-	.	context=CCGTTTTCGACGAGCGAGTCCTTTCGGGACTTGTCGCCGGC;fracLow=0.186;coverage=44;IPDRatio=1.65;fracUp=0.591;frac=0.388;identificationQv=39
Haloferax volcanii DS2 chromosome, complete genome	kinModCall	m4C	29300	29300	27	-	.	context=GCCGTTTTCGACGAGCGAGTCCTTTCGGGACTTGTCGCCGG;fracLow=0.062;coverage=45;IPDRatio=1.82;fracUp=0.716;frac=0.449;identificationQv=8
Haloferax volcanii DS2 chromosome, complete genome	kinModCall	m4C	29311	29311	26	+	.	context=TCCCGAAAGGACTCGCTCGTCGAAAACGGCTTCCGCCTGCC;fracLow=0.712;coverage=44;IPDRatio=2.05;fracUp=1.000;frac=0.905;identificationQv=15
Haloferax volcanii DS2 chromosome, complete genome	kinModCall	modified_base	29335	29335	22	+	.	coverage=42;context=AACGGCTTCCGCCTGCCGACGGCCTACGACAACCGCCCGCT;IPDRatio=2.79
Haloferax volcanii DS2 chromosome, complete genome	kinModCall	modified_base	29342	29342	21	+	.	coverage=34;context=TCCGCCTGCCGACGGCCTACGACAACCGCCCGCTCACCTTC;IPDRatio=2.02
Haloferax volcanii DS2 chromosome, complete genome	kinModCall	modified_base	29367	29367	21	-	.	coverage=31;context=GCCCGACGGTCTCTTCGAACTCCTCGAAGGTGAGCGGGCGG;IPDRatio=1.98
Haloferax volcanii DS2 chromosome, complete genome	kinModCall	m6A	29369	29369	28	-	.	context=CTGCCCGACGGTCTCTTCGAACTCCTCGAAGGTGAGCGGGC;fracLow=0.068;coverage=33;IPDRatio=2.04;fracUp=0.492;frac=0.316;identificationQv=6
Haloferax volcanii DS2 chromosome, complete genome	kinModCall	modified_base	29383	29383	28	-	.	coverage=37;context=GAGGCGAAAAGCGTCTGCCCGACGGTCTCTTCGAACTCCTC;IPDRatio=2.11
Haloferax volcanii DS2 chromosome, complete genome	kinModCall	m4C	29393	29393	22	+	.	context=AAGAGACCGTCGGGCAGACGCTTTTCGCCTCCGCGACGCCC;fracLow=0.114;coverage=31;IPDRatio=2.42;fracUp=0.627;frac=0.385;identificationQv=4
Haloferax volcanii DS2 chromosome, complete genome	kinModCall	m4C	29422	29422	29	+	.	context=TCCGCGACGCCCGGCGACTACGAGCGCGAGCACTCCGACCA;fracLow=0.661;coverage=36;IPDRatio=2.59;fracUp=1.000;frac=0.836;identificationQv=3
Haloferax volcanii DS2 chromosome, complete genome	kinModCall	modified_base	29435	29435	23	+	.	coverage=33;context=GCGACTACGAGCGCGAGCACTCCGACCAAATCGTCGAGCAA;IPDRatio=1.73
Haloferax volcanii DS2 chromosome, complete genome	kinModCall	modified_base	29449	29449	21	-	.	coverage=35;context=GTCGGCCGGACGATTTGCTCGACGATTTGGTCGGAGTGCTC;IPDRatio=1.78
Haloferax volcanii DS2 chromosome, complete genome	kinModCall	modified_base	29464	29464	32	+	.	coverage=37;context=ATCGTCGAGCAAATCGTCCGGCCGACCCACCTCGTGGACCC;IPDRatio=2.39
Haloferax volcanii DS2 chromosome, complete genome	kinModCall	modified_base	29469	29469	37	-	.	coverage=47;context=CTTTCGGGTCCACGAGGTGGGTCGGCCGGACGATTTGCTCG;IPDRatio=2.18
Haloferax volcanii DS2 chromosome, complete genome	kinModCall	modified_base	29485	29485	21	+	.	coverage=41;context=CCGACCCACCTCGTGGACCCGAAAGTCGAGGTGACGGAGGC;IPDRatio=1.93
Haloferax volcanii DS2 chromosome, complete genome	kinModCall	modified_base	29497	29497	21	+	.	coverage=42;context=GTGGACCCGAAAGTCGAGGTGACGGAGGCGACCGGACAGGT;IPDRatio=1.78
Haloferax volcanii DS2 chromosome, complete genome	kinModCall	modified_base	29508	29508	22	-	.	coverage=37;context=TCAGGTCGTCGACCTGTCCGGTCGCCTCCGTCACCTCGACT;IPDRatio=1.76
Haloferax volcanii DS2 chromosome, complete genome	kinModCall	modified_base	29521	29521	30	-	.	coverage=42;context=TCGATGCGGGCCATCAGGTCGTCGACCTGTCCGGTCGCCTC;IPDRatio=2.37
Haloferax volcanii DS2 chromosome, complete genome	kinModCall	modified_base	29524	29524	26	+	.	coverage=36;context=GCGACCGGACAGGTCGACGACCTGATGGCCCGCATCGACGA;IPDRatio=2.03
Haloferax volcanii DS2 chromosome, complete genome	kinModCall	modified_base	29527	29527	24	+	.	coverage=39;context=ACCGGACAGGTCGACGACCTGATGGCCCGCATCGACGAGCG;IPDRatio=1.78
Haloferax volcanii DS2 chromosome, complete genome	kinModCall	modified_base	29530	29530	21	-	.	coverage=38;context=ATGCGCTCGTCGATGCGGGCCATCAGGTCGTCGACCTGTCC;IPDRatio=1.86
Haloferax volcanii DS2 chromosome, complete genome	kinModCall	modified_base	29532	29532	22	-	.	coverage=41;context=CGATGCGCTCGTCGATGCGGGCCATCAGGTCGTCGACCTGT;IPDRatio=2.02
Haloferax volcanii DS2 chromosome, complete genome	kinModCall	modified_base	29533	29533	28	-	.	coverage=39;context=TCGATGCGCTCGTCGATGCGGGCCATCAGGTCGTCGACCTG;IPDRatio=2.04
Haloferax volcanii DS2 chromosome, complete genome	kinModCall	modified_base	29534	29534	36	-	.	coverage=41;context=GTCGATGCGCTCGTCGATGCGGGCCATCAGGTCGTCGACCT;IPDRatio=2.39
Haloferax volcanii DS2 chromosome, complete genome	kinModCall	modified_base	29554	29554	25	-	.	coverage=44;context=ACGAGCACGCGCTCGTCGCGGTCGATGCGCTCGTCGATGCG;IPDRatio=2.66
Haloferax volcanii DS2 chromosome, complete genome	kinModCall	modified_base	29573	29573	22	+	.	coverage=40;context=ACCGCGACGAGCGCGTGCTCGTCACGACGCTCACGAAGCGG;IPDRatio=1.76
Haloferax volcanii DS2 chromosome, complete genome	kinModCall	modified_base	29578	29578	21	+	.	coverage=42;context=GACGAGCGCGTGCTCGTCACGACGCTCACGAAGCGGATGGC;IPDRatio=1.76
Haloferax volcanii DS2 chromosome, complete genome	kinModCall	modified_base	29587	29587	29	+	.	coverage=41;context=GTGCTCGTCACGACGCTCACGAAGCGGATGGCCGAAGACCT;IPDRatio=1.68
Haloferax volcanii DS2 chromosome, complete genome	kinModCall	modified_base	29591	29591	22	-	.	coverage=43;context=GGTGAGGTCTTCGGCCATCCGCTTCGTGAGCGTCGTGACGA;IPDRatio=1.74
Haloferax volcanii DS2 chromosome, complete genome	kinModCall	modified_base	29594	29594	24	-	.	coverage=40;context=CTCGGTGAGGTCTTCGGCCATCCGCTTCGTGAGCGTCGTGA;IPDRatio=1.74
Haloferax volcanii DS2 chromosome, complete genome	kinModCall	modified_base	29598	29598	21	-	.	coverage=37;context=GGTACTCGGTGAGGTCTTCGGCCATCCGCTTCGTGAGCGTC;IPDRatio=2.04
Haloferax volcanii DS2 chromosome, complete genome	kinModCall	modified_base	29603	29603	22	+	.	coverage=35;context=TCACGAAGCGGATGGCCGAAGACCTCACCGAGTACCTCGAA;IPDRatio=2.96
Haloferax volcanii DS2 chromosome, complete genome	kinModCall	modified_base	29612	29612	21	+	.	coverage=32;context=GGATGGCCGAAGACCTCACCGAGTACCTCGAAGAGGCCGGC;IPDRatio=1.89
Haloferax volcanii DS2 chromosome, complete genome	kinModCall	modified_base	29613	29613	23	+	.	coverage=24;context=GATGGCCGAAGACCTCACCGAGTACCTCGAAGAGGCCGGCG;IPDRatio=2.28
Haloferax volcanii DS2 chromosome, complete genome	kinModCall	modified_base	29617	29617	23	-	.	coverage=30;context=TCGACGCCGGCCTCTTCGAGGTACTCGGTGAGGTCTTCGGC;IPDRatio=1.92
Haloferax volcanii DS2 chromosome, complete genome	kinModCall	modified_base	29642	29642	34	+	.	coverage=27;context=AAGAGGCCGGCGTCGACGTGGCCTACATGCACGACGAGACC;IPDRatio=2.69
Haloferax volcanii DS2 chromosome, complete genome	kinModCall	modified_base	29663	29663	21	+	.	coverage=33;context=CCTACATGCACGACGAGACCGACACGCTCGAACGCCACGAA;IPDRatio=1.89
Haloferax volcanii DS2 chromosome, complete genome	kinModCall	modified_base	29674	29674	33	-	.	coverage=29;context=GACCGGATGAGTTCGTGGCGTTCGAGCGTGTCGGTCTCGTC;IPDRatio=3.16
Haloferax volcanii DS2 chromosome, complete genome	kinModCall	modified_base	29680	29680	21	+	.	coverage=29;context=ACCGACACGCTCGAACGCCACGAACTCATCCGGTCGCTCCG;IPDRatio=2.28
Haloferax volcanii DS2 chromosome, complete genome	kinModCall	modified_base	29692	29692	21	+	.	coverage=23;context=GAACGCCACGAACTCATCCGGTCGCTCCGCCTCGGCGACAT;IPDRatio=2.69
Haloferax volcanii DS2 chromosome, complete genome	kinModCall	modified_base	29693	29693	30	-	.	coverage=30;context=GATGTCGCCGAGGCGGAGCGACCGGATGAGTTCGTGGCGTT;IPDRatio=3.22
Haloferax volcanii DS2 chromosome, complete genome	kinModCall	modified_base	29719	29719	21	+	.	coverage=27;context=CGCCTCGGCGACATCGACGTGCTCGTCGGCATCAACCTCCT;IPDRatio=1.99
Haloferax volcanii DS2 chromosome, complete genome	kinModCall	modified_base	29741	29741	22	-	.	coverage=30;context=CGGGATGTCGAGGCCCTCCCGGAGGAGGTTGATGCCGACGA;IPDRatio=1.97
Haloferax volcanii DS2 chromosome, complete genome	kinModCall	modified_base	29755	29755	25	+	.	coverage=25;context=CTCCTCCGGGAGGGCCTCGACATCCCGGAGGTCTCGCTCGT;IPDRatio=1.95
Haloferax volcanii DS2 chromosome, complete genome	kinModCall	modified_base	29770	29770	26	+	.	coverage=6;context=CTCGACATCCCGGAGGTCTCGCTCGTCGCCATCCTCGACGC;IPDRatio=1.86
Haloferax volcanii DS2 chromosome, complete genome	kinModCall	m6A	29799	29799	25	+	.	context=CATCCTCGACGCCGACCAGCAGGGCTTCCTGCGCTCCGAGA;motif=GCABNNNNNNVTGC;coverage=6;IPDRatio=7.78;id=GCABNNNNNNVTGC;identificationQv=9
Haloferax volcanii DS2 chromosome, complete genome	kinModCall	.	29808	29808	16	-	.	context=CGAGCGTGGTCTCGGAGCGCAGGAAGCCCTGCTGGTCGGCG;motif=GCABNNNNNNVTGC;coverage=5;IPDRatio=6.303;id=GCABNNNNNNVTGC
Haloferax volcanii DS2 chromosome, complete genome	kinModCall	modified_base	30005	30005	27	+	.	coverage=24;context=CCATCGAAAAGGAGGTCGGCGAGACGAACCTGCCGGGGAGC;IPDRatio=2.04
Haloferax volcanii DS2 chromosome, complete genome	kinModCall	modified_base	30037	30037	26	+	.	coverage=24;context=CCGGGGAGCAAGACCGACACCCGCGGCGTCTCCGGCGACGA;IPDRatio=2.54
Haloferax volcanii DS2 chromosome, complete genome	kinModCall	modified_base	30082	30082	32	+	.	coverage=17;context=GCCGACGCCGACGAGGCGGTGGAACAGATAGCCTTCCTCGA;IPDRatio=2.00
Haloferax volcanii DS2 chromosome, complete genome	kinModCall	modified_base	30297	30297	22	-	.	coverage=26;context=ACGTCAGGGTCGGTGGTGAGGACACGACCGATCAGAACTCG;IPDRatio=4.07
Haloferax volcanii DS2 chromosome, complete genome	kinModCall	modified_base	30481	30481	23	-	.	coverage=55;context=CGCCCGGCGAACCGGCCGCAGTCGACCTCGCATCTCGTCTC;IPDRatio=1.98
Haloferax volcanii DS2 chromosome, complete genome	kinModCall	modified_base	30536	30536	23	-	.	coverage=63;context=CACGCCCTTCGGCCCGCTCCGTGTCCCCGCGTCGTCGGGAA;IPDRatio=1.68
Haloferax volcanii DS2 chromosome, complete genome	kinModCall	modified_base	30564	30564	26	+	.	coverage=62;context=GCCGAAGGGCGTGTTCGTCTGGCACATGCGCGTCGTCGACG;IPDRatio=1.54
Haloferax volcanii DS2 chromosome, complete genome	kinModCall	modified_base	30584	30584	21	-	.	coverage=61;context=GTCGGGCTCGAACTGGTGCTCGTCGACGACGCGCATGTGCC;IPDRatio=1.65
Haloferax volcanii DS2 chromosome, complete genome	kinModCall	modified_base	30616	30616	31	-	.	coverage=62;context=GGGGTAACCCACTGGCGCGCGTCCACCTCGGCGTCGGGCTC;IPDRatio=1.78
Haloferax volcanii DS2 chromosome, complete genome	kinModCall	modified_base	30629	30629	21	-	.	coverage=60;context=GAGGGCTTCGACCGGGGTAACCCACTGGCGCGCGTCCACCT;IPDRatio=1.64
Haloferax volcanii DS2 chromosome, complete genome	kinModCall	modified_base	30646	30646	26	+	.	coverage=60;context=TGGGTTACCCCGGTCGAAGCCCTCCAACGGCTTACCTATGA;IPDRatio=2.59
Haloferax volcanii DS2 chromosome, complete genome	kinModCall	modified_base	30664	30664	21	-	.	coverage=62;context=ACCAGCGCCCGTTCGGTCTCATAGGTAAGCCGTTGGAGGGC;IPDRatio=1.52
Haloferax volcanii DS2 chromosome, complete genome	kinModCall	modified_base	30697	30697	34	+	.	coverage=55;context=GCGCTGGTCAGACGGGCGTTCGAACTCAACGAGTGAGCGCA;IPDRatio=1.88
Haloferax volcanii DS2 chromosome, complete genome	kinModCall	modified_base	30716	30716	21	+	.	coverage=55;context=TCGAACTCAACGAGTGAGCGCAGATTTTGGATAGAAACACA;IPDRatio=1.91
Haloferax volcanii DS2 chromosome, complete genome	kinModCall	modified_base	30718	30718	21	+	.	coverage=52;context=GAACTCAACGAGTGAGCGCAGATTTTGGATAGAAACACATG;IPDRatio=1.54
Haloferax volcanii DS2 chromosome, complete genome	kinModCall	modified_base	30729	30729	35	+	.	coverage=48;context=GTGAGCGCAGATTTTGGATAGAAACACATGTTACTGGTTTT;IPDRatio=2.02
Haloferax volcanii DS2 chromosome, complete genome	kinModCall	modified_base	30735	30735	32	+	.	coverage=48;context=GCAGATTTTGGATAGAAACACATGTTACTGGTTTTTCGACG;IPDRatio=1.91
Haloferax volcanii DS2 chromosome, complete genome	kinModCall	modified_base	30773	30773	28	+	.	coverage=47;context=ACGCGCGTCGGTGTGTGGTCCGTACCCAAATCAGTGGGTCG;IPDRatio=1.73
Haloferax volcanii DS2 chromosome, complete genome	kinModCall	m4C	30798	30798	32	+	.	context=CCAAATCAGTGGGTCGACATCAAGACTTATTACTCCGACTT;fracLow=0.185;coverage=47;IPDRatio=2.02;fracUp=0.631;frac=0.419;identificationQv=31
Haloferax volcanii DS2 chromosome, complete genome	kinModCall	m6A	30802	30802	25	+	.	context=ATCAGTGGGTCGACATCAAGACTTATTACTCCGACTTCGCT;fracLow=0.000;coverage=46;IPDRatio=1.66;fracUp=0.286;frac=0.145;identificationQv=8
Haloferax volcanii DS2 chromosome, complete genome	kinModCall	modified_base	30806	30806	33	+	.	coverage=46;context=GTGGGTCGACATCAAGACTTATTACTCCGACTTCGCTATGC;IPDRatio=1.85
Haloferax volcanii DS2 chromosome, complete genome	kinModCall	modified_base	30864	30864	21	-	.	coverage=24;context=GTGGTGAACGGTGTGGGTTGCAGGCTCGTCCGCCGAGGTGC;IPDRatio=2.00
Haloferax volcanii DS2 chromosome, complete genome	kinModCall	modified_base	30903	30903	23	+	.	coverage=21;context=ACGCCTACCCCAACGGAGGCATTACCTGAATGGTCCGCGGA;IPDRatio=2.17
Haloferax volcanii DS2 chromosome, complete genome	kinModCall	modified_base	30943	30943	21	+	.	coverage=20;context=ATTCGAGCACGGAGTGCTCGATAGTTCGGGCGACCACCGCA;IPDRatio=1.91
Haloferax volcanii DS2 chromosome, complete genome	kinModCall	modified_base	30979	30979	21	-	.	coverage=18;context=AGGATGCGACCGCGTCGCACGCCGGATGGGCCGGCGTGCGG;IPDRatio=2.68
Haloferax volcanii DS2 chromosome, complete genome	kinModCall	modified_base	31036	31036	25	+	.	coverage=41;context=CGCGCGGGTCGGTGCCGCTGATGACTCGGCGAACGGGCTGT;IPDRatio=1.81
Haloferax volcanii DS2 chromosome, complete genome	kinModCall	modified_base	31066	31066	25	+	.	coverage=39;context=GAACGGGCTGTTTTCGACGTGCCACTCCACGCGAGTGCAAG;IPDRatio=2.10
Haloferax volcanii DS2 chromosome, complete genome	kinModCall	modified_base	31132	31132	21	+	.	coverage=44;context=ACGAGAACCATGAGCTCTCAGTCTCTCAGTCACGTCCAGAA;IPDRatio=1.80
Haloferax volcanii DS2 chromosome, complete genome	kinModCall	modified_base	31172	31172	23	-	.	coverage=47;context=AGCGATGAACACGAGGATGTGTTGGTACTTCAGGAACGACT;IPDRatio=1.96
Haloferax volcanii DS2 chromosome, complete genome	kinModCall	modified_base	31183	31183	36	-	.	coverage=50;context=AACAGCAGGGGAGCGATGAACACGAGGATGTGTTGGTACTT;IPDRatio=1.98
Haloferax volcanii DS2 chromosome, complete genome	kinModCall	modified_base	31257	31257	25	-	.	coverage=57;context=GCCACCAGTACTGGAGCCAGTACTCCATGCCTACACCCGAC;IPDRatio=1.66
Haloferax volcanii DS2 chromosome, complete genome	kinModCall	modified_base	31258	31258	29	-	.	coverage=58;context=AGCCACCAGTACTGGAGCCAGTACTCCATGCCTACACCCGA;IPDRatio=1.79
Haloferax volcanii DS2 chromosome, complete genome	kinModCall	modified_base	31261	31261	32	-	.	coverage=58;context=AACAGCCACCAGTACTGGAGCCAGTACTCCATGCCTACACC;IPDRatio=2.33
Haloferax volcanii DS2 chromosome, complete genome	kinModCall	modified_base	31277	31277	21	-	.	coverage=58;context=GGTGAGGAACACCGGGAACAGCCACCAGTACTGGAGCCAGT;IPDRatio=1.60
Haloferax volcanii DS2 chromosome, complete genome	kinModCall	modified_base	31279	31279	22	-	.	coverage=57;context=CCGGTGAGGAACACCGGGAACAGCCACCAGTACTGGAGCCA;IPDRatio=1.72
Haloferax volcanii DS2 chromosome, complete genome	kinModCall	modified_base	31340	31340	22	+	.	coverage=40;context=TCGGCATCAGCGGGTCGGCGCTCTTCGTCCCGTTCCTCATC;IPDRatio=1.55
Haloferax volcanii DS2 chromosome, complete genome	kinModCall	m4C	31357	31357	25	+	.	context=GCGCTCTTCGTCCCGTTCCTCATCTTCATCTTCCCCATCTT;fracLow=0.137;coverage=59;IPDRatio=1.81;fracUp=0.558;frac=0.357;identificationQv=17
Haloferax volcanii DS2 chromosome, complete genome	kinModCall	modified_base	31367	31367	24	+	.	coverage=59;context=TCCCGTTCCTCATCTTCATCTTCCCCATCTTCGCGCACCCG;IPDRatio=1.64
Haloferax volcanii DS2 chromosome, complete genome	kinModCall	modified_base	31390	31390	23	-	.	coverage=63;context=TTCACCAGCGTCGACGAGTCGAGCGGGTGCGCGAAGATGGG;IPDRatio=3.78
Haloferax volcanii DS2 chromosome, complete genome	kinModCall	modified_base	31404	31404	21	-	.	coverage=58;context=TGATGAGGCCCACTTTCACCAGCGTCGACGAGTCGAGCGGG;IPDRatio=1.73
Haloferax volcanii DS2 chromosome, complete genome	kinModCall	m6A	31410	31410	22	+	.	context=CGACTCGTCGACGCTGGTGAAAGTGGGCCTCATCAGCGAGG;fracLow=0.073;coverage=59;IPDRatio=1.74;fracUp=0.323;frac=0.191;identificationQv=9
Haloferax volcanii DS2 chromosome, complete genome	kinModCall	modified_base	31421	31421	32	+	.	coverage=53;context=CGCTGGTGAAAGTGGGCCTCATCAGCGAGGCGTTCGGCCTC;IPDRatio=1.99
Haloferax volcanii DS2 chromosome, complete genome	kinModCall	modified_base	31433	31433	21	-	.	coverage=49;context=GGCCGAACTGGAGAGGCCGAACGCCTCGCTGATGAGGCCCA;IPDRatio=1.58
Haloferax volcanii DS2 chromosome, complete genome	kinModCall	modified_base	31442	31442	22	-	.	coverage=52;context=GAAAGCGACGGCCGAACTGGAGAGGCCGAACGCCTCGCTGA;IPDRatio=1.76
Haloferax volcanii DS2 chromosome, complete genome	kinModCall	modified_base	31448	31448	24	-	.	coverage=51;context=CTGGATGAAAGCGACGGCCGAACTGGAGAGGCCGAACGCCT;IPDRatio=1.69
Haloferax volcanii DS2 chromosome, complete genome	kinModCall	modified_base	31463	31463	24	+	.	coverage=46;context=CCAGTTCGGCCGTCGCTTTCATCCAGTACGGCCTCGTCGAC;IPDRatio=1.79
Haloferax volcanii DS2 chromosome, complete genome	kinModCall	modified_base	31470	31470	22	-	.	coverage=45;context=GTCGCCGGTCGACGAGGCCGTACTGGATGAAAGCGACGGCC;IPDRatio=1.62
Haloferax volcanii DS2 chromosome, complete genome	kinModCall	modified_base	31479	31479	22	+	.	coverage=37;context=TTTCATCCAGTACGGCCTCGTCGACCGGCGACTGGCGCTGA;IPDRatio=2.54
Haloferax volcanii DS2 chromosome, complete genome	kinModCall	modified_base	31497	31497	25	+	.	coverage=41;context=CGTCGACCGGCGACTGGCGCTGACGCTCGTCGGCGGCTCGA;IPDRatio=2.24
Haloferax volcanii DS2 chromosome, complete genome	kinModCall	modified_base	31499	31499	34	+	.	coverage=40;context=TCGACCGGCGACTGGCGCTGACGCTCGTCGGCGGCTCGATT;IPDRatio=2.12
Haloferax volcanii DS2 chromosome, complete genome	kinModCall	modified_base	31503	31503	33	+	.	coverage=39;context=CCGGCGACTGGCGCTGACGCTCGTCGGCGGCTCGATTCCGT;IPDRatio=2.94
Haloferax volcanii DS2 chromosome, complete genome	kinModCall	modified_base	31506	31506	23	+	.	coverage=34;context=GCGACTGGCGCTGACGCTCGTCGGCGGCTCGATTCCGTTCG;IPDRatio=2.04
Haloferax volcanii DS2 chromosome, complete genome	kinModCall	modified_base	31514	31514	24	-	.	coverage=36;context=GCCGACGACGAACGGAATCGAGCCGCCGACGAGCGTCAGCG;IPDRatio=2.10
Haloferax volcanii DS2 chromosome, complete genome	kinModCall	modified_base	31517	31517	29	+	.	coverage=37;context=TGACGCTCGTCGGCGGCTCGATTCCGTTCGTCGTCGGCGGC;IPDRatio=2.34
Haloferax volcanii DS2 chromosome, complete genome	kinModCall	modified_base	31519	31519	30	+	.	coverage=39;context=ACGCTCGTCGGCGGCTCGATTCCGTTCGTCGTCGGCGGCGC;IPDRatio=2.06
Haloferax volcanii DS2 chromosome, complete genome	kinModCall	modified_base	31523	31523	24	+	.	coverage=40;context=TCGTCGGCGGCTCGATTCCGTTCGTCGTCGGCGGCGCGCTC;IPDRatio=1.91
Haloferax volcanii DS2 chromosome, complete genome	kinModCall	modified_base	31527	31527	23	-	.	coverage=47;context=ACAGGAGCGCGCCGCCGACGACGAACGGAATCGAGCCGCCG;IPDRatio=1.88
Haloferax volcanii DS2 chromosome, complete genome	kinModCall	modified_base	31542	31542	21	+	.	coverage=43;context=GTTCGTCGTCGGCGGCGCGCTCCTGTCGTTCGTCATCCCCG;IPDRatio=1.61
Haloferax volcanii DS2 chromosome, complete genome	kinModCall	modified_base	31542	31542	28	-	.	coverage=41;context=CGGGGATGACGAACGACAGGAGCGCGCCGCCGACGACGAAC;IPDRatio=2.26
Haloferax volcanii DS2 chromosome, complete genome	kinModCall	modified_base	31545	31545	22	-	.	coverage=45;context=CGTCGGGGATGACGAACGACAGGAGCGCGCCGCCGACGACG;IPDRatio=2.11
Haloferax volcanii DS2 chromosome, complete genome	kinModCall	modified_base	31547	31547	24	+	.	coverage=43;context=TCGTCGGCGGCGCGCTCCTGTCGTTCGTCATCCCCGACGTG;IPDRatio=2.33
Haloferax volcanii DS2 chromosome, complete genome	kinModCall	modified_base	31550	31550	23	+	.	coverage=42;context=TCGGCGGCGCGCTCCTGTCGTTCGTCATCCCCGACGTGGTG;IPDRatio=1.97
Haloferax volcanii DS2 chromosome, complete genome	kinModCall	modified_base	31551	31551	35	+	.	coverage=44;context=CGGCGGCGCGCTCCTGTCGTTCGTCATCCCCGACGTGGTGT;IPDRatio=2.71
Haloferax volcanii DS2 chromosome, complete genome	kinModCall	m6A	31551	31551	42	-	.	context=ACACCACGTCGGGGATGACGAACGACAGGAGCGCGCCGCCG;fracLow=0.193;coverage=40;IPDRatio=2.50;fracUp=0.630;frac=0.437;identificationQv=14
Haloferax volcanii DS2 chromosome, complete genome	kinModCall	modified_base	31554	31554	24	+	.	coverage=40;context=CGGCGCGCTCCTGTCGTTCGTCATCCCCGACGTGGTGTTCC;IPDRatio=2.12
Haloferax volcanii DS2 chromosome, complete genome	kinModCall	modified_base	31556	31556	37	+	.	coverage=37;context=GCGCGCTCCTGTCGTTCGTCATCCCCGACGTGGTGTTCCAC;IPDRatio=2.22
Haloferax volcanii DS2 chromosome, complete genome	kinModCall	modified_base	31557	31557	22	+	.	coverage=46;context=CGCGCTCCTGTCGTTCGTCATCCCCGACGTGGTGTTCCACG;IPDRatio=2.04
Haloferax volcanii DS2 chromosome, complete genome	kinModCall	modified_base	31557	31557	21	-	.	coverage=47;context=CGTGGAACACCACGTCGGGGATGACGAACGACAGGAGCGCG;IPDRatio=1.60
Haloferax volcanii DS2 chromosome, complete genome	kinModCall	modified_base	31569	31569	21	+	.	coverage=43;context=GTTCGTCATCCCCGACGTGGTGTTCCACGCGCTGCTCGGAA;IPDRatio=1.69
Haloferax volcanii DS2 chromosome, complete genome	kinModCall	modified_base	31571	31571	22	+	.	coverage=38;context=TCGTCATCCCCGACGTGGTGTTCCACGCGCTGCTCGGAATC;IPDRatio=2.65
Haloferax volcanii DS2 chromosome, complete genome	kinModCall	modified_base	31572	31572	30	+	.	coverage=40;context=CGTCATCCCCGACGTGGTGTTCCACGCGCTGCTCGGAATCG;IPDRatio=2.26
Haloferax volcanii DS2 chromosome, complete genome	kinModCall	modified_base	31575	31575	26	+	.	coverage=42;context=CATCCCCGACGTGGTGTTCCACGCGCTGCTCGGAATCGCGC;IPDRatio=2.29
Haloferax volcanii DS2 chromosome, complete genome	kinModCall	modified_base	31581	31581	36	+	.	coverage=43;context=CGACGTGGTGTTCCACGCGCTGCTCGGAATCGCGCTGCTCG;IPDRatio=2.35
Haloferax volcanii DS2 chromosome, complete genome	kinModCall	m6A	31589	31589	34	+	.	context=TGTTCCACGCGCTGCTCGGAATCGCGCTGCTCGCCGCGTCC;fracLow=0.150;coverage=40;IPDRatio=2.29;fracUp=0.465;frac=0.319;identificationQv=17
Haloferax volcanii DS2 chromosome, complete genome	kinModCall	modified_base	31590	31590	25	+	.	coverage=40;context=GTTCCACGCGCTGCTCGGAATCGCGCTGCTCGCCGCGTCCT;IPDRatio=2.68
Haloferax volcanii DS2 chromosome, complete genome	kinModCall	m4C	31595	31595	47	+	.	context=ACGCGCTGCTCGGAATCGCGCTGCTCGCCGCGTCCTACCTG;fracLow=0.509;coverage=34;IPDRatio=9.14;fracUp=0.930;frac=0.692;identificationQv=21
Haloferax volcanii DS2 chromosome, complete genome	kinModCall	modified_base	31814	31814	22	+	.	coverage=9;context=ACTACACCTACACCCGCGGCGGCTACCTGCGTCGCTTCGCC;IPDRatio=3.44
Haloferax volcanii DS2 chromosome, complete genome	kinModCall	modified_base	31840	31840	21	-	.	coverage=11;context=TGGAACATCCCACCGACGCTGTAATTGGCGAAGCGACGCAG;IPDRatio=4.40
Haloferax volcanii DS2 chromosome, complete genome	kinModCall	modified_base	31884	31884	21	-	.	coverage=12;context=TCGAGATGATGCCGAGTTCACCGATACCGAAGCCGGCGAGG;IPDRatio=5.38
Haloferax volcanii DS2 chromosome, complete genome	kinModCall	modified_base	31966	31966	21	+	.	coverage=28;context=AACCACATCGTGGTCGCGCTGACCGCCATCTTGGCGTCGCT;IPDRatio=1.59
Haloferax volcanii DS2 chromosome, complete genome	kinModCall	modified_base	31990	31990	25	+	.	coverage=38;context=GCCATCTTGGCGTCGCTCGTCCACGTCTTCGGCGGCGGCCT;IPDRatio=1.61
Haloferax volcanii DS2 chromosome, complete genome	kinModCall	modified_base	32031	32031	25	+	.	coverage=47;context=CGTCGGCGGCCACTCGCTGAGCCTCGCGACGACGCCGTGGA;IPDRatio=1.88
Haloferax volcanii DS2 chromosome, complete genome	kinModCall	modified_base	32059	32059	26	-	.	coverage=42;context=GTCGCGGGGACGGTGAAGACGACCATGTTCCACGGCGTCGT;IPDRatio=2.04
Haloferax volcanii DS2 chromosome, complete genome	kinModCall	modified_base	32060	32060	23	-	.	coverage=39;context=CGTCGCGGGGACGGTGAAGACGACCATGTTCCACGGCGTCG;IPDRatio=1.88
Haloferax volcanii DS2 chromosome, complete genome	kinModCall	m4C	32104	32104	26	+	.	context=CTCGGCGGCCAAATCGCGCCCTACGTGTCGAACGCGCTGGA;fracLow=0.151;coverage=31;IPDRatio=1.88;fracUp=1.000;frac=0.648;identificationQv=9
Haloferax volcanii DS2 chromosome, complete genome	kinModCall	modified_base	32114	32114	21	+	.	coverage=47;context=AAATCGCGCCCTACGTGTCGAACGCGCTGGAGACCAGCGTC;IPDRatio=1.63
Haloferax volcanii DS2 chromosome, complete genome	kinModCall	m4C	32137	32137	25	+	.	context=GCGCTGGAGACCAGCGTCATCAAGAACTTCGTCGGCGTCCT;fracLow=0.090;coverage=52;IPDRatio=1.87;fracUp=0.437;frac=0.266;identificationQv=10
Haloferax volcanii DS2 chromosome, complete genome	kinModCall	modified_base	32137	32137	26	-	.	coverage=48;context=AGGACGCCGACGAAGTTCTTGATGACGCTGGTCTCCAGCGC;IPDRatio=1.95
Haloferax volcanii DS2 chromosome, complete genome	kinModCall	modified_base	32170	32170	24	-	.	coverage=51;context=ATCAGGAACAGCGCCAGCGAGATGACGGCGAAGAGGACGCC;IPDRatio=1.63
Haloferax volcanii DS2 chromosome, complete genome	kinModCall	modified_base	32203	32203	24	+	.	coverage=48;context=TTCCTGATGGCGCTGGGTATCTAACGACTCACGACCACCCG;IPDRatio=1.59
Haloferax volcanii DS2 chromosome, complete genome	kinModCall	modified_base	32209	32209	21	-	.	coverage=40;context=GTGGTTCGGGTGGTCGTGAGTCGTTAGATACCCAGCGCCAT;IPDRatio=1.60
Haloferax volcanii DS2 chromosome, complete genome	kinModCall	m4C	32239	32239	20	+	.	context=ACCCGAACCACCCCCACTGGCACCACTTTCACAGTCCTCGA;fracLow=0.421;coverage=49;IPDRatio=1.51;fracUp=0.608;frac=0.499;identificationQv=22
Haloferax volcanii DS2 chromosome, complete genome	kinModCall	modified_base	32245	32245	29	+	.	coverage=49;context=ACCACCCCCACTGGCACCACTTTCACAGTCCTCGATTCTGA;IPDRatio=1.72
Haloferax volcanii DS2 chromosome, complete genome	kinModCall	m4C	32257	32257	20	+	.	context=GGCACCACTTTCACAGTCCTCGATTCTGAACGCTCACCCAT;fracLow=0.000;coverage=44;IPDRatio=1.68;fracUp=0.618;frac=0.263;identificationQv=7
Haloferax volcanii DS2 chromosome, complete genome	kinModCall	modified_base	32257	32257	22	-	.	coverage=51;context=ATGGGTGAGCGTTCAGAATCGAGGACTGTGAAAGTGGTGCC;IPDRatio=1.95
Haloferax volcanii DS2 chromosome, complete genome	kinModCall	modified_base	32259	32259	25	+	.	coverage=37;context=CACCACTTTCACAGTCCTCGATTCTGAACGCTCACCCATGT;IPDRatio=2.51
Haloferax volcanii DS2 chromosome, complete genome	kinModCall	modified_base	32309	32309	22	-	.	coverage=36;context=GGTCGCGTCGGTCGCGTCGCTGCCGTCGGTCGGAAGCAGGA;IPDRatio=1.92
Haloferax volcanii DS2 chromosome, complete genome	kinModCall	modified_base	32390	32390	21	+	.	coverage=38;context=CGGTCCACGTGCTGTCGGTGGCCGATTCGCGCAACCGCTTC;IPDRatio=2.11
Haloferax volcanii DS2 chromosome, complete genome	kinModCall	modified_base	32419	32419	25	+	.	coverage=31;context=CGCAACCGCTTCGAGTCGCCCTCGGCCGGCATCGCGCCGGA;IPDRatio=2.25
Haloferax volcanii DS2 chromosome, complete genome	kinModCall	modified_base	32450	32450	21	-	.	coverage=36;context=CGCGCGGTCGAGTTCGGATTTTTCCCACACGTCCGGCGCGA;IPDRatio=2.22
Haloferax volcanii DS2 chromosome, complete genome	kinModCall	modified_base	32455	32455	28	-	.	coverage=52;context=GACTCCGCGCGGTCGAGTTCGGATTTTTCCCACACGTCCGG;IPDRatio=1.79
Haloferax volcanii DS2 chromosome, complete genome	kinModCall	modified_base	32458	32458	22	-	.	coverage=53;context=GCCGACTCCGCGCGGTCGAGTTCGGATTTTTCCCACACGTC;IPDRatio=1.68
Haloferax volcanii DS2 chromosome, complete genome	kinModCall	modified_base	32500	32500	24	+	.	coverage=54;context=GCCGACGCCGCAATCGAGGCGCTCCCCGAGGGCGTCGAGAC;IPDRatio=1.77
Haloferax volcanii DS2 chromosome, complete genome	kinModCall	modified_base	32500	32500	21	-	.	coverage=49;context=GTCTCGACGCCCTCGGGGAGCGCCTCGATTGCGGCGTCGGC;IPDRatio=1.60
Haloferax volcanii DS2 chromosome, complete genome	kinModCall	modified_base	32515	32515	31	-	.	coverage=51;context=ACGACGATGCGTTCGGTCTCGACGCCCTCGGGGAGCGCCTC;IPDRatio=2.05
Haloferax volcanii DS2 chromosome, complete genome	kinModCall	m6A	32519	32519	28	+	.	context=CGCTCCCCGAGGGCGTCGAGACCGAACGCATCGTCGTGGAG;fracLow=0.347;coverage=47;IPDRatio=2.16;fracUp=0.715;frac=0.554;identificationQv=29
Haloferax volcanii DS2 chromosome, complete genome	kinModCall	m4C	32520	32520	23	+	.	context=GCTCCCCGAGGGCGTCGAGACCGAACGCATCGTCGTGGAGG;fracLow=0.791;coverage=47;IPDRatio=4.08;fracUp=0.904;frac=0.850;identificationQv=46
Haloferax volcanii DS2 chromosome, complete genome	kinModCall	modified_base	32537	32537	24	-	.	coverage=50;context=AGTCGAGTGCGGCACGCCCTCCACGACGATGCGTTCGGTCT;IPDRatio=2.01
Haloferax volcanii DS2 chromosome, complete genome	kinModCall	modified_base	32554	32554	26	+	.	coverage=49;context=GTGGAGGGCGTGCCGCACTCGACTATCGTCGACTACGCCGC;IPDRatio=1.80
Haloferax volcanii DS2 chromosome, complete genome	kinModCall	modified_base	32560	32560	27	-	.	coverage=45;context=CCGTCGGCGGCGTAGTCGACGATAGTCGAGTGCGGCACGCC;IPDRatio=1.98
Haloferax volcanii DS2 chromosome, complete genome	kinModCall	modified_base	32590	32590	23	-	.	coverage=42;context=TGGGTCGCCATCACGACGAGGTCGATGTCGCCGTCGGCGGC;IPDRatio=1.67
Haloferax volcanii DS2 chromosome, complete genome	kinModCall	modified_base	32609	32609	23	+	.	coverage=39;context=ACCTCGTCGTGATGGCGACCCACGGCCGCACCGGTCTCGAC;IPDRatio=1.73
Haloferax volcanii DS2 chromosome, complete genome	kinModCall	modified_base	32631	32631	23	+	.	coverage=41;context=CGGCCGCACCGGTCTCGACCACTACCTCGTCGGCTCCGTCA;IPDRatio=1.67
Haloferax volcanii DS2 chromosome, complete genome	kinModCall	modified_base	32751	32751	21	-	.	coverage=24;context=CGCCGCGCTGGCAGAAGAGTTCGAGTAACGCGGCCCGCGAG;IPDRatio=1.80
Haloferax volcanii DS2 chromosome, complete genome	kinModCall	modified_base	32776	32776	25	-	.	coverage=33;context=CGCTCCAGAAGCGCCGCGAACACCGCGCCGCGCTGGCAGAA;IPDRatio=2.24
Haloferax volcanii DS2 chromosome, complete genome	kinModCall	modified_base	32846	32846	21	-	.	coverage=44;context=GACGAGAAGCCGGTTCCGGTCCCGGACCTCGTCTGCGACTC;IPDRatio=1.93
Haloferax volcanii DS2 chromosome, complete genome	kinModCall	modified_base	32862	32862	21	-	.	coverage=40;context=CGTCGCGCTCGACGACGACGAGAAGCCGGTTCCGGTCCCGG;IPDRatio=1.67
Haloferax volcanii DS2 chromosome, complete genome	kinModCall	modified_base	32863	32863	23	-	.	coverage=45;context=TCGTCGCGCTCGACGACGACGAGAAGCCGGTTCCGGTCCCG;IPDRatio=2.27
Haloferax volcanii DS2 chromosome, complete genome	kinModCall	modified_base	32866	32866	23	-	.	coverage=43;context=CCTTCGTCGCGCTCGACGACGACGAGAAGCCGGTTCCGGTC;IPDRatio=2.35
Haloferax volcanii DS2 chromosome, complete genome	kinModCall	modified_base	32897	32897	25	-	.	coverage=48;context=GACCGCCGCGAGACGCTCACCTCCTTTTTCACCTTCGTCGC;IPDRatio=1.73
Haloferax volcanii DS2 chromosome, complete genome	kinModCall	modified_base	32904	32904	21	-	.	coverage=53;context=CGAGGGCGACCGCCGCGAGACGCTCACCTCCTTTTTCACCT;IPDRatio=1.56
Haloferax volcanii DS2 chromosome, complete genome	kinModCall	modified_base	32954	32954	22	+	.	coverage=50;context=TCGGCGGTCACGTCCACCTTGATGTCCATGCTGGTGCGGCC;IPDRatio=1.77
Haloferax volcanii DS2 chromosome, complete genome	kinModCall	modified_base	32957	32957	22	-	.	coverage=51;context=ACCGGCCGCACCAGCATGGACATCAAGGTGGACGTGACCGC;IPDRatio=1.59
Haloferax volcanii DS2 chromosome, complete genome	kinModCall	modified_base	32961	32961	24	+	.	coverage=49;context=TCACGTCCACCTTGATGTCCATGCTGGTGCGGCCGGTGTCG;IPDRatio=1.97
Haloferax volcanii DS2 chromosome, complete genome	kinModCall	modified_base	32996	32996	31	+	.	coverage=52;context=GTGTCGAAGACGTACGCCTCGACGGTCACCACGTCGCCCAC;IPDRatio=2.02
Haloferax volcanii DS2 chromosome, complete genome	kinModCall	modified_base	33035	33035	22	+	.	coverage=66;context=ACGTCGATGGGCGCGAGGAAGTCCACGTGGTCCATCGACGC;IPDRatio=1.84
Haloferax volcanii DS2 chromosome, complete genome	kinModCall	modified_base	33088	33088	27	+	.	coverage=51;context=CCGCTCGGCGAAGCGCCGCCCGGCGATGGCCCCGCAGACGT;IPDRatio=2.15
Haloferax volcanii DS2 chromosome, complete genome	kinModCall	m4C	33110	33110	36	+	.	context=GCGATGGCCCCGCAGACGTCCATCCACTCTAAAATCCGCCC;fracLow=0.184;coverage=72;IPDRatio=2.11;fracUp=0.599;frac=0.397;identificationQv=13
Haloferax volcanii DS2 chromosome, complete genome	kinModCall	modified_base	33113	33113	26	-	.	coverage=70;context=GGCGGGCGGATTTTAGAGTGGATGGACGTCTGCGGGGCCAT;IPDRatio=2.09
Haloferax volcanii DS2 chromosome, complete genome	kinModCall	modified_base	33122	33122	27	-	.	coverage=75;context=CGCGCCCTCGGCGGGCGGATTTTAGAGTGGATGGACGTCTG;IPDRatio=2.12
Haloferax volcanii DS2 chromosome, complete genome	kinModCall	modified_base	33131	33131	26	+	.	coverage=69;context=ATCCACTCTAAAATCCGCCCGCCGAGGGCGCGTCCGAGGTT;IPDRatio=1.74
Haloferax volcanii DS2 chromosome, complete genome	kinModCall	m4C	33141	33141	22	+	.	context=AAATCCGCCCGCCGAGGGCGCGTCCGAGGTTGTTCGTGTCG;fracLow=0.408;coverage=65;IPDRatio=1.68;fracUp=1.000;frac=0.928;identificationQv=8
Haloferax volcanii DS2 chromosome, complete genome	kinModCall	modified_base	33151	33151	22	+	.	coverage=62;context=GCCGAGGGCGCGTCCGAGGTTGTTCGTGTCGTTGGGCATCA;IPDRatio=1.68
Haloferax volcanii DS2 chromosome, complete genome	kinModCall	modified_base	33167	33167	45	-	.	coverage=63;context=GAGATGAGCGAGATTCTGATGCCCAACGACACGAACAACCT;IPDRatio=2.40
Haloferax volcanii DS2 chromosome, complete genome	kinModCall	modified_base	33172	33172	28	+	.	coverage=62;context=GTTCGTGTCGTTGGGCATCAGAATCTCGCTCATCTCGGCGC;IPDRatio=1.69
Haloferax volcanii DS2 chromosome, complete genome	kinModCall	modified_base	33176	33176	21	-	.	coverage=63;context=TCTCGCGCCGAGATGAGCGAGATTCTGATGCCCAACGACAC;IPDRatio=1.71
Haloferax volcanii DS2 chromosome, complete genome	kinModCall	modified_base	33241	33241	27	+	.	coverage=51;context=CGACGATTGCTGTTGCATGCCACACCGTCAGAGTCGGACGT;IPDRatio=1.74
Haloferax volcanii DS2 chromosome, complete genome	kinModCall	modified_base	33249	33249	23	-	.	coverage=65;context=ATTTAACCACGTCCGACTCTGACGGTGTGGCATGCAACAGC;IPDRatio=1.74
Haloferax volcanii DS2 chromosome, complete genome	kinModCall	modified_base	33252	33252	23	+	.	coverage=55;context=GTTGCATGCCACACCGTCAGAGTCGGACGTGGTTAAATTAT;IPDRatio=2.09
Haloferax volcanii DS2 chromosome, complete genome	kinModCall	m4C	33274	33274	26	+	.	context=TCGGACGTGGTTAAATTATTCTACCTCTTGAAAAATAGAAA;fracLow=0.331;coverage=56;IPDRatio=1.72;fracUp=0.848;frac=0.596;identificationQv=117
Haloferax volcanii DS2 chromosome, complete genome	kinModCall	m4C	33278	33278	20	+	.	context=ACGTGGTTAAATTATTCTACCTCTTGAAAAATAGAAATAAA;fracLow=0.464;coverage=57;IPDRatio=2.24;fracUp=0.605;frac=0.534;identificationQv=9
Haloferax volcanii DS2 chromosome, complete genome	kinModCall	modified_base	33285	33285	22	+	.	coverage=60;context=TAAATTATTCTACCTCTTGAAAAATAGAAATAAAGGCGATT;IPDRatio=1.66
Haloferax volcanii DS2 chromosome, complete genome	kinModCall	modified_base	33290	33290	23	-	.	coverage=62;context=CGATTAATCGCCTTTATTTCTATTTTTCAAGAGGTAGAATA;IPDRatio=1.79
Haloferax volcanii DS2 chromosome, complete genome	kinModCall	modified_base	33297	33297	21	-	.	coverage=69;context=ACCCGAGCGATTAATCGCCTTTATTTCTATTTTTCAAGAGG;IPDRatio=1.57
Haloferax volcanii DS2 chromosome, complete genome	kinModCall	modified_base	33301	33301	40	-	.	coverage=67;context=GACAACCCGAGCGATTAATCGCCTTTATTTCTATTTTTCAA;IPDRatio=2.38
Haloferax volcanii DS2 chromosome, complete genome	kinModCall	modified_base	33355	33355	25	+	.	coverage=52;context=ACGCCCGCACGTTTCGACAACCTAGACAATTAATAGTGTTT;IPDRatio=2.24
Haloferax volcanii DS2 chromosome, complete genome	kinModCall	modified_base	33356	33356	22	+	.	context=CGCCCGCACGTTTCGACAACCTAGACAATTAATAGTGTTTA;motif=CTAG;coverage=50;IPDRatio=1.62;id=CTAG
Haloferax volcanii DS2 chromosome, complete genome	kinModCall	.	33359	33359	16	-	.	context=CAATAAACACTATTAATTGTCTAGGTTGTCGAAACGTGCGG;motif=CTAG;coverage=55;IPDRatio=1.498;id=CTAG
Haloferax volcanii DS2 chromosome, complete genome	kinModCall	modified_base	33362	33362	24	+	.	coverage=51;context=CACGTTTCGACAACCTAGACAATTAATAGTGTTTATTGCGT;IPDRatio=1.71
Haloferax volcanii DS2 chromosome, complete genome	kinModCall	m6A	33363	33363	23	+	.	context=ACGTTTCGACAACCTAGACAATTAATAGTGTTTATTGCGTA;fracLow=0.319;coverage=42;IPDRatio=1.92;fracUp=0.858;frac=0.553;identificationQv=6
Haloferax volcanii DS2 chromosome, complete genome	kinModCall	modified_base	33365	33365	23	+	.	coverage=47;context=GTTTCGACAACCTAGACAATTAATAGTGTTTATTGCGTATC;IPDRatio=1.65
Haloferax volcanii DS2 chromosome, complete genome	kinModCall	m4C	33370	33370	22	-	.	context=CATTCGATACGCAATAAACACTATTAATTGTCTAGGTTGTC;fracLow=0.054;coverage=55;IPDRatio=1.62;fracUp=0.634;frac=0.381;identificationQv=7
Haloferax volcanii DS2 chromosome, complete genome	kinModCall	modified_base	33376	33376	21	-	.	coverage=54;context=AGACACCATTCGATACGCAATAAACACTATTAATTGTCTAG;IPDRatio=1.61
Haloferax volcanii DS2 chromosome, complete genome	kinModCall	modified_base	33569	33569	30	-	.	coverage=25;context=GTCGTCCGACCGTCGCGGTTCGGTGAGGCGCGAGGCGGACG;IPDRatio=2.36
Haloferax volcanii DS2 chromosome, complete genome	kinModCall	modified_base	33596	33596	22	-	.	coverage=31;context=TCTGCGGGGGCGACCGGCGCGAGTCCCGTCGTCCGACCGTC;IPDRatio=2.07
Haloferax volcanii DS2 chromosome, complete genome	kinModCall	modified_base	33622	33622	21	+	.	coverage=31;context=GGTCGCCCCCGCAGACCGGACACGACGCTGCACCGGCCCCC;IPDRatio=1.54
Haloferax volcanii DS2 chromosome, complete genome	kinModCall	modified_base	33650	33650	23	+	.	coverage=28;context=TGCACCGGCCCCCGGTGCGTCGGACGGGTCTCCGACTGATT;IPDRatio=2.11
Haloferax volcanii DS2 chromosome, complete genome	kinModCall	modified_base	33651	33651	22	+	.	coverage=25;context=GCACCGGCCCCCGGTGCGTCGGACGGGTCTCCGACTGATTC;IPDRatio=2.33
Haloferax volcanii DS2 chromosome, complete genome	kinModCall	m6A	33653	33653	23	+	.	context=ACCGGCCCCCGGTGCGTCGGACGGGTCTCCGACTGATTCGC;fracLow=0.119;coverage=21;IPDRatio=2.89;fracUp=0.663;frac=0.396;identificationQv=5
Haloferax volcanii DS2 chromosome, complete genome	kinModCall	modified_base	34194	34194	21	+	.	coverage=40;context=CGGCGGAGGTCTGCTGTTCCATCGCGTTCTCGACGTCCTTC;IPDRatio=1.56
Haloferax volcanii DS2 chromosome, complete genome	kinModCall	modified_base	34201	34201	22	+	.	coverage=41;context=GGTCTGCTGTTCCATCGCGTTCTCGACGTCCTTCGAGGGCT;IPDRatio=2.04
Haloferax volcanii DS2 chromosome, complete genome	kinModCall	modified_base	34209	34209	26	+	.	coverage=42;context=GTTCCATCGCGTTCTCGACGTCCTTCGAGGGCTTCACCTCG;IPDRatio=2.12
Haloferax volcanii DS2 chromosome, complete genome	kinModCall	modified_base	34211	34211	24	-	.	coverage=38;context=CGCGAGGTGAAGCCCTCGAAGGACGTCGAGAACGCGATGGA;IPDRatio=1.75
Haloferax volcanii DS2 chromosome, complete genome	kinModCall	modified_base	34214	34214	31	-	.	coverage=42;context=GTCCGCGAGGTGAAGCCCTCGAAGGACGTCGAGAACGCGAT;IPDRatio=2.20
Haloferax volcanii DS2 chromosome, complete genome	kinModCall	m4C	34217	34217	25	-	.	context=GAGGTCCGCGAGGTGAAGCCCTCGAAGGACGTCGAGAACGC;fracLow=0.111;coverage=35;IPDRatio=1.95;fracUp=0.623;frac=0.376;identificationQv=7
Haloferax volcanii DS2 chromosome, complete genome	kinModCall	modified_base	34254	34254	45	-	.	coverage=42;context=GCCGACCGACGAGTGGGGCGTCCGCGTGGAGTCCGTCGAGG;IPDRatio=3.46
Haloferax volcanii DS2 chromosome, complete genome	kinModCall	modified_base	34261	34261	32	+	.	coverage=42;context=GGACTCCACGCGGACGCCCCACTCGTCGGTCGGCTCGTCGA;IPDRatio=2.09
Haloferax volcanii DS2 chromosome, complete genome	kinModCall	modified_base	34298	34298	23	-	.	coverage=41;context=CGCCGCGACCACATCAACGCGCGCATCCGCCGGGAACTCGA;IPDRatio=2.06
Haloferax volcanii DS2 chromosome, complete genome	kinModCall	modified_base	34312	34312	21	+	.	coverage=49;context=GATGCGCGCGTTGATGTGGTCGCGGCGCGCCAGCGTGTCGT;IPDRatio=1.84
Haloferax volcanii DS2 chromosome, complete genome	kinModCall	m4C	34313	34313	21	-	.	context=GACGACACGCTGGCGCGCCGCGACCACATCAACGCGCGCAT;fracLow=0.892;coverage=40;IPDRatio=1.86;fracUp=0.996;frac=0.940;identificationQv=7
Haloferax volcanii DS2 chromosome, complete genome	kinModCall	modified_base	34323	34323	23	+	.	coverage=47;context=TGATGTGGTCGCGGCGCGCCAGCGTGTCGTCGAGTTCCATG;IPDRatio=1.83
Haloferax volcanii DS2 chromosome, complete genome	kinModCall	modified_base	34325	34325	23	+	.	coverage=45;context=ATGTGGTCGCGGCGCGCCAGCGTGTCGTCGAGTTCCATGTC;IPDRatio=1.88
Haloferax volcanii DS2 chromosome, complete genome	kinModCall	modified_base	34337	34337	27	+	.	coverage=46;context=CGCGCCAGCGTGTCGTCGAGTTCCATGTCGCCGAGGGCGGC;IPDRatio=1.85
Haloferax volcanii DS2 chromosome, complete genome	kinModCall	modified_base	34339	34339	21	+	.	coverage=49;context=CGCCAGCGTGTCGTCGAGTTCCATGTCGCCGAGGGCGGCTC;IPDRatio=2.00
Haloferax volcanii DS2 chromosome, complete genome	kinModCall	modified_base	34344	34344	23	+	.	coverage=47;context=GCGTGTCGTCGAGTTCCATGTCGCCGAGGGCGGCTCGGAGC;IPDRatio=2.17
Haloferax volcanii DS2 chromosome, complete genome	kinModCall	m4C	34364	34364	26	+	.	context=TCGCCGAGGGCGGCTCGGAGCGTCGTCTGGGCGAGCAGCGA;fracLow=0.209;coverage=49;IPDRatio=1.99;fracUp=0.739;frac=0.466;identificationQv=16
Haloferax volcanii DS2 chromosome, complete genome	kinModCall	m4C	34387	34387	20	+	.	context=CGTCTGGGCGAGCAGCGAGACGGCCCGGCGGTAGTTGTCGA;fracLow=0.198;coverage=45;IPDRatio=1.84;fracUp=0.814;frac=0.630;identificationQv=13
Haloferax volcanii DS2 chromosome, complete genome	kinModCall	modified_base	34393	34393	32	+	.	coverage=38;context=GGCGAGCAGCGAGACGGCCCGGCGGTAGTTGTCGACTTGCA;IPDRatio=2.24
Haloferax volcanii DS2 chromosome, complete genome	kinModCall	modified_base	34402	34402	21	+	.	coverage=37;context=CGAGACGGCCCGGCGGTAGTTGTCGACTTGCAGGAAGGCGC;IPDRatio=2.38
Haloferax volcanii DS2 chromosome, complete genome	kinModCall	m4C	34405	34405	27	+	.	context=GACGGCCCGGCGGTAGTTGTCGACTTGCAGGAAGGCGCGTT;fracLow=0.000;coverage=41;IPDRatio=1.73;fracUp=1.000;frac=0.577;identificationQv=4
Haloferax volcanii DS2 chromosome, complete genome	kinModCall	modified_base	34407	34407	29	-	.	coverage=46;context=CGAACGCGCCTTCCTGCAAGTCGACAACTACCGCCGGGCCG;IPDRatio=1.97
Haloferax volcanii DS2 chromosome, complete genome	kinModCall	modified_base	34409	34409	26	-	.	coverage=42;context=CCCGAACGCGCCTTCCTGCAAGTCGACAACTACCGCCGGGC;IPDRatio=1.71
Haloferax volcanii DS2 chromosome, complete genome	kinModCall	m4C	34433	34433	28	+	.	context=AGGAAGGCGCGTTCGGGGTCCATCACGCGGATGTAGACCAC;fracLow=0.207;coverage=40;IPDRatio=2.46;fracUp=0.684;frac=0.402;identificationQv=11
Haloferax volcanii DS2 chromosome, complete genome	kinModCall	modified_base	34466	34466	30	-	.	coverage=37;context=ACGGAGGACAACTCGCCGGTCACGGCCGACGCGGTGGTCTA;IPDRatio=1.83
Haloferax volcanii DS2 chromosome, complete genome	kinModCall	modified_base	34476	34476	25	+	.	coverage=33;context=CGTCGGCCGTGACCGGCGAGTTGTCCTCCGTGATGGCTTCT;IPDRatio=1.98
Haloferax volcanii DS2 chromosome, complete genome	kinModCall	modified_base	34478	34478	22	+	.	coverage=30;context=TCGGCCGTGACCGGCGAGTTGTCCTCCGTGATGGCTTCTTG;IPDRatio=1.75
Haloferax volcanii DS2 chromosome, complete genome	kinModCall	m4C	34495	34495	21	+	.	context=GTTGTCCTCCGTGATGGCTTCTTGGGAGGGCACGTCGAGCG;fracLow=0.941;coverage=31;IPDRatio=1.66;fracUp=0.986;frac=0.961;identificationQv=5
Haloferax volcanii DS2 chromosome, complete genome	kinModCall	modified_base	34506	34506	24	+	.	coverage=28;context=TGATGGCTTCTTGGGAGGGCACGTCGAGCGTCTGGGTCCGC;IPDRatio=1.81
Haloferax volcanii DS2 chromosome, complete genome	kinModCall	modified_base	34532	34532	21	-	.	coverage=31;context=GTCTCGAAGACCTACCGCTTCGACATGCGGACCCAGACGCT;IPDRatio=1.58
Haloferax volcanii DS2 chromosome, complete genome	kinModCall	modified_base	34538	34538	22	+	.	coverage=29;context=TGGGTCCGCATGTCGAAGCGGTAGGTCTTCGAGACGAACGG;IPDRatio=1.89
Haloferax volcanii DS2 chromosome, complete genome	kinModCall	modified_base	34566	34566	24	+	.	coverage=30;context=TCGAGACGAACGGCGGGACGACGTTCAGCCCCGGTTCGAGG;IPDRatio=1.86
Haloferax volcanii DS2 chromosome, complete genome	kinModCall	modified_base	34591	34591	22	+	.	coverage=21;context=CAGCCCCGGTTCGAGGATGCCCTTGTAGTCCCCGAACACGG;IPDRatio=1.81
Haloferax volcanii DS2 chromosome, complete genome	kinModCall	m4C	34691	34691	27	-	.	context=ACGCCGCTGACGCTCGCGGGCTACGTCGTCCTCGCGCTCGC;fracLow=0.456;coverage=22;IPDRatio=2.04;fracUp=1.000;frac=0.960;identificationQv=4
Haloferax volcanii DS2 chromosome, complete genome	kinModCall	modified_base	34704	34704	23	-	.	coverage=28;context=CGTCTTCCCCGTCACGCCGCTGACGCTCGCGGGCTACGTCG;IPDRatio=1.94
Haloferax volcanii DS2 chromosome, complete genome	kinModCall	modified_base	34713	34713	29	-	.	coverage=25;context=CGCGGTGGTCGTCTTCCCCGTCACGCCGCTGACGCTCGCGG;IPDRatio=2.05
Haloferax volcanii DS2 chromosome, complete genome	kinModCall	modified_base	34740	34740	22	-	.	coverage=25;context=CGCGGTCGCGGTGGTCGTCTTCGGCCTCGCGGTGGTCGTCT;IPDRatio=2.13
Haloferax volcanii DS2 chromosome, complete genome	kinModCall	modified_base	34903	34903	26	+	.	coverage=29;context=GGAGAGTGACACCGAGACGGAATAAAGCTAGCCGGCTACTC;IPDRatio=2.18
Haloferax volcanii DS2 chromosome, complete genome	kinModCall	m4C	34910	34910	44	+	.	context=GACACCGAGACGGAATAAAGCTAGCCGGCTACTCACCTACC;fracLow=0.539;motif=CTAG;coverage=28;IPDRatio=3.24;id=CTAG;fracUp=1.000;frac=0.929;identificationQv=30
Haloferax volcanii DS2 chromosome, complete genome	kinModCall	.	34913	34913	14	-	.	context=GTGGGTAGGTGAGTAGCCGGCTAGCTTTATTCCGTCTCGGT;motif=CTAG;coverage=25;IPDRatio=1.499;id=CTAG
Haloferax volcanii DS2 chromosome, complete genome	kinModCall	modified_base	34942	34942	21	-	.	coverage=26;context=TCGCGGACAAATAGTTGGTGGCCGGGTGAGTGGGTAGGTGA;IPDRatio=1.89
Haloferax volcanii DS2 chromosome, complete genome	kinModCall	modified_base	34949	34949	22	+	.	coverage=30;context=CCCACTCACCCGGCCACCAACTATTTGTCCGCGAACGCCCC;IPDRatio=1.88
Haloferax volcanii DS2 chromosome, complete genome	kinModCall	modified_base	35016	35016	24	+	.	coverage=29;context=GCCGAATCGACGTGGAGGACCTGCTGAAAATCATCCTCCTG;IPDRatio=2.50
Haloferax volcanii DS2 chromosome, complete genome	kinModCall	modified_base	35025	35025	26	+	.	coverage=28;context=ACGTGGAGGACCTGCTGAAAATCATCCTCCTGCTCGTCCTC;IPDRatio=1.99
Haloferax volcanii DS2 chromosome, complete genome	kinModCall	modified_base	35046	35046	23	-	.	coverage=29;context=GATTTCGAGGACGAGCCAGACGAGGACGAGCAGGAGGATGA;IPDRatio=2.00
Haloferax volcanii DS2 chromosome, complete genome	kinModCall	modified_base	35048	35048	32	+	.	coverage=30;context=ATCCTCCTGCTCGTCCTCGTCTGGCTCGTCCTCGAAATCAT;IPDRatio=2.03
Haloferax volcanii DS2 chromosome, complete genome	kinModCall	modified_base	35066	35066	22	+	.	coverage=29;context=GTCTGGCTCGTCCTCGAAATCATCGGCGAGGTGCTCGGGCT;IPDRatio=1.81
Haloferax volcanii DS2 chromosome, complete genome	kinModCall	modified_base	35132	35132	21	-	.	coverage=27;context=AGGACGATGAGCGCCGCGACGACGAGTCCCAAAAGCGGCTG;IPDRatio=2.40
Haloferax volcanii DS2 chromosome, complete genome	kinModCall	modified_base	35141	35141	21	+	.	coverage=29;context=TTGGGACTCGTCGTCGCGGCGCTCATCGTCCTCTGGCTGCT;IPDRatio=1.98
Haloferax volcanii DS2 chromosome, complete genome	kinModCall	modified_base	35167	35167	22	+	.	coverage=34;context=CGTCCTCTGGCTGCTCGACCGAATCTGACGTTCCCGCGGCG;IPDRatio=1.86
Haloferax volcanii DS2 chromosome, complete genome	kinModCall	modified_base	35190	35190	25	+	.	coverage=41;context=TCTGACGTTCCCGCGGCGACGATACGCCTTTGTGTCTCTCG;IPDRatio=2.22
Haloferax volcanii DS2 chromosome, complete genome	kinModCall	modified_base	35205	35205	21	-	.	coverage=46;context=CGCCCGTGTCTCACGCGAGAGACACAAAGGCGTATCGTCGC;IPDRatio=1.84
Haloferax volcanii DS2 chromosome, complete genome	kinModCall	modified_base	35216	35216	31	+	.	coverage=54;context=CCTTTGTGTCTCTCGCGTGAGACACGGGCGTGTACAGTCTG;IPDRatio=1.72
Haloferax volcanii DS2 chromosome, complete genome	kinModCall	modified_base	35225	35225	21	+	.	coverage=51;context=CTCTCGCGTGAGACACGGGCGTGTACAGTCTGAACGTCCCG;IPDRatio=1.70
Haloferax volcanii DS2 chromosome, complete genome	kinModCall	modified_base	35228	35228	21	+	.	coverage=53;context=TCGCGTGAGACACGGGCGTGTACAGTCTGAACGTCCCGGTT;IPDRatio=1.70
Haloferax volcanii DS2 chromosome, complete genome	kinModCall	modified_base	35236	35236	22	-	.	coverage=48;context=CGCCCCGGAACCGGGACGTTCAGACTGTACACGCCCGTGTC;IPDRatio=1.77
Haloferax volcanii DS2 chromosome, complete genome	kinModCall	modified_base	35243	35243	21	-	.	coverage=42;context=GGCGACCCGCCCCGGAACCGGGACGTTCAGACTGTACACGC;IPDRatio=1.86
Haloferax volcanii DS2 chromosome, complete genome	kinModCall	modified_base	35267	35267	22	-	.	coverage=43;context=CGGAAACAGGTCGGACGCGAGGCGGGCGACCCGCCCCGGAA;IPDRatio=1.76
Haloferax volcanii DS2 chromosome, complete genome	kinModCall	m4C	35278	35278	27	+	.	context=GTCGCCCGCCTCGCGTCCGACCTGTTTCCGTATCTCGCCCC;fracLow=0.774;coverage=50;IPDRatio=2.07;fracUp=1.000;frac=0.975;identificationQv=29
Haloferax volcanii DS2 chromosome, complete genome	kinModCall	m4C	35279	35279	32	+	.	context=TCGCCCGCCTCGCGTCCGACCTGTTTCCGTATCTCGCCCCG;fracLow=0.000;coverage=47;IPDRatio=1.97;fracUp=0.303;frac=0.144;identificationQv=24
Haloferax volcanii DS2 chromosome, complete genome	kinModCall	modified_base	35312	35312	30	+	.	coverage=48;context=TCGCCCCGTTCGACCGGGTTCGCGACCGGCACACGCTCGTC;IPDRatio=2.05
Haloferax volcanii DS2 chromosome, complete genome	kinModCall	modified_base	35345	35345	22	-	.	coverage=53;context=GCGGTCGAGGTCGGCGTCTTCGAACCGCTTGCAGACGAGCG;IPDRatio=1.57
Haloferax volcanii DS2 chromosome, complete genome	kinModCall	modified_base	35366	35366	29	-	.	coverage=51;context=GCGCCGCAACTGTTCGCGGAGGCGGTCGAGGTCGGCGTCTT;IPDRatio=1.95
Haloferax volcanii DS2 chromosome, complete genome	kinModCall	modified_base	35371	35371	28	+	.	coverage=49;context=GCCGACCTCGACCGCCTCCGCGAACAGTTGCGGCGCGCGCT;IPDRatio=1.82
Haloferax volcanii DS2 chromosome, complete genome	kinModCall	modified_base	35390	35390	22	+	.	coverage=52;context=GCGAACAGTTGCGGCGCGCGCTCGCCGGCCAACCGGCGTTC;IPDRatio=1.76
Haloferax volcanii DS2 chromosome, complete genome	kinModCall	modified_base	35432	35432	21	+	.	coverage=30;context=AAGCCCGCGTCACTGACGTCCGATTCTTCGAGGAGCCGCCC;IPDRatio=2.05
Haloferax volcanii DS2 chromosome, complete genome	kinModCall	modified_base	35662	35662	21	+	.	coverage=25;context=ATCGAGTGGACCGTCTCGCAGCTCGATATCTACGACTCGTC;IPDRatio=2.37
Haloferax volcanii DS2 chromosome, complete genome	kinModCall	m4C	35663	35663	27	+	.	context=TCGAGTGGACCGTCTCGCAGCTCGATATCTACGACTCGTCG;fracLow=0.092;coverage=25;IPDRatio=1.95;fracUp=0.766;frac=0.390;identificationQv=9
Haloferax volcanii DS2 chromosome, complete genome	kinModCall	modified_base	35672	35672	21	+	.	coverage=29;context=CCGTCTCGCAGCTCGATATCTACGACTCGTCGTTCCGCGAG;IPDRatio=1.57
Haloferax volcanii DS2 chromosome, complete genome	kinModCall	modified_base	35685	35685	21	+	.	coverage=28;context=CGATATCTACGACTCGTCGTTCCGCGAGACCACGGCCTCGA;IPDRatio=2.15
Haloferax volcanii DS2 chromosome, complete genome	kinModCall	modified_base	35701	35701	24	+	.	coverage=27;context=TCGTTCCGCGAGACCACGGCCTCGATTTCGCTCCCGGCCTG;IPDRatio=1.70
Haloferax volcanii DS2 chromosome, complete genome	kinModCall	modified_base	35703	35703	27	-	.	coverage=46;context=GTCAGGCCGGGAGCGAAATCGAGGCCGTGGTCTCGCGGAAC;IPDRatio=4.99
Haloferax volcanii DS2 chromosome, complete genome	kinModCall	modified_base	35706	35706	24	+	.	coverage=42;context=CCGCGAGACCACGGCCTCGATTTCGCTCCCGGCCTGACGGC;IPDRatio=1.70
Haloferax volcanii DS2 chromosome, complete genome	kinModCall	modified_base	35707	35707	22	+	.	coverage=48;context=CGCGAGACCACGGCCTCGATTTCGCTCCCGGCCTGACGGCG;IPDRatio=1.63
Haloferax volcanii DS2 chromosome, complete genome	kinModCall	modified_base	35709	35709	28	+	.	coverage=46;context=CGAGACCACGGCCTCGATTTCGCTCCCGGCCTGACGGCGAG;IPDRatio=1.99
Haloferax volcanii DS2 chromosome, complete genome	kinModCall	modified_base	35719	35719	21	-	.	coverage=49;context=CGGTCGAACCCTCGCCGTCAGGCCGGGAGCGAAATCGAGGC;IPDRatio=2.68
Haloferax volcanii DS2 chromosome, complete genome	kinModCall	modified_base	35721	35721	26	+	.	coverage=49;context=CTCGATTTCGCTCCCGGCCTGACGGCGAGGGTTCGACCGGC;IPDRatio=1.78
Haloferax volcanii DS2 chromosome, complete genome	kinModCall	modified_base	35732	35732	22	+	.	coverage=46;context=TCCCGGCCTGACGGCGAGGGTTCGACCGGCGTCGGCGGTGC;IPDRatio=1.62
Haloferax volcanii DS2 chromosome, complete genome	kinModCall	modified_base	35735	35735	21	-	.	coverage=53;context=GGCGCACCGCCGACGCCGGTCGAACCCTCGCCGTCAGGCCG;IPDRatio=1.55
Haloferax volcanii DS2 chromosome, complete genome	kinModCall	modified_base	35737	35737	21	-	.	coverage=47;context=CGGGCGCACCGCCGACGCCGGTCGAACCCTCGCCGTCAGGC;IPDRatio=1.82
Haloferax volcanii DS2 chromosome, complete genome	kinModCall	modified_base	35739	35739	21	-	.	coverage=38;context=CACGGGCGCACCGCCGACGCCGGTCGAACCCTCGCCGTCAG;IPDRatio=1.94
Haloferax volcanii DS2 chromosome, complete genome	kinModCall	modified_base	35756	35756	23	+	.	coverage=43;context=ACCGGCGTCGGCGGTGCGCCCGTGTCCGCTGGTCGCGCCGT;IPDRatio=1.62
Haloferax volcanii DS2 chromosome, complete genome	kinModCall	modified_base	35761	35761	35	-	.	coverage=46;context=GACTGACGGCGCGACCAGCGGACACGGGCGCACCGCCGACG;IPDRatio=2.18
Haloferax volcanii DS2 chromosome, complete genome	kinModCall	modified_base	35765	35765	29	+	.	coverage=51;context=GGCGGTGCGCCCGTGTCCGCTGGTCGCGCCGTCAGTCGCGC;IPDRatio=2.09
Haloferax volcanii DS2 chromosome, complete genome	kinModCall	modified_base	35769	35769	23	-	.	coverage=51;context=GGGCGCGCGACTGACGGCGCGACCAGCGGACACGGGCGCAC;IPDRatio=1.87
Haloferax volcanii DS2 chromosome, complete genome	kinModCall	modified_base	35781	35781	24	-	.	coverage=51;context=GGATGCGGCTCCGGGCGCGCGACTGACGGCGCGACCAGCGG;IPDRatio=1.87
Haloferax volcanii DS2 chromosome, complete genome	kinModCall	modified_base	35796	35796	29	+	.	coverage=52;context=TCAGTCGCGCGCCCGGAGCCGCATCCCCATCGGCTCCTCCG;IPDRatio=2.07
Haloferax volcanii DS2 chromosome, complete genome	kinModCall	modified_base	35808	35808	26	-	.	coverage=54;context=TGACGATGCATCCGGAGGAGCCGATGGGGATGCGGCTCCGG;IPDRatio=2.96
Haloferax volcanii DS2 chromosome, complete genome	kinModCall	modified_base	35813	35813	22	+	.	coverage=53;context=GCCGCATCCCCATCGGCTCCTCCGGATGCATCGTCAGCGAC;IPDRatio=1.78
Haloferax volcanii DS2 chromosome, complete genome	kinModCall	modified_base	35824	35824	44	-	.	coverage=61;context=TCGCTCCGCGGGTCGCTGACGATGCATCCGGAGGAGCCGAT;IPDRatio=2.25
Haloferax volcanii DS2 chromosome, complete genome	kinModCall	m4C	35866	35866	21	-	.	context=GCCCAGCGGTACGAACTCGACTACGTCCGCGACGAGCCGTT;fracLow=0.381;coverage=60;IPDRatio=1.56;fracUp=0.573;frac=0.485;identificationQv=8
Haloferax volcanii DS2 chromosome, complete genome	kinModCall	modified_base	35875	35875	34	-	.	coverage=67;context=GGCACCGTCGCCCAGCGGTACGAACTCGACTACGTCCGCGA;IPDRatio=1.83
Haloferax volcanii DS2 chromosome, complete genome	kinModCall	m6A	35918	35918	110	+	.	context=GGATGAGCCGCCCTTCGAGCAGCGAGAGGTGCTTGCCGATG;fracLow=0.609;motif=GCABNNNNNNVTGC;coverage=69;IPDRatio=6.68;id=GCABNNNNNNVTGC;fracUp=0.866;frac=0.743;identificationQv=75
Haloferax volcanii DS2 chromosome, complete genome	kinModCall	modified_base	35920	35920	22	-	.	coverage=73;context=TGCATCGGCAAGCACCTCTCGCTGCTCGAAGGGCGGCTCAT;IPDRatio=1.58
Haloferax volcanii DS2 chromosome, complete genome	kinModCall	m6A	35927	35927	59	-	.	context=GCGCCACTGCATCGGCAAGCACCTCTCGCTGCTCGAAGGGC;fracLow=0.346;motif=GCABNNNNNNVTGC;coverage=60;IPDRatio=3.41;id=GCABNNNNNNVTGC;fracUp=0.691;frac=0.513;identificationQv=50
Haloferax volcanii DS2 chromosome, complete genome	kinModCall	modified_base	35929	35929	28	+	.	coverage=62;context=CCTTCGAGCAGCGAGAGGTGCTTGCCGATGCAGTGGCGCGG;IPDRatio=2.51
Haloferax volcanii DS2 chromosome, complete genome	kinModCall	modified_base	35931	35931	22	+	.	coverage=48;context=TTCGAGCAGCGAGAGGTGCTTGCCGATGCAGTGGCGCGGCC;IPDRatio=1.57
Haloferax volcanii DS2 chromosome, complete genome	kinModCall	modified_base	35934	35934	28	+	.	coverage=43;context=GAGCAGCGAGAGGTGCTTGCCGATGCAGTGGCGCGGCCCGC;IPDRatio=1.91
Haloferax volcanii DS2 chromosome, complete genome	kinModCall	modified_base	35935	35935	21	-	.	coverage=54;context=GGCGGGCCGCGCCACTGCATCGGCAAGCACCTCTCGCTGCT;IPDRatio=1.77
Haloferax volcanii DS2 chromosome, complete genome	kinModCall	modified_base	35980	35980	30	+	.	coverage=51;context=AACGGGAAGTACGCGAAGCGCGGGCGGTCGCCGGCCCGCTC;IPDRatio=2.56
Haloferax volcanii DS2 chromosome, complete genome	kinModCall	modified_base	35984	35984	25	+	.	coverage=36;context=GGAAGTACGCGAAGCGCGGGCGGTCGCCGGCCCGCTCGGGT;IPDRatio=2.18
Haloferax volcanii DS2 chromosome, complete genome	kinModCall	modified_base	36020	36020	21	+	.	coverage=33;context=CGGGTGCCCAGCGGTCCGGGTCGAACTCCAACGGGTCGTCC;IPDRatio=1.74
Haloferax volcanii DS2 chromosome, complete genome	kinModCall	modified_base	36039	36039	28	+	.	coverage=29;context=GTCGAACTCCAACGGGTCGTCCCACCAGCGCTCCGAGCGGT;IPDRatio=2.44
Haloferax volcanii DS2 chromosome, complete genome	kinModCall	modified_base	36061	36061	24	+	.	coverage=29;context=CACCAGCGCTCCGAGCGGTGGACGACCCACTGCGGGAGCAT;IPDRatio=2.12
Haloferax volcanii DS2 chromosome, complete genome	kinModCall	modified_base	36069	36069	22	+	.	coverage=32;context=CTCCGAGCGGTGGACGACCCACTGCGGGAGCATGATGGCCG;IPDRatio=1.88
Haloferax volcanii DS2 chromosome, complete genome	kinModCall	m4C	36079	36079	28	+	.	context=TGGACGACCCACTGCGGGAGCATGATGGCCGACCCCGCGGG;fracLow=0.216;coverage=33;IPDRatio=1.93;fracUp=0.965;frac=0.565;identificationQv=4
Haloferax volcanii DS2 chromosome, complete genome	kinModCall	modified_base	36086	36086	24	+	.	coverage=28;context=CCCACTGCGGGAGCATGATGGCCGACCCCGCGGGAACGCGG;IPDRatio=2.24
Haloferax volcanii DS2 chromosome, complete genome	kinModCall	modified_base	36126	36126	30	-	.	coverage=21;context=TGTTCCGCGAGCCGAAGGTGGACGTTCGCCTCGGCGGCTAC;IPDRatio=2.22
Haloferax volcanii DS2 chromosome, complete genome	kinModCall	modified_base	36281	36281	28	+	.	coverage=22;context=CGCGGTGGAGCTTCGCCTCCGCCTCGGGGTGTTGCGAGAGC;IPDRatio=2.51
Haloferax volcanii DS2 chromosome, complete genome	kinModCall	modified_base	36313	36313	28	+	.	coverage=20;context=TGCGAGAGCAGATACCACGCGTACGTCAGCGTCAGCGCCGT;IPDRatio=1.79
Haloferax volcanii DS2 chromosome, complete genome	kinModCall	modified_base	36379	36379	23	+	.	coverage=19;context=GTCATCAGCTCGTCGCGGAGGTTCTCTTCCGTCTGCTCGCC;IPDRatio=2.51
Haloferax volcanii DS2 chromosome, complete genome	kinModCall	modified_base	36380	36380	23	+	.	coverage=22;context=TCATCAGCTCGTCGCGGAGGTTCTCTTCCGTCTGCTCGCCC;IPDRatio=2.22
Haloferax volcanii DS2 chromosome, complete genome	kinModCall	modified_base	36422	36422	24	-	.	coverage=22;context=GCCGATGGACCTGCTTTCGATTCTGCTCCGCGCCTACGACG;IPDRatio=2.19
Haloferax volcanii DS2 chromosome, complete genome	kinModCall	m6A	36446	36446	29	-	.	context=GGCCGACGCGACGGGCGAGGAGCGGCCGATGGACCTGCTTT;fracLow=0.005;coverage=21;IPDRatio=2.22;fracUp=0.692;frac=0.354;identificationQv=9
Haloferax volcanii DS2 chromosome, complete genome	kinModCall	modified_base	36457	36457	24	-	.	coverage=21;context=TCGTCAGTGCCGGCCGACGCGACGGGCGAGGAGCGGCCGAT;IPDRatio=2.72
Haloferax volcanii DS2 chromosome, complete genome	kinModCall	modified_base	36535	36535	22	-	.	coverage=37;context=GCGCTGTCCGAACTCGAATCGCTCGTCTGGGACATCGTCGA;IPDRatio=2.60
Haloferax volcanii DS2 chromosome, complete genome	kinModCall	modified_base	36553	36553	22	-	.	coverage=38;context=AACCGCGAGTACAAGCAGGCGCTGTCCGAACTCGAATCGCT;IPDRatio=1.99
Haloferax volcanii DS2 chromosome, complete genome	kinModCall	modified_base	36561	36561	28	+	.	coverage=36;context=GAGTTCGGACAGCGCCTGCTTGTACTCGCGGTTCTCCCGCG;IPDRatio=1.97
Haloferax volcanii DS2 chromosome, complete genome	kinModCall	modified_base	36566	36566	22	+	.	coverage=37;context=CGGACAGCGCCTGCTTGTACTCGCGGTTCTCCCGCGTCGGT;IPDRatio=1.81
Haloferax volcanii DS2 chromosome, complete genome	kinModCall	modified_base	36592	36592	22	+	.	coverage=35;context=TTCTCCCGCGTCGGTGCCCAGTCGGGCGTCAGGAACCGAAG;IPDRatio=1.73
Haloferax volcanii DS2 chromosome, complete genome	kinModCall	modified_base	36605	36605	26	+	.	coverage=35;context=GTGCCCAGTCGGGCGTCAGGAACCGAAGCGGGTCGGGTTCG;IPDRatio=2.04
Haloferax volcanii DS2 chromosome, complete genome	kinModCall	modified_base	36651	36651	23	+	.	coverage=36;context=CGCGCCGAGCGGTTCGAGGTTCTCCTGTACCCGCCGGATGC;IPDRatio=1.82
Haloferax volcanii DS2 chromosome, complete genome	kinModCall	modified_base	36680	36680	21	-	.	coverage=36;context=CATGTTCGGCACCGACCTCGACGACGAGCGCATCCGGCGGG;IPDRatio=1.76
Haloferax volcanii DS2 chromosome, complete genome	kinModCall	modified_base	36709	36709	25	+	.	coverage=33;context=GTGCCGAACATGGCGTCGACGATTATCTCGACGGTCAGCCG;IPDRatio=2.11
Haloferax volcanii DS2 chromosome, complete genome	kinModCall	modified_base	36716	36716	25	+	.	coverage=32;context=ACATGGCGTCGACGATTATCTCGACGGTCAGCCGCGCCATC;IPDRatio=1.89
Haloferax volcanii DS2 chromosome, complete genome	kinModCall	m6A	36734	36734	30	+	.	context=TCTCGACGGTCAGCCGCGCCATCTCCAGTTGCACGTCCACC;fracLow=0.067;coverage=29;IPDRatio=1.99;fracUp=0.519;frac=0.301;identificationQv=3
Haloferax volcanii DS2 chromosome, complete genome	kinModCall	modified_base	36736	36736	22	+	.	coverage=32;context=TCGACGGTCAGCCGCGCCATCTCCAGTTGCACGTCCACCAC;IPDRatio=1.65
Haloferax volcanii DS2 chromosome, complete genome	kinModCall	modified_base	36744	36744	24	+	.	coverage=34;context=CAGCCGCGCCATCTCCAGTTGCACGTCCACCACGTCGCCGT;IPDRatio=2.54
Haloferax volcanii DS2 chromosome, complete genome	kinModCall	modified_base	36754	36754	27	+	.	coverage=25;context=ATCTCCAGTTGCACGTCCACCACGTCGCCGTCGCCCCACGA;IPDRatio=3.68
Haloferax volcanii DS2 chromosome, complete genome	kinModCall	modified_base	36771	36771	21	+	.	coverage=15;context=CACCACGTCGCCGTCGCCCCACGACGACAGCATCGACTCCG;IPDRatio=2.02
Haloferax volcanii DS2 chromosome, complete genome	kinModCall	modified_base	36784	36784	21	-	.	coverage=15;context=ATGACCGACCGGACGGAGTCGATGCTGTCGTCGTGGGGCGA;IPDRatio=2.81
Haloferax volcanii DS2 chromosome, complete genome	kinModCall	modified_base	36787	36787	36	-	.	coverage=15;context=ATGATGACCGACCGGACGGAGTCGATGCTGTCGTCGTGGGG;IPDRatio=2.01
Haloferax volcanii DS2 chromosome, complete genome	kinModCall	modified_base	37122	37122	25	-	.	coverage=24;context=CCCCTCCCGGCCCGAAGGGCCTCCCGTTGTTCGGCGCGAGC;IPDRatio=1.70
Haloferax volcanii DS2 chromosome, complete genome	kinModCall	modified_base	37143	37143	21	-	.	coverage=23;context=AACACAGGGTGATGAGTGCGACCCCTCCCGGCCCGAAGGGC;IPDRatio=2.45
Haloferax volcanii DS2 chromosome, complete genome	kinModCall	modified_base	37221	37221	30	-	.	coverage=22;context=GGCCCTGAGCCTGAGCGGGTCGCGCTCGGCGCGGAAAAGCC;IPDRatio=2.47
Haloferax volcanii DS2 chromosome, complete genome	kinModCall	modified_base	37293	37293	21	+	.	coverage=22;context=GGTGTAGAAGTTCAGCATCGCGAACTTGAGTTTGTTCGGCG;IPDRatio=1.91
Haloferax volcanii DS2 chromosome, complete genome	kinModCall	m4C	37306	37306	26	-	.	context=ATGGTCGATATCGCGCCGAACAAACTCAAGTTCGCGATGCT;fracLow=0.407;coverage=20;IPDRatio=2.64;fracUp=1.000;frac=0.762;identificationQv=6
Haloferax volcanii DS2 chromosome, complete genome	kinModCall	modified_base	37339	37339	27	+	.	coverage=10;context=TCGACCATCTCGGAGCGTTCCTCGACCGGGAACGACCCGCG;IPDRatio=2.07
Haloferax volcanii DS2 chromosome, complete genome	kinModCall	modified_base	37352	37352	21	+	.	coverage=18;context=AGCGTTCCTCGACCGGGAACGACCCGCGGACGCCGTACTTC;IPDRatio=1.89
Haloferax volcanii DS2 chromosome, complete genome	kinModCall	modified_base	37416	37416	24	+	.	coverage=18;context=GTACCGCTTGTCGGCCAGCACGCGGACACCGAAGTCGTCGG;IPDRatio=2.55
Haloferax volcanii DS2 chromosome, complete genome	kinModCall	modified_base	37547	37547	25	+	.	coverage=23;context=GGTAGACGCGGTCGTAGGCGTCCTGTACCGCCTCCAATCGC;IPDRatio=2.38
Haloferax volcanii DS2 chromosome, complete genome	kinModCall	modified_base	37549	37549	21	+	.	coverage=21;context=TAGACGCGGTCGTAGGCGTCCTGTACCGCCTCCAATCGCTC;IPDRatio=2.00
Haloferax volcanii DS2 chromosome, complete genome	kinModCall	modified_base	37552	37552	21	-	.	coverage=20;context=TCCGAGCGATTGGAGGCGGTACAGGACGCCTACGACCGCGT;IPDRatio=2.34
Haloferax volcanii DS2 chromosome, complete genome	kinModCall	modified_base	37567	37567	24	+	.	coverage=23;context=TCCTGTACCGCCTCCAATCGCTCGGAGAGATGCGGGTAGGG;IPDRatio=1.93
Haloferax volcanii DS2 chromosome, complete genome	kinModCall	modified_base	37586	37586	23	-	.	coverage=27;context=GGTCGTGGTCGTCGGCGTACCCTACCCGCATCTCTCCGAGC;IPDRatio=2.40
Haloferax volcanii DS2 chromosome, complete genome	kinModCall	modified_base	37856	37856	24	+	.	coverage=22;context=TGAAGCCGGCGGCGTCCGCGAGCACCTCCTCGACCGTCTCC;IPDRatio=1.99
Haloferax volcanii DS2 chromosome, complete genome	kinModCall	modified_base	37867	37867	23	-	.	coverage=25;context=CCCGGCACACAGGAGACGGTCGAGGAGGTGCTCGCGGACGC;IPDRatio=1.89
Haloferax volcanii DS2 chromosome, complete genome	kinModCall	modified_base	37924	37924	21	+	.	coverage=38;context=GAGAACAGCGCGGGCAGCGAGACCGAAAACGTCCGGCGGTT;IPDRatio=2.23
Haloferax volcanii DS2 chromosome, complete genome	kinModCall	modified_base	37943	37943	22	+	.	coverage=36;context=AGACCGAAAACGTCCGGCGGTTCTCCTCGGGGTATTCGAGG;IPDRatio=1.65
Haloferax volcanii DS2 chromosome, complete genome	kinModCall	modified_base	37952	37952	27	+	.	coverage=27;context=ACGTCCGGCGGTTCTCCTCGGGGTATTCGAGGCCGTAGGCC;IPDRatio=1.97
Haloferax volcanii DS2 chromosome, complete genome	kinModCall	modified_base	38002	38002	21	+	.	coverage=29;context=GGGTCGTCGAGGCCGAGCGTGCTTTCCGTCACGTCGAACGG;IPDRatio=1.87
Haloferax volcanii DS2 chromosome, complete genome	kinModCall	modified_base	38002	38002	21	-	.	coverage=30;context=CCGTTCGACGTGACGGAAAGCACGCTCGGCCTCGACGACCC;IPDRatio=1.68
Haloferax volcanii DS2 chromosome, complete genome	kinModCall	modified_base	38003	38003	27	+	.	coverage=25;context=GGTCGTCGAGGCCGAGCGTGCTTTCCGTCACGTCGAACGGG;IPDRatio=2.07
Haloferax volcanii DS2 chromosome, complete genome	kinModCall	modified_base	38009	38009	24	+	.	coverage=26;context=CGAGGCCGAGCGTGCTTTCCGTCACGTCGAACGGGCGGAGC;IPDRatio=2.07
Haloferax volcanii DS2 chromosome, complete genome	kinModCall	modified_base	38036	38036	22	+	.	coverage=30;context=CGAACGGGCGGAGCGTCGCCGACATCAGGATGCTCGCGTGA;IPDRatio=1.80
Haloferax volcanii DS2 chromosome, complete genome	kinModCall	modified_base	38041	38041	22	+	.	coverage=28;context=GGGCGGAGCGTCGCCGACATCAGGATGCTCGCGTGAACCTC;IPDRatio=2.11
Haloferax volcanii DS2 chromosome, complete genome	kinModCall	modified_base	38080	38080	24	-	.	coverage=30;context=ACCTGTATCCCGCGGGAGGTCACGAAGGAGCTGTTCGAGGA;IPDRatio=2.14
Haloferax volcanii DS2 chromosome, complete genome	kinModCall	modified_base	38119	38119	26	+	.	coverage=30;context=GTGTACAGTTCCGCGCGGCCGTAAATCTCGTCGGTGCCGCC;IPDRatio=2.03
Haloferax volcanii DS2 chromosome, complete genome	kinModCall	modified_base	38121	38121	26	-	.	coverage=27;context=ACGGCGGCACCGACGAGATTTACGGCCGCGCGGAACTGTAC;IPDRatio=1.96
Haloferax volcanii DS2 chromosome, complete genome	kinModCall	m4C	38155	38155	20	+	.	context=CCGCCGTCGCGGCGGACCGACAGCACCGGGTGGCGGCCGAG;fracLow=0.000;coverage=32;IPDRatio=1.64;fracUp=1.000;frac=0.714;identificationQv=4
Haloferax volcanii DS2 chromosome, complete genome	kinModCall	modified_base	38175	38175	23	+	.	coverage=32;context=CAGCACCGGGTGGCGGCCGAGTTCGTCGCCCAGCTCCGTCC;IPDRatio=1.71
Haloferax volcanii DS2 chromosome, complete genome	kinModCall	modified_base	38202	38202	25	-	.	coverage=31;context=TCCAGGCGGCGAACTTCATCGCCGACTGGACGGAGCTGGGC;IPDRatio=2.60
Haloferax volcanii DS2 chromosome, complete genome	kinModCall	modified_base	38216	38216	25	+	.	coverage=30;context=AGTCGGCGATGAAGTTCGCCGCCTGGAGCGTCTGGCACTCC;IPDRatio=3.06
Haloferax volcanii DS2 chromosome, complete genome	kinModCall	modified_base	38220	38220	22	+	.	coverage=24;context=GGCGATGAAGTTCGCCGCCTGGAGCGTCTGGCACTCCTTGC;IPDRatio=4.23
Haloferax volcanii DS2 chromosome, complete genome	kinModCall	modified_base	38221	38221	24	+	.	coverage=20;context=GCGATGAAGTTCGCCGCCTGGAGCGTCTGGCACTCCTTGCG;IPDRatio=7.36
Haloferax volcanii DS2 chromosome, complete genome	kinModCall	modified_base	38271	38271	21	+	.	coverage=26;context=CTCGCCGTTCTTGTACGCGTCTTCGTACTGCTCGTCTAACT;IPDRatio=1.68
Haloferax volcanii DS2 chromosome, complete genome	kinModCall	modified_base	38296	38296	25	-	.	coverage=22;context=GAACTCGCGCTCCAGTTGGGCAAGCAGTTAGACGAGCAGTA;IPDRatio=1.99
Haloferax volcanii DS2 chromosome, complete genome	kinModCall	modified_base	38354	38354	23	-	.	coverage=24;context=CGACCTGACGATGGAGTTCCTACAATCCTACGAGGGCCGCG;IPDRatio=2.17
Haloferax volcanii DS2 chromosome, complete genome	kinModCall	modified_base	38368	38368	28	-	.	coverage=27;context=CAGGGTCGTCGCGACGACCTGACGATGGAGTTCCTACAATC;IPDRatio=2.63
Haloferax volcanii DS2 chromosome, complete genome	kinModCall	modified_base	38385	38385	27	+	.	coverage=24;context=CGTCAGGTCGTCGCGACGACCCTGACTGGCGATAGAGAGGT;IPDRatio=2.91
Haloferax volcanii DS2 chromosome, complete genome	kinModCall	modified_base	38401	38401	21	-	.	coverage=25;context=GGTGAGAACTGGTACGACCTCTCTATCGCCAGTCAGGGTCG;IPDRatio=1.54
Haloferax volcanii DS2 chromosome, complete genome	kinModCall	modified_base	38408	38408	21	+	.	coverage=25;context=GACTGGCGATAGAGAGGTCGTACCAGTTCTCACCGACCTGC;IPDRatio=1.71
Haloferax volcanii DS2 chromosome, complete genome	kinModCall	modified_base	38409	38409	26	-	.	coverage=26;context=AGCAGGTCGGTGAGAACTGGTACGACCTCTCTATCGCCAGT;IPDRatio=2.39
Haloferax volcanii DS2 chromosome, complete genome	kinModCall	modified_base	38418	38418	21	-	.	coverage=28;context=GCGAGCGCGAGCAGGTCGGTGAGAACTGGTACGACCTCTCT;IPDRatio=2.37
Haloferax volcanii DS2 chromosome, complete genome	kinModCall	m4C	38502	38502	25	-	.	context=ACTCGCGGGCCGAGAGCGCCCGCAACGTCATCGGAACGTTC;fracLow=0.278;coverage=20;IPDRatio=2.03;fracUp=1.000;frac=0.725;identificationQv=10
Haloferax volcanii DS2 chromosome, complete genome	kinModCall	modified_base	38530	38530	22	+	.	coverage=25;context=TCGGCCCGCGAGTCGTCTTCGTCTTCCAACTCGGTCATCGC;IPDRatio=1.79
Haloferax volcanii DS2 chromosome, complete genome	kinModCall	modified_base	38706	38706	21	+	.	coverage=10;context=CATCGGGTCGAGCAGGTGGTGGTAGTTGCAGACGACGAGGT;IPDRatio=2.51
Haloferax volcanii DS2 chromosome, complete genome	kinModCall	modified_base	38760	38760	27	-	.	coverage=14;context=GCAAGCAGAACCTCTGCGGCTACGAACTGCTCAAGGAGGGC;IPDRatio=2.49
Haloferax volcanii DS2 chromosome, complete genome	kinModCall	modified_base	38820	38820	22	-	.	coverage=24;context=AGTTCTTCCAGTGGCTGTTCGACGACGTGCGGACGCCCGAT;IPDRatio=5.12
Haloferax volcanii DS2 chromosome, complete genome	kinModCall	modified_base	38826	38826	42	+	.	coverage=28;context=CGTCCGCACGTCGTCGAACAGCCACTGGAAGAACTCGTCTG;IPDRatio=2.84
Haloferax volcanii DS2 chromosome, complete genome	kinModCall	modified_base	38828	38828	33	+	.	coverage=23;context=TCCGCACGTCGTCGAACAGCCACTGGAAGAACTCGTCTGTG;IPDRatio=2.58
Haloferax volcanii DS2 chromosome, complete genome	kinModCall	modified_base	38835	38835	21	+	.	coverage=26;context=GTCGTCGAACAGCCACTGGAAGAACTCGTCTGTGTTCCGCG;IPDRatio=1.90
Haloferax volcanii DS2 chromosome, complete genome	kinModCall	modified_base	38837	38837	36	-	.	coverage=28;context=CACGCGGAACACAGACGAGTTCTTCCAGTGGCTGTTCGACG;IPDRatio=2.13
Haloferax volcanii DS2 chromosome, complete genome	kinModCall	modified_base	38839	38839	21	+	.	coverage=28;context=TCGAACAGCCACTGGAAGAACTCGTCTGTGTTCCGCGTGAG;IPDRatio=2.58
Haloferax volcanii DS2 chromosome, complete genome	kinModCall	modified_base	38844	38844	23	-	.	coverage=27;context=ACAACCTCACGCGGAACACAGACGAGTTCTTCCAGTGGCTG;IPDRatio=2.04
Haloferax volcanii DS2 chromosome, complete genome	kinModCall	modified_base	38848	38848	22	-	.	coverage=29;context=TACAACAACCTCACGCGGAACACAGACGAGTTCTTCCAGTG;IPDRatio=1.81
Haloferax volcanii DS2 chromosome, complete genome	kinModCall	modified_base	38862	38862	27	+	.	coverage=30;context=GTCTGTGTTCCGCGTGAGGTTGTTGTAGTAGTGCTCGCAGT;IPDRatio=2.13
Haloferax volcanii DS2 chromosome, complete genome	kinModCall	modified_base	38865	38865	31	+	.	coverage=30;context=TGTGTTCCGCGTGAGGTTGTTGTAGTAGTGCTCGCAGTAGT;IPDRatio=2.35
Haloferax volcanii DS2 chromosome, complete genome	kinModCall	m4C	38869	38869	22	-	.	context=GGCAACTACTGCGAGCACTACTACAACAACCTCACGCGGAA;fracLow=0.116;coverage=27;IPDRatio=2.14;fracUp=0.730;frac=0.407;identificationQv=7
Haloferax volcanii DS2 chromosome, complete genome	kinModCall	modified_base	38873	38873	21	+	.	coverage=30;context=GCGTGAGGTTGTTGTAGTAGTGCTCGCAGTAGTTGCCCTCC;IPDRatio=1.69
Haloferax volcanii DS2 chromosome, complete genome	kinModCall	m4C	38874	38874	35	-	.	context=AGGAGGGCAACTACTGCGAGCACTACTACAACAACCTCACG;fracLow=0.008;coverage=28;IPDRatio=2.89;fracUp=0.444;frac=0.249;identificationQv=5
Haloferax volcanii DS2 chromosome, complete genome	kinModCall	modified_base	38884	38884	21	+	.	coverage=29;context=TTGTAGTAGTGCTCGCAGTAGTTGCCCTCCTTCAACTCCGC;IPDRatio=1.99
Haloferax volcanii DS2 chromosome, complete genome	kinModCall	modified_base	38885	38885	21	+	.	coverage=30;context=TGTAGTAGTGCTCGCAGTAGTTGCCCTCCTTCAACTCCGCC;IPDRatio=2.41
Haloferax volcanii DS2 chromosome, complete genome	kinModCall	modified_base	38891	38891	21	+	.	coverage=32;context=AGTGCTCGCAGTAGTTGCCCTCCTTCAACTCCGCCAACTCG;IPDRatio=2.36
Haloferax volcanii DS2 chromosome, complete genome	kinModCall	m4C	38896	38896	23	+	.	context=TCGCAGTAGTTGCCCTCCTTCAACTCCGCCAACTCGTCGTC;fracLow=0.166;coverage=30;IPDRatio=1.75;fracUp=0.596;frac=0.407;identificationQv=17
Haloferax volcanii DS2 chromosome, complete genome	kinModCall	modified_base	38903	38903	27	+	.	coverage=31;context=AGTTGCCCTCCTTCAACTCCGCCAACTCGTCGTCGATGGCG;IPDRatio=2.50
Haloferax volcanii DS2 chromosome, complete genome	kinModCall	modified_base	38925	38925	27	+	.	coverage=35;context=CAACTCGTCGTCGATGGCGTCGAGTTCGTCCGTGACGGCGC;IPDRatio=2.10
Haloferax volcanii DS2 chromosome, complete genome	kinModCall	modified_base	38935	38935	21	-	.	coverage=25;context=GACGCGCGAAGCGCCGTCACGGACGAACTCGACGCCATCGA;IPDRatio=5.54
Haloferax volcanii DS2 chromosome, complete genome	kinModCall	modified_base	38942	38942	23	-	.	coverage=23;context=CGCGGCCGACGCGCGAAGCGCCGTCACGGACGAACTCGACG;IPDRatio=3.94
Haloferax volcanii DS2 chromosome, complete genome	kinModCall	modified_base	38944	38944	21	+	.	coverage=26;context=TCGAGTTCGTCCGTGACGGCGCTTCGCGCGTCGGCCGCGCC;IPDRatio=2.26
Haloferax volcanii DS2 chromosome, complete genome	kinModCall	modified_base	38962	38962	23	-	.	coverage=22;context=ATCCGAGAGGGTGAGTCCGGCGCGGCCGACGCGCGAAGCGC;IPDRatio=1.90
Haloferax volcanii DS2 chromosome, complete genome	kinModCall	m4C	38970	38970	24	+	.	context=CGCGTCGGCCGCGCCGGACTCACCCTCTCGGATCCCGTCGA;fracLow=0.047;coverage=27;IPDRatio=2.17;fracUp=0.588;frac=0.356;identificationQv=9
Haloferax volcanii DS2 chromosome, complete genome	kinModCall	modified_base	38974	38974	21	+	.	coverage=24;context=TCGGCCGCGCCGGACTCACCCTCTCGGATCCCGTCGAGGAG;IPDRatio=1.69
Haloferax volcanii DS2 chromosome, complete genome	kinModCall	modified_base	38979	38979	21	+	.	coverage=23;context=CGCGCCGGACTCACCCTCTCGGATCCCGTCGAGGAGCGACT;IPDRatio=2.23
Haloferax volcanii DS2 chromosome, complete genome	kinModCall	modified_base	39000	39000	34	-	.	coverage=19;context=CCGAACTCTCCGAGCAGACGCAGTCGCTCCTCGACGGGATC;IPDRatio=2.88
Haloferax volcanii DS2 chromosome, complete genome	kinModCall	m4C	39366	39366	22	-	.	context=GGTTCTTCCCGTACGACGAGCCGTACCCGAATCAGGAGGCG;fracLow=0.397;coverage=20;IPDRatio=3.27;fracUp=1.000;frac=0.764;identificationQv=7
Haloferax volcanii DS2 chromosome, complete genome	kinModCall	modified_base	39443	39443	22	+	.	coverage=21;context=CGTTGGCGTGGGCCACGGGAGAATCTCGGCCGCCATCCGAT;IPDRatio=1.87
Haloferax volcanii DS2 chromosome, complete genome	kinModCall	modified_base	39555	39555	23	+	.	coverage=18;context=GTGCCGCCCGTCCGAGTGACCGTTATCGTGCCAGACGTTGG;IPDRatio=2.22
Haloferax volcanii DS2 chromosome, complete genome	kinModCall	modified_base	39724	39724	22	-	.	coverage=16;context=GCCGTACATCGAGGGAATGGCGACTTCGAGGACCGGCCGCA;IPDRatio=2.01
Haloferax volcanii DS2 chromosome, complete genome	kinModCall	modified_base	39903	39903	27	-	.	coverage=33;context=GGCATTACCAAGACGGCGAGGACGACCCAGAGGACGACGCC;IPDRatio=2.42
Haloferax volcanii DS2 chromosome, complete genome	kinModCall	modified_base	39915	39915	28	-	.	coverage=32;context=CCGAGCCACACGGGCATTACCAAGACGGCGAGGACGACCCA;IPDRatio=1.99
Haloferax volcanii DS2 chromosome, complete genome	kinModCall	modified_base	39929	39929	23	-	.	coverage=30;context=GCGAGCCGACCGCACCGAGCCACACGGGCATTACCAAGACG;IPDRatio=2.13
Haloferax volcanii DS2 chromosome, complete genome	kinModCall	modified_base	40005	40005	22	-	.	coverage=38;context=GCCCCGAGGACGGCCCCGTAGACGACGTGGCCGACGAGGCT;IPDRatio=2.62
Haloferax volcanii DS2 chromosome, complete genome	kinModCall	modified_base	40031	40031	21	+	.	coverage=40;context=GGCCGTCCTCGGGGCGTCGTACCCCGCGCTCGACGGCGTCT;IPDRatio=1.65
Haloferax volcanii DS2 chromosome, complete genome	kinModCall	modified_base	40044	40044	21	+	.	coverage=40;context=GCGTCGTACCCCGCGCTCGACGGCGTCTTCTGAGACGCTGA;IPDRatio=1.74
Haloferax volcanii DS2 chromosome, complete genome	kinModCall	modified_base	40061	40061	29	-	.	coverage=39;context=AGCGGTCGCCGCTCTTTTCAGCGTCTCAGAAGACGCCGTCG;IPDRatio=2.04
Haloferax volcanii DS2 chromosome, complete genome	kinModCall	modified_base	40096	40096	24	-	.	coverage=27;context=ATCGTCGAACTGCTCGAAGAATAGTCCGGGTCTGCAGCGGT;IPDRatio=1.95
Haloferax volcanii DS2 chromosome, complete genome	kinModCall	modified_base	40105	40105	23	+	.	coverage=28;context=GACCCGGACTATTCTTCGAGCAGTTCGACGATGAGCCCTTT;IPDRatio=2.17
Haloferax volcanii DS2 chromosome, complete genome	kinModCall	modified_base	40111	40111	21	+	.	coverage=18;context=GACTATTCTTCGAGCAGTTCGACGATGAGCCCTTTCTGGGC;IPDRatio=2.53
Haloferax volcanii DS2 chromosome, complete genome	kinModCall	modified_base	40235	40235	25	-	.	coverage=16;context=GCTTTCGAGCACCGACGCGAAGGTCATGCACTGCCTGCCGG;IPDRatio=2.60
Haloferax volcanii DS2 chromosome, complete genome	kinModCall	modified_base	40273	40273	22	+	.	coverage=12;context=AGCAGGTCCTCGTTGAGTTGGAATCCCTCGAACGCCTGCAG;IPDRatio=3.18
Haloferax volcanii DS2 chromosome, complete genome	kinModCall	modified_base	40375	40375	35	-	.	coverage=18;context=CCGACGATTACGACCGACCCCGAGGAGGCCGTCGCGGACGC;IPDRatio=6.33
Haloferax volcanii DS2 chromosome, complete genome	kinModCall	modified_base	40384	40384	22	+	.	coverage=20;context=ACGGCCTCCTCGGGGTCGGTCGTAATCGTCGGCGTCGAGCC;IPDRatio=2.34
Haloferax volcanii DS2 chromosome, complete genome	kinModCall	modified_base	40387	40387	28	-	.	coverage=18;context=CTCGGCTCGACGCCGACGATTACGACCGACCCCGAGGAGGC;IPDRatio=2.97
Haloferax volcanii DS2 chromosome, complete genome	kinModCall	m4C	40411	40411	20	+	.	context=GTCGGCGTCGAGCCGAGTTCCGCCGCCTTCTCGAGCACGTC;fracLow=0.350;coverage=12;IPDRatio=3.12;fracUp=1.000;frac=0.785;identificationQv=6
Haloferax volcanii DS2 chromosome, complete genome	kinModCall	modified_base	40477	40477	23	+	.	coverage=7;context=GTCGCCACGGTGAGGTCGATCCCGGCCATCGCGCAGCCGAG;IPDRatio=1.87
Haloferax volcanii DS2 chromosome, complete genome	kinModCall	modified_base	40721	40721	25	+	.	coverage=24;context=TGGCGTCGCCGTAGCGACCCAGCACGCGCGCGGTGTCCGAA;IPDRatio=2.89
Haloferax volcanii DS2 chromosome, complete genome	kinModCall	modified_base	40782	40782	21	+	.	coverage=27;context=CTGGATGTCCTCGGGGCCGAGGAACAGCGCGTGGCCGCCCA;IPDRatio=2.15
Haloferax volcanii DS2 chromosome, complete genome	kinModCall	modified_base	40852	40852	28	-	.	coverage=33;context=ACGCTGGCGATGCTCTTCGAGAAGCCGAGTACCCGGACGCG;IPDRatio=5.56
Haloferax volcanii DS2 chromosome, complete genome	kinModCall	modified_base	40858	40858	31	+	.	coverage=38;context=CGGGTACTCGGCTTCTCGAAGAGCATCGCCAGCGTCGCTCG;IPDRatio=2.03
Haloferax volcanii DS2 chromosome, complete genome	kinModCall	modified_base	40859	40859	22	-	.	coverage=39;context=CCGAGCGACGCTGGCGATGCTCTTCGAGAAGCCGAGTACCC;IPDRatio=1.83
Haloferax volcanii DS2 chromosome, complete genome	kinModCall	modified_base	40861	40861	25	-	.	coverage=37;context=ACCCGAGCGACGCTGGCGATGCTCTTCGAGAAGCCGAGTAC;IPDRatio=2.33
Haloferax volcanii DS2 chromosome, complete genome	kinModCall	modified_base	40864	40864	23	-	.	coverage=38;context=CTCACCCGAGCGACGCTGGCGATGCTCTTCGAGAAGCCGAG;IPDRatio=1.81
Haloferax volcanii DS2 chromosome, complete genome	kinModCall	modified_base	40873	40873	21	-	.	coverage=43;context=GAGACGCAGCTCACCCGAGCGACGCTGGCGATGCTCTTCGA;IPDRatio=1.68
Haloferax volcanii DS2 chromosome, complete genome	kinModCall	modified_base	40882	40882	21	+	.	coverage=45;context=ATCGCCAGCGTCGCTCGGGTGAGCTGCGTCTCGTCGTCGCC;IPDRatio=2.25
Haloferax volcanii DS2 chromosome, complete genome	kinModCall	modified_base	40906	40906	24	+	.	coverage=43;context=TGCGTCTCGTCGTCGCCGGACTTGATGTCGGCGGCGCGGGT;IPDRatio=1.75
Haloferax volcanii DS2 chromosome, complete genome	kinModCall	modified_base	40907	40907	22	+	.	coverage=47;context=GCGTCTCGTCGTCGCCGGACTTGATGTCGGCGGCGCGGGTG;IPDRatio=1.69
Haloferax volcanii DS2 chromosome, complete genome	kinModCall	modified_base	40914	40914	22	-	.	coverage=44;context=GCGTCCTCACCCGCGCCGCCGACATCAAGTCCGGCGACGAC;IPDRatio=1.76
Haloferax volcanii DS2 chromosome, complete genome	kinModCall	modified_base	40932	40932	22	-	.	coverage=51;context=GCGCATCGGAGTTAGACCGCGTCCTCACCCGCGCCGCCGAC;IPDRatio=1.88
Haloferax volcanii DS2 chromosome, complete genome	kinModCall	modified_base	40937	40937	26	+	.	coverage=49;context=CGGCGCGGGTGAGGACGCGGTCTAACTCCGATGCGCTGATG;IPDRatio=1.82
Haloferax volcanii DS2 chromosome, complete genome	kinModCall	modified_base	40938	40938	44	+	.	coverage=50;context=GGCGCGGGTGAGGACGCGGTCTAACTCCGATGCGCTGATGT;IPDRatio=2.18
Haloferax volcanii DS2 chromosome, complete genome	kinModCall	modified_base	40939	40939	34	+	.	coverage=48;context=GCGCGGGTGAGGACGCGGTCTAACTCCGATGCGCTGATGTC;IPDRatio=1.93
Haloferax volcanii DS2 chromosome, complete genome	kinModCall	modified_base	40940	40940	25	+	.	coverage=49;context=CGCGGGTGAGGACGCGGTCTAACTCCGATGCGCTGATGTCG;IPDRatio=1.70
Haloferax volcanii DS2 chromosome, complete genome	kinModCall	modified_base	40950	40950	26	+	.	coverage=56;context=GACGCGGTCTAACTCCGATGCGCTGATGTCGTCGATGTCGG;IPDRatio=1.75
Haloferax volcanii DS2 chromosome, complete genome	kinModCall	modified_base	40962	40962	40	+	.	coverage=58;context=CTCCGATGCGCTGATGTCGTCGATGTCGGTGAAGTGGGTGG;IPDRatio=2.12
Haloferax volcanii DS2 chromosome, complete genome	kinModCall	modified_base	40962	40962	42	-	.	coverage=54;context=CCACCCACTTCACCGACATCGACGACATCAGCGCATCGGAG;IPDRatio=2.56
Haloferax volcanii DS2 chromosome, complete genome	kinModCall	modified_base	40963	40963	32	+	.	coverage=55;context=TCCGATGCGCTGATGTCGTCGATGTCGGTGAAGTGGGTGGT;IPDRatio=1.82
Haloferax volcanii DS2 chromosome, complete genome	kinModCall	modified_base	40972	40972	28	+	.	coverage=57;context=CTGATGTCGTCGATGTCGGTGAAGTGGGTGGTTTCGAGCAT;IPDRatio=1.63
Haloferax volcanii DS2 chromosome, complete genome	kinModCall	modified_base	40986	40986	30	-	.	coverage=54;context=CGACACACGACACAATGCTCGAAACCACCCACTTCACCGAC;IPDRatio=2.14
Haloferax volcanii DS2 chromosome, complete genome	kinModCall	modified_base	40987	40987	26	+	.	coverage=55;context=TCGGTGAAGTGGGTGGTTTCGAGCATTGTGTCGTGTGTCGT;IPDRatio=1.76
Haloferax volcanii DS2 chromosome, complete genome	kinModCall	modified_base	40987	40987	33	-	.	coverage=54;context=ACGACACACGACACAATGCTCGAAACCACCCACTTCACCGA;IPDRatio=2.83
Haloferax volcanii DS2 chromosome, complete genome	kinModCall	m4C	40990	40990	36	+	.	context=GTGAAGTGGGTGGTTTCGAGCATTGTGTCGTGTGTCGTGTC;fracLow=0.188;coverage=55;IPDRatio=2.13;fracUp=0.560;frac=0.382;identificationQv=25
Haloferax volcanii DS2 chromosome, complete genome	kinModCall	modified_base	40996	40996	28	-	.	coverage=47;context=CACGGAGACACGACACACGACACAATGCTCGAAACCACCCA;IPDRatio=1.97
Haloferax volcanii DS2 chromosome, complete genome	kinModCall	m4C	40999	40999	26	-	.	context=CGACACGGAGACACGACACACGACACAATGCTCGAAACCAC;fracLow=0.000;coverage=54;IPDRatio=1.85;fracUp=1.000;frac=0.591;identificationQv=11
Haloferax volcanii DS2 chromosome, complete genome	kinModCall	modified_base	41005	41005	31	-	.	coverage=54;context=ACGAACCGACACGGAGACACGACACACGACACAATGCTCGA;IPDRatio=1.88
Haloferax volcanii DS2 chromosome, complete genome	kinModCall	modified_base	41013	41013	22	+	.	coverage=52;context=TGTGTCGTGTGTCGTGTCTCCGTGTCGGTTCGTCGTCTCGG;IPDRatio=2.03
Haloferax volcanii DS2 chromosome, complete genome	kinModCall	m4C	41019	41019	26	-	.	context=AGACACCCGAGACGACGAACCGACACGGAGACACGACACAC;fracLow=0.346;coverage=46;IPDRatio=1.65;fracUp=1.000;frac=0.933;identificationQv=6
Haloferax volcanii DS2 chromosome, complete genome	kinModCall	modified_base	41032	41032	24	+	.	coverage=53;context=CCGTGTCGGTTCGTCGTCTCGGGTGTCTGGTCGTCGTCGCC;IPDRatio=1.64
Haloferax volcanii DS2 chromosome, complete genome	kinModCall	modified_base	41046	41046	27	-	.	coverage=53;context=CGACGGAGGCGAACGGCGACGACGACCAGACACCCGAGACG;IPDRatio=1.70
Haloferax volcanii DS2 chromosome, complete genome	kinModCall	modified_base	41050	41050	23	+	.	coverage=55;context=TCGGGTGTCTGGTCGTCGTCGCCGTTCGCCTCCGTCGCCGT;IPDRatio=1.70
Haloferax volcanii DS2 chromosome, complete genome	kinModCall	modified_base	41066	41066	21	+	.	coverage=56;context=CGTCGCCGTTCGCCTCCGTCGCCGTCCGCCTCAGTCGTCCG;IPDRatio=1.62
Haloferax volcanii DS2 chromosome, complete genome	kinModCall	modified_base	41071	41071	29	-	.	coverage=49;context=CCTCGCGGACGACTGAGGCGGACGGCGACGGAGGCGAACGG;IPDRatio=2.01
Haloferax volcanii DS2 chromosome, complete genome	kinModCall	m4C	41077	41077	21	+	.	context=GCCTCCGTCGCCGTCCGCCTCAGTCGTCCGCGAGGCGCTCG;fracLow=0.194;coverage=55;IPDRatio=1.77;fracUp=0.573;frac=0.381;identificationQv=6
Haloferax volcanii DS2 chromosome, complete genome	kinModCall	modified_base	41093	41093	24	+	.	coverage=52;context=GCCTCAGTCGTCCGCGAGGCGCTCGCAGACGTCGACGAGCA;IPDRatio=1.79
Haloferax volcanii DS2 chromosome, complete genome	kinModCall	modified_base	41118	41118	24	+	.	coverage=47;context=CAGACGTCGACGAGCACGTCGATTGCGCTGTCGAACTCGGC;IPDRatio=2.40
Haloferax volcanii DS2 chromosome, complete genome	kinModCall	modified_base	41122	41122	23	-	.	coverage=45;context=CCTCGCCGAGTTCGACAGCGCAATCGACGTGCTCGTCGACG;IPDRatio=2.00
Haloferax volcanii DS2 chromosome, complete genome	kinModCall	modified_base	41123	41123	26	+	.	coverage=47;context=GTCGACGAGCACGTCGATTGCGCTGTCGAACTCGGCGAGGT;IPDRatio=2.43
Haloferax volcanii DS2 chromosome, complete genome	kinModCall	modified_base	41144	41144	35	+	.	coverage=40;context=GCTGTCGAACTCGGCGAGGTCGAGATGTTCGTTCGGAGCGT;IPDRatio=2.27
Haloferax volcanii DS2 chromosome, complete genome	kinModCall	modified_base	41153	41153	25	-	.	coverage=18;context=ACCTCGACCACGCTCCGAACGAACATCTCGACCTCGCCGAG;IPDRatio=2.92
Haloferax volcanii DS2 chromosome, complete genome	kinModCall	modified_base	41215	41215	22	-	.	coverage=20;context=CATGAACATCTTCGCCGGGACGTGGGACTGCCCGATGGCGA;IPDRatio=1.67
Haloferax volcanii DS2 chromosome, complete genome	kinModCall	modified_base	41226	41226	23	-	.	coverage=21;context=GGGACCAGCGACATGAACATCTTCGCCGGGACGTGGGACTG;IPDRatio=2.67
Haloferax volcanii DS2 chromosome, complete genome	kinModCall	modified_base	41253	41253	25	-	.	coverage=24;context=GTGAAGCCCCGGCTCCTCCGCAAGACCGGGACCAGCGACAT;IPDRatio=2.09
Haloferax volcanii DS2 chromosome, complete genome	kinModCall	modified_base	41268	41268	21	+	.	coverage=27;context=GTCTTGCGGAGGAGCCGGGGCTTCACGCCGCCGACGTTGCG;IPDRatio=1.86
Haloferax volcanii DS2 chromosome, complete genome	kinModCall	modified_base	41286	41286	21	-	.	coverage=30;context=GCGTTCCGCGTCGCCATCCGCAACGTCGGCGGCGTGAAGCC;IPDRatio=2.27
Haloferax volcanii DS2 chromosome, complete genome	kinModCall	modified_base	41346	41346	21	+	.	coverage=22;context=GGGCTCATCATGACCGGCGGGATGGGCTTGTTCCAGTGGAC;IPDRatio=2.11
Haloferax volcanii DS2 chromosome, complete genome	kinModCall	m4C	41355	41355	23	-	.	context=CGCGGCGGCGTCCACTGGAACAAGCCCATCCCGCCGGTCAT;fracLow=0.117;coverage=27;IPDRatio=1.84;fracUp=0.772;frac=0.441;identificationQv=14
Haloferax volcanii DS2 chromosome, complete genome	kinModCall	modified_base	41411	41411	22	+	.	coverage=40;context=CGCGACCTCGCGCACGTCGTCGATGGAGAGCCGTGGCGGGA;IPDRatio=1.91
Haloferax volcanii DS2 chromosome, complete genome	kinModCall	modified_base	41427	41427	21	-	.	coverage=38;context=GACGTGCAGTTCCGCGTCCCGCCACGGCTCTCCATCGACGA;IPDRatio=2.26
Haloferax volcanii DS2 chromosome, complete genome	kinModCall	modified_base	41438	41438	21	+	.	coverage=51;context=GAGCCGTGGCGGGACGCGGAACTGCACGTCCACCGTCGCCT;IPDRatio=1.59
Haloferax volcanii DS2 chromosome, complete genome	kinModCall	modified_base	41439	41439	24	-	.	coverage=46;context=GAGGCGACGGTGGACGTGCAGTTCCGCGTCCCGCCACGGCT;IPDRatio=2.47
Haloferax volcanii DS2 chromosome, complete genome	kinModCall	modified_base	41441	41441	29	-	.	coverage=53;context=TCGAGGCGACGGTGGACGTGCAGTTCCGCGTCCCGCCACGG;IPDRatio=1.89
Haloferax volcanii DS2 chromosome, complete genome	kinModCall	modified_base	41442	41442	23	+	.	coverage=56;context=CGTGGCGGGACGCGGAACTGCACGTCCACCGTCGCCTCGAC;IPDRatio=1.90
Haloferax volcanii DS2 chromosome, complete genome	kinModCall	modified_base	41498	41498	33	-	.	coverage=57;context=CGGTGACGACCAAGCCCGTGACGTTCGACGGCGGCCCGACG;IPDRatio=2.12
Haloferax volcanii DS2 chromosome, complete genome	kinModCall	modified_base	41508	41508	40	-	.	coverage=60;context=GTCTTCGACACGGTGACGACCAAGCCCGTGACGTTCGACGG;IPDRatio=2.22
Haloferax volcanii DS2 chromosome, complete genome	kinModCall	modified_base	41516	41516	21	+	.	coverage=60;context=CGTCACGGGCTTGGTCGTCACCGTGTCGAAGACGCCGTCGC;IPDRatio=1.83
Haloferax volcanii DS2 chromosome, complete genome	kinModCall	modified_base	41543	41543	31	-	.	coverage=69;context=GCGTGGCCGACTTCTTCGACGAGGACCGCGACGGCGTCTTC;IPDRatio=1.95
Haloferax volcanii DS2 chromosome, complete genome	kinModCall	modified_base	41546	41546	38	-	.	coverage=67;context=CCCGCGTGGCCGACTTCTTCGACGAGGACCGCGACGGCGTC;IPDRatio=1.84
Haloferax volcanii DS2 chromosome, complete genome	kinModCall	modified_base	41555	41555	30	-	.	coverage=61;context=CGTGGTGGTCCCGCGTGGCCGACTTCTTCGACGAGGACCGC;IPDRatio=1.62
Haloferax volcanii DS2 chromosome, complete genome	kinModCall	modified_base	41557	41557	23	+	.	coverage=59;context=GGTCCTCGTCGAAGAAGTCGGCCACGCGGGACCACCACGCG;IPDRatio=1.65
Haloferax volcanii DS2 chromosome, complete genome	kinModCall	modified_base	41593	41593	23	-	.	coverage=60;context=CTCGCGCCCCGAGGAGAACGCCATCCAGTCCGCGGTCGCGT;IPDRatio=1.64
Haloferax volcanii DS2 chromosome, complete genome	kinModCall	m4C	41618	41618	21	-	.	context=TCTCGACGAGCGAACTGGGTCACTCCTCGCGCCCCGAGGAG;fracLow=0.168;coverage=66;IPDRatio=1.59;fracUp=0.563;frac=0.367;identificationQv=12
Haloferax volcanii DS2 chromosome, complete genome	kinModCall	m4C	41628	41628	24	-	.	context=GGGACGTACATCTCGACGAGCGAACTGGGTCACTCCTCGCG;fracLow=0.090;coverage=66;IPDRatio=1.50;fracUp=0.685;frac=0.525;identificationQv=8
Haloferax volcanii DS2 chromosome, complete genome	kinModCall	modified_base	41637	41637	21	+	.	coverage=61;context=TGACCCAGTTCGCTCGTCGAGATGTACGTCCCGGAGAGGAA;IPDRatio=1.59
Haloferax volcanii DS2 chromosome, complete genome	kinModCall	modified_base	41644	41644	47	-	.	coverage=61;context=CCGCGGGTTCCTCTCCGGGACGTACATCTCGACGAGCGAAC;IPDRatio=1.95
Haloferax volcanii DS2 chromosome, complete genome	kinModCall	m4C	41649	41649	28	-	.	context=GGCTACCGCGGGTTCCTCTCCGGGACGTACATCTCGACGAG;fracLow=0.238;coverage=54;IPDRatio=1.90;fracUp=0.845;frac=0.526;identificationQv=34
Haloferax volcanii DS2 chromosome, complete genome	kinModCall	modified_base	41654	41654	23	+	.	coverage=54;context=CGAGATGTACGTCCCGGAGAGGAACCCGCGGTAGCCGAGCG;IPDRatio=1.89
Haloferax volcanii DS2 chromosome, complete genome	kinModCall	modified_base	41654	41654	22	-	.	coverage=56;context=CGCTCGGCTACCGCGGGTTCCTCTCCGGGACGTACATCTCG;IPDRatio=1.54
Haloferax volcanii DS2 chromosome, complete genome	kinModCall	modified_base	41662	41662	24	+	.	coverage=43;context=ACGTCCCGGAGAGGAACCCGCGGTAGCCGAGCGTGACGCCG;IPDRatio=1.70
Haloferax volcanii DS2 chromosome, complete genome	kinModCall	modified_base	41668	41668	24	-	.	coverage=44;context=CTGGGACGGCGTCACGCTCGGCTACCGCGGGTTCCTCTCCG;IPDRatio=2.39
Haloferax volcanii DS2 chromosome, complete genome	kinModCall	modified_base	41669	41669	32	-	.	coverage=44;context=GCTGGGACGGCGTCACGCTCGGCTACCGCGGGTTCCTCTCC;IPDRatio=2.02
Haloferax volcanii DS2 chromosome, complete genome	kinModCall	modified_base	41672	41672	23	+	.	coverage=42;context=GAGGAACCCGCGGTAGCCGAGCGTGACGCCGTCCCAGCCCG;IPDRatio=1.82
Haloferax volcanii DS2 chromosome, complete genome	kinModCall	modified_base	41691	41691	21	-	.	coverage=42;context=GTCGTCAACGGCGAGCCCTCGGGCTGGGACGGCGTCACGCT;IPDRatio=2.05
Haloferax volcanii DS2 chromosome, complete genome	kinModCall	modified_base	41693	41693	22	+	.	coverage=43;context=CGTGACGCCGTCCCAGCCCGAGGGCTCGCCGTTGACGACCG;IPDRatio=1.83
Haloferax volcanii DS2 chromosome, complete genome	kinModCall	modified_base	41702	41702	21	+	.	coverage=43;context=GTCCCAGCCCGAGGGCTCGCCGTTGACGACCGCGTCGGGCT;IPDRatio=1.76
Haloferax volcanii DS2 chromosome, complete genome	kinModCall	modified_base	41703	41703	21	+	.	coverage=45;context=TCCCAGCCCGAGGGCTCGCCGTTGACGACCGCGTCGGGCTC;IPDRatio=1.72
Haloferax volcanii DS2 chromosome, complete genome	kinModCall	modified_base	41751	41751	22	+	.	coverage=26;context=TCCTCCACGAGGTGCCACGCGCCGCGCGAGGAGGTCTCCTC;IPDRatio=2.14
Haloferax volcanii DS2 chromosome, complete genome	kinModCall	modified_base	41768	41768	24	-	.	coverage=21;context=TCGTCGGCGTCGTCGGCGAGGAGACCTCCTCGCGCGGCGCG;IPDRatio=3.18
Haloferax volcanii DS2 chromosome, complete genome	kinModCall	modified_base	41802	41802	23	-	.	coverage=14;context=ATGGCCGCGGCGGCCGTCGAGACGGGCGTCTCGTTCGTCGG;IPDRatio=2.54
Haloferax volcanii DS2 chromosome, complete genome	kinModCall	modified_base	42174	42174	21	+	.	coverage=27;context=GTCTCGGCCGCCGACTCCGCTTCGGTCTCCGACTCGTCGTG;IPDRatio=1.62
Haloferax volcanii DS2 chromosome, complete genome	kinModCall	modified_base	42195	42195	24	-	.	coverage=29;context=GCCGAAATCGACCGCGAGGGACACGACGAGTCGGAGACCGA;IPDRatio=1.81
Haloferax volcanii DS2 chromosome, complete genome	kinModCall	modified_base	42386	42386	21	+	.	coverage=29;context=GCGCCGCGTTTGACCTCGACGCCGACCATGAGGCCGTCGCC;IPDRatio=1.93
Haloferax volcanii DS2 chromosome, complete genome	kinModCall	modified_base	42392	42392	22	+	.	coverage=27;context=CGTTTGACCTCGACGCCGACCATGAGGCCGTCGCCGCGGAC;IPDRatio=2.17
Haloferax volcanii DS2 chromosome, complete genome	kinModCall	modified_base	42431	42431	25	+	.	coverage=26;context=ACCTCGCGGACCGGCAGGTCGTGTTCCTCGACGGCGGCTTC;IPDRatio=1.67
Haloferax volcanii DS2 chromosome, complete genome	kinModCall	modified_base	42472	42472	28	-	.	coverage=31;context=GCCACGCGGCCGCGGTGGGCGACTACCTCACGACGGAGCTC;IPDRatio=2.08
Haloferax volcanii DS2 chromosome, complete genome	kinModCall	modified_base	42515	42515	25	-	.	coverage=26;context=GCGAACGCCACCCTCGACACCATCGTCGAAGAGGACCTGCC;IPDRatio=1.98
Haloferax volcanii DS2 chromosome, complete genome	kinModCall	modified_base	42545	42545	27	+	.	coverage=22;context=GTGGCGTTCGCCGCCGCACAGACTACGGGACCGCCGGAGAA;IPDRatio=2.29
Haloferax volcanii DS2 chromosome, complete genome	kinModCall	modified_base	42587	42587	21	+	.	coverage=21;context=GTCGAGCCGTGAGAGGCCGCGCCGTCCGCAATCCAGTCGGC;IPDRatio=3.29
Haloferax volcanii DS2 chromosome, complete genome	kinModCall	modified_base	42595	42595	22	+	.	coverage=29;context=GTGAGAGGCCGCGCCGTCCGCAATCCAGTCGGCACAGAGCG;IPDRatio=1.88
Haloferax volcanii DS2 chromosome, complete genome	kinModCall	modified_base	42644	42644	23	+	.	coverage=39;context=AGCGGCAGGCCGTTGGCGATGCCCTTCGCGCTCGTGAGGAT;IPDRatio=1.72
Haloferax volcanii DS2 chromosome, complete genome	kinModCall	modified_base	42649	42649	22	+	.	coverage=34;context=CAGGCCGTTGGCGATGCCCTTCGCGCTCGTGAGGATGTCGG;IPDRatio=1.91
Haloferax volcanii DS2 chromosome, complete genome	kinModCall	modified_base	42671	42671	22	+	.	coverage=32;context=GCGCTCGTGAGGATGTCGGGGACGACGCCGGCGTTCTCGCA;IPDRatio=2.52
Haloferax volcanii DS2 chromosome, complete genome	kinModCall	modified_base	42684	42684	23	+	.	coverage=36;context=TGTCGGGGACGACGCCGGCGTTCTCGCAGGCCCACAGCGCC;IPDRatio=1.89
Haloferax volcanii DS2 chromosome, complete genome	kinModCall	modified_base	42716	42716	22	+	.	coverage=36;context=CACAGCGCCCCGGTGCGACCGATACCGGTCTGAATCTCGTC;IPDRatio=1.93
Haloferax volcanii DS2 chromosome, complete genome	kinModCall	modified_base	42761	42761	22	+	.	coverage=39;context=ACGAGCGCCGCGCCGGCGTCGTCGGTCAGGTCGCGGGCGGT;IPDRatio=1.81
Haloferax volcanii DS2 chromosome, complete genome	kinModCall	modified_base	42818	42818	28	+	.	coverage=39;context=GCGGCGGGGTTGATGCCGCCTTCGCCCTGAATCGGCTCTAA;IPDRatio=2.24
Haloferax volcanii DS2 chromosome, complete genome	kinModCall	modified_base	42842	42842	23	-	.	coverage=41;context=GACGACGAGACGGCCGCCGTGTTCTTAGAGCCGATTCAGGG;IPDRatio=1.96
Haloferax volcanii DS2 chromosome, complete genome	kinModCall	modified_base	42846	42846	41	-	.	coverage=41;context=CGTCGACGACGAGACGGCCGCCGTGTTCTTAGAGCCGATTC;IPDRatio=4.40
Haloferax volcanii DS2 chromosome, complete genome	kinModCall	modified_base	42851	42851	24	-	.	coverage=41;context=GAGGCCGTCGACGACGAGACGGCCGCCGTGTTCTTAGAGCC;IPDRatio=1.70
Haloferax volcanii DS2 chromosome, complete genome	kinModCall	modified_base	42857	42857	23	-	.	coverage=42;context=CTCGCCGAGGCCGTCGACGACGAGACGGCCGCCGTGTTCTT;IPDRatio=1.86
Haloferax volcanii DS2 chromosome, complete genome	kinModCall	modified_base	42875	42875	28	+	.	coverage=28;context=TCGTCGTCGACGGCCTCGGCGAGTTCCGCTTCGTCGCCGTA;IPDRatio=2.86
Haloferax volcanii DS2 chromosome, complete genome	kinModCall	modified_base	42876	42876	28	-	.	coverage=29;context=CTACGGCGACGAAGCGGAACTCGCCGAGGCCGTCGACGACG;IPDRatio=40.58
Haloferax volcanii DS2 chromosome, complete genome	kinModCall	modified_base	42877	42877	25	-	.	coverage=30;context=GCTACGGCGACGAAGCGGAACTCGCCGAGGCCGTCGACGAC;IPDRatio=19.14
Haloferax volcanii DS2 chromosome, complete genome	kinModCall	modified_base	42883	42883	28	-	.	coverage=30;context=TCGTCAGCTACGGCGACGAAGCGGAACTCGCCGAGGCCGTC;IPDRatio=8.15
Haloferax volcanii DS2 chromosome, complete genome	kinModCall	modified_base	42899	42899	28	+	.	coverage=29;context=TCCGCTTCGTCGCCGTAGCTGACGAACTCCACGCCGCCGGC;IPDRatio=2.44
Haloferax volcanii DS2 chromosome, complete genome	kinModCall	modified_base	42917	42917	33	+	.	coverage=31;context=CTGACGAACTCCACGCCGCCGGCGACCGGTTCGTAGGGCTT;IPDRatio=2.60
Haloferax volcanii DS2 chromosome, complete genome	kinModCall	modified_base	42939	42939	24	+	.	coverage=32;context=CGACCGGTTCGTAGGGCTTCTTGTACTTCTGTTTCCACGTG;IPDRatio=2.01
Haloferax volcanii DS2 chromosome, complete genome	kinModCall	modified_base	42949	42949	23	+	.	coverage=28;context=GTAGGGCTTCTTGTACTTCTGTTTCCACGTGAGCGCGAGGC;IPDRatio=1.90
Haloferax volcanii DS2 chromosome, complete genome	kinModCall	m4C	42961	42961	42	-	.	context=GCACCCTCGGGAGCCTCGCGCTCACGTGGAAACAGAAGTAC;fracLow=0.378;coverage=25;IPDRatio=2.45;fracUp=1.000;frac=0.657;identificationQv=37
Haloferax volcanii DS2 chromosome, complete genome	kinModCall	m4C	42971	42971	29	+	.	context=TTCCACGTGAGCGCGAGGCTCCCGAGGGTGCGACCGTGGAA;fracLow=0.847;coverage=28;IPDRatio=2.49;fracUp=1.000;frac=0.969;identificationQv=6
Haloferax volcanii DS2 chromosome, complete genome	kinModCall	modified_base	43035	43035	24	-	.	coverage=18;context=GGCGGCGATGAAGTTCGCCCGCTCCGCGACCGGCCGCCAGA;IPDRatio=2.86
Haloferax volcanii DS2 chromosome, complete genome	kinModCall	modified_base	43222	43222	26	-	.	coverage=12;context=TCGCGGCGCTCGGCCACTCCCATCCCGCTGTCACCTCCGCG;IPDRatio=2.06
Haloferax volcanii DS2 chromosome, complete genome	kinModCall	modified_base	43267	43267	24	-	.	coverage=16;context=CGGACGACGGCACCGAGTACCTCGACTTCGGCGCGAGCTAC;IPDRatio=2.38
Haloferax volcanii DS2 chromosome, complete genome	kinModCall	modified_base	43309	43309	23	+	.	coverage=20;context=GTAGAGATACGACCCCTCGCCGGACTCGATGGCGATGGGTT;IPDRatio=2.77
Haloferax volcanii DS2 chromosome, complete genome	kinModCall	modified_base	43346	43346	21	-	.	coverage=22;context=GGGAGCCGAACAATGAGCGGCTTCGTCTTCAACGAGAAACC;IPDRatio=1.82
Haloferax volcanii DS2 chromosome, complete genome	kinModCall	modified_base	43370	43370	27	+	.	coverage=18;context=CTCATTGTTCGGCTCCCTCGGCTTCGACCAGCGCGCCGGGC;IPDRatio=2.40
Haloferax volcanii DS2 chromosome, complete genome	kinModCall	modified_base	43375	43375	29	+	.	coverage=21;context=TGTTCGGCTCCCTCGGCTTCGACCAGCGCGCCGGGCGTCAC;IPDRatio=2.50
Haloferax volcanii DS2 chromosome, complete genome	kinModCall	modified_base	43393	43393	23	+	.	coverage=21;context=TCGACCAGCGCGCCGGGCGTCACGTGTGTGCCGCCGCCGTT;IPDRatio=1.61
Haloferax volcanii DS2 chromosome, complete genome	kinModCall	modified_base	43435	43435	22	-	.	coverage=42;context=GTCGCCGACGCGAACCTGAACGACCCCATCGTGACGGCGCT;IPDRatio=1.56
Haloferax volcanii DS2 chromosome, complete genome	kinModCall	modified_base	43479	43479	22	-	.	coverage=39;context=TGGCCGCGAAGGAGGCGCTCGACGGCGGGGCCGCCGAGGTC;IPDRatio=1.58
Haloferax volcanii DS2 chromosome, complete genome	kinModCall	modified_base	43552	43552	35	+	.	coverage=31;context=GATTCGAGCGCCGAGAACTCCTCGGGCGTGTCGGCCGTCTC;IPDRatio=2.42
Haloferax volcanii DS2 chromosome, complete genome	kinModCall	modified_base	43561	43561	32	+	.	coverage=36;context=GCCGAGAACTCCTCGGGCGTGTCGGCCGTCTCGATGAGCGT;IPDRatio=2.18
Haloferax volcanii DS2 chromosome, complete genome	kinModCall	modified_base	43582	43582	21	-	.	coverage=31;context=GCCGACCCCGACGACGAGTCCACGCTCATCGAGACGGCCGA;IPDRatio=2.02
Haloferax volcanii DS2 chromosome, complete genome	kinModCall	modified_base	43587	43587	28	-	.	coverage=35;context=TCTACGCCGACCCCGACGACGAGTCCACGCTCATCGAGACG;IPDRatio=2.82
Haloferax volcanii DS2 chromosome, complete genome	kinModCall	modified_base	43612	43612	21	+	.	coverage=36;context=TCGGGGTCGGCGTAGACGCCTTTCACGTCGGTGAGGACAAC;IPDRatio=1.58
Haloferax volcanii DS2 chromosome, complete genome	kinModCall	modified_base	43626	43626	25	-	.	coverage=32;context=TCGGCGCGAAACTCGTTGTCCTCACCGACGTGAAAGGCGTC;IPDRatio=2.02
Haloferax volcanii DS2 chromosome, complete genome	kinModCall	modified_base	43639	43639	33	-	.	coverage=34;context=GTCGCGGGCGCGCTCGGCGCGAAACTCGTTGTCCTCACCGA;IPDRatio=2.01
Haloferax volcanii DS2 chromosome, complete genome	kinModCall	modified_base	43745	43745	21	+	.	coverage=22;context=TCACGATGGGCGTGTAGCCGCCGTCGAGGAGGGTTTCGAGG;IPDRatio=2.24
Haloferax volcanii DS2 chromosome, complete genome	kinModCall	modified_base	43819	43819	24	+	.	coverage=18;context=TGGTCGCCGCGCTTGATTTTCTTCTTGCCGTCTTCGACGAC;IPDRatio=1.99
Haloferax volcanii DS2 chromosome, complete genome	kinModCall	modified_base	44270	44270	31	-	.	coverage=9;context=GCTCGTCGACAACGAAGACAACCTCATCGCCGACGGCGGTA;IPDRatio=2.43
Haloferax volcanii DS2 chromosome, complete genome	kinModCall	modified_base	44273	44273	21	+	.	coverage=10;context=CGCCGTCGGCGATGAGGTTGTCTTCGTTGTCGACGAGCTGT;IPDRatio=2.15
Haloferax volcanii DS2 chromosome, complete genome	kinModCall	modified_base	44489	44489	24	-	.	coverage=7;context=CATCGACAACATGATGAAAGGCTCCGCGGGGCAGGCGGTCC;IPDRatio=2.22
Haloferax volcanii DS2 chromosome, complete genome	kinModCall	modified_base	44558	44558	21	-	.	coverage=18;context=CGGGACGAACTACGGCGAGGTCGGCTTCGAAGTCGACCCCG;IPDRatio=2.71
Haloferax volcanii DS2 chromosome, complete genome	kinModCall	modified_base	44570	44570	23	+	.	coverage=24;context=CGAAGCCGACCTCGCCGTAGTTCGTCCCGGCGACCGACTTC;IPDRatio=2.45
Haloferax volcanii DS2 chromosome, complete genome	kinModCall	modified_base	44585	44585	21	-	.	coverage=20;context=CCGCTACCCGGAACCGAAGTCGGTCGCCGGGACGAACTACG;IPDRatio=2.57
Haloferax volcanii DS2 chromosome, complete genome	kinModCall	modified_base	44696	44696	29	-	.	coverage=23;context=TCACGTCTTCCCCGACGGCCCCGTCTCGAAGGGCGACATGT;IPDRatio=3.92
Haloferax volcanii DS2 chromosome, complete genome	kinModCall	modified_base	44736	44736	24	+	.	coverage=28;context=ACAGGTCGCCGCCGCGCCGCGGACCATGTCGACCGCGTGGA;IPDRatio=1.87
Haloferax volcanii DS2 chromosome, complete genome	kinModCall	modified_base	44782	44782	21	+	.	coverage=26;context=AACGAGACCGAGAGGCCGAGGTACTCCTCGATTTCGGCCTC;IPDRatio=2.17
Haloferax volcanii DS2 chromosome, complete genome	kinModCall	modified_base	44784	44784	24	+	.	coverage=29;context=CGAGACCGAGAGGCCGAGGTACTCCTCGATTTCGGCCTCGT;IPDRatio=1.94
Haloferax volcanii DS2 chromosome, complete genome	kinModCall	modified_base	44836	44836	26	+	.	coverage=48;context=GTCGGCGCGTAGGGGCGGACGATGCCCGAGCGCTCGGCATG;IPDRatio=1.98
Haloferax volcanii DS2 chromosome, complete genome	kinModCall	modified_base	44855	44855	21	+	.	coverage=50;context=CGATGCCCGAGCGCTCGGCATGCGACGACGCCTTGCTCGCG;IPDRatio=1.68
Haloferax volcanii DS2 chromosome, complete genome	kinModCall	modified_base	44857	44857	27	-	.	coverage=50;context=GGCGCGAGCAAGGCGTCGTCGCATGCCGAGCGCTCGGGCAT;IPDRatio=2.10
Haloferax volcanii DS2 chromosome, complete genome	kinModCall	modified_base	44861	44861	30	+	.	coverage=50;context=CCGAGCGCTCGGCATGCGACGACGCCTTGCTCGCGCCCGCG;IPDRatio=2.42
Haloferax volcanii DS2 chromosome, complete genome	kinModCall	modified_base	44875	44875	26	-	.	coverage=48;context=TCGTCGGAGGGCGGCGCGGGCGCGAGCAAGGCGTCGTCGCA;IPDRatio=1.66
Haloferax volcanii DS2 chromosome, complete genome	kinModCall	modified_base	44888	44888	24	+	.	coverage=48;context=TGCTCGCGCCCGCGCCGCCCTCCGACGAGCCGACTTTCACG;IPDRatio=1.81
Haloferax volcanii DS2 chromosome, complete genome	kinModCall	modified_base	44899	44899	22	+	.	coverage=48;context=GCGCCGCCCTCCGACGAGCCGACTTTCACGTCCACGACGAC;IPDRatio=2.03
Haloferax volcanii DS2 chromosome, complete genome	kinModCall	modified_base	44900	44900	25	+	.	coverage=43;context=CGCCGCCCTCCGACGAGCCGACTTTCACGTCCACGACGACC;IPDRatio=1.86
Haloferax volcanii DS2 chromosome, complete genome	kinModCall	modified_base	44938	44938	22	+	.	coverage=40;context=ACCTGCTCGTCGCCGGCGAGGATGCCGGCGTCGAAAAGCGG;IPDRatio=2.16
Haloferax volcanii DS2 chromosome, complete genome	kinModCall	modified_base	44952	44952	24	+	.	coverage=38;context=GGCGAGGATGCCGGCGTCGAAAAGCGGCTTGAGGCCGAGAA;IPDRatio=2.06
Haloferax volcanii DS2 chromosome, complete genome	kinModCall	modified_base	44956	44956	22	-	.	coverage=38;context=ACGATTCTCGGCCTCAAGCCGCTTTTCGACGCCGGCATCCT;IPDRatio=1.91
Haloferax volcanii DS2 chromosome, complete genome	kinModCall	modified_base	44960	44960	21	+	.	coverage=40;context=TGCCGGCGTCGAAAAGCGGCTTGAGGCCGAGAATCGTCGCG;IPDRatio=2.79
Haloferax volcanii DS2 chromosome, complete genome	kinModCall	modified_base	44966	44966	23	-	.	coverage=36;context=CGCGACCGCGACGATTCTCGGCCTCAAGCCGCTTTTCGACG;IPDRatio=1.98
Haloferax volcanii DS2 chromosome, complete genome	kinModCall	modified_base	44968	44968	24	+	.	coverage=39;context=TCGAAAAGCGGCTTGAGGCCGAGAATCGTCGCGGTCGCGTT;IPDRatio=2.17
Haloferax volcanii DS2 chromosome, complete genome	kinModCall	modified_base	44970	44970	22	+	.	coverage=41;context=GAAAAGCGGCTTGAGGCCGAGAATCGTCGCGGTCGCGTTAC;IPDRatio=1.94
Haloferax volcanii DS2 chromosome, complete genome	kinModCall	modified_base	44974	44974	41	-	.	coverage=40;context=GGCTGTAACGCGACCGCGACGATTCTCGGCCTCAAGCCGCT;IPDRatio=2.41
Haloferax volcanii DS2 chromosome, complete genome	kinModCall	modified_base	45030	45030	32	-	.	coverage=44;context=CGCTCCCCGAACTGAACCGCGAGAACCTCCCCGGCGCGGAC;IPDRatio=2.94
Haloferax volcanii DS2 chromosome, complete genome	kinModCall	modified_base	45070	45070	22	-	.	coverage=43;context=GGCCACGTCTGCCCCGAGTATCTGGAGAAATCGGAGTACGC;IPDRatio=2.20
Haloferax volcanii DS2 chromosome, complete genome	kinModCall	modified_base	45087	45087	27	+	.	coverage=36;context=CAGATACTCGGGGCAGACGTGGCCGTCGTACCACTCGTCGT;IPDRatio=5.10
Haloferax volcanii DS2 chromosome, complete genome	kinModCall	modified_base	45193	45193	23	-	.	coverage=14;context=GCGACGCCCCACGGCGTCTCGATGGAGCACATCGACGCCTT;IPDRatio=2.37
Haloferax volcanii DS2 chromosome, complete genome	kinModCall	modified_base	45319	45319	24	-	.	coverage=11;context=GTCGAACAGGCGACGAGCCGCTCCTACGAGCGCAAGACCGT;IPDRatio=2.60
Haloferax volcanii DS2 chromosome, complete genome	kinModCall	modified_base	45588	45588	23	-	.	coverage=25;context=GGCCTGCTCGGCGTCGACCTCATGGAGACGGGTGACGACTA;IPDRatio=2.44
Haloferax volcanii DS2 chromosome, complete genome	kinModCall	modified_base	45644	45644	22	-	.	coverage=28;context=AACTCGACGACCGCGCGAAGGAACTCGTCAAGCAGGCGTCC;IPDRatio=3.11
Haloferax volcanii DS2 chromosome, complete genome	kinModCall	modified_base	45666	45666	22	-	.	coverage=29;context=GGCGCGAGCGTCGACGAGTTCGAACTCGACGACCGCGCGAA;IPDRatio=2.03
Haloferax volcanii DS2 chromosome, complete genome	kinModCall	modified_base	45797	45797	21	+	.	coverage=24;context=CGGCTTCTCGACGAACTCCTGGATGTAGAACACCTTGTGCT;IPDRatio=1.79
Haloferax volcanii DS2 chromosome, complete genome	kinModCall	modified_base	45803	45803	22	+	.	coverage=21;context=CTCGACGAACTCCTGGATGTAGAACACCTTGTGCTCGTAGT;IPDRatio=1.80
Haloferax volcanii DS2 chromosome, complete genome	kinModCall	modified_base	45803	45803	21	-	.	coverage=28;context=ACTACGAGCACAAGGTGTTCTACATCCAGGAGTTCGTCGAG;IPDRatio=2.34
Haloferax volcanii DS2 chromosome, complete genome	kinModCall	modified_base	45859	45859	23	-	.	coverage=23;context=AATAGACTCCGAGTCGGCCGCCGAGGCCATCCTCGAACACA;IPDRatio=2.91
Haloferax volcanii DS2 chromosome, complete genome	kinModCall	modified_base	45897	45897	21	-	.	coverage=32;context=AAGCCGGTCGTCGGCTCGTGGGGTCGCCTGATGGCGAAAAT;IPDRatio=1.99
Haloferax volcanii DS2 chromosome, complete genome	kinModCall	modified_base	45935	45935	23	+	.	coverage=22;context=CTTGAGGACGCAGGGGTAGCCGAACTCCTCGACGATGTCCA;IPDRatio=2.02
Haloferax volcanii DS2 chromosome, complete genome	kinModCall	modified_base	45951	45951	21	-	.	coverage=34;context=ACGGTCGACTCGGCGATGGACATCGTCGAGGAGTTCGGCTA;IPDRatio=1.54
Haloferax volcanii DS2 chromosome, complete genome	kinModCall	modified_base	46026	46026	24	+	.	coverage=17;context=GCGTCCGCGAGCGCGAGGCTGTTTTTCGCCTTGTCGGCGCA;IPDRatio=3.58
Haloferax volcanii DS2 chromosome, complete genome	kinModCall	modified_base	46130	46130	24	+	.	context=GTAGATGCTCCTGCTCGTCGCTAGACAGCGGTCGACCACCA;motif=CTAG;coverage=12;IPDRatio=3.11;id=CTAG
Haloferax volcanii DS2 chromosome, complete genome	kinModCall	modified_base	46133	46133	24	-	.	context=ACGTGGTGGTCGACCGCTGTCTAGCGACGAGCAGGAGCATC;motif=CTAG;coverage=21;IPDRatio=2.86;id=CTAG
Haloferax volcanii DS2 chromosome, complete genome	kinModCall	modified_base	46179	46179	22	+	.	coverage=27;context=CCGTCGAACGATTCCGGCGGCTCCGTGAGGTCGAACTGCTC;IPDRatio=1.79
Haloferax volcanii DS2 chromosome, complete genome	kinModCall	modified_base	46204	46204	25	+	.	coverage=19;context=TGAGGTCGAACTGCTCTTTCCGAACGTCTATCTTCGTCACC;IPDRatio=2.52
Haloferax volcanii DS2 chromosome, complete genome	kinModCall	m6A	46291	46291	64	+	.	context=GGCGAATCCGGGAATAGAGCAGTCCAACGTGCAATTTACTC;fracLow=0.559;motif=GCABNNNNNNVTGC;coverage=33;IPDRatio=9.41;id=GCABNNNNNNVTGC;fracUp=0.936;frac=0.719;identificationQv=23
Haloferax volcanii DS2 chromosome, complete genome	kinModCall	m6A	46300	46300	48	-	.	context=GACTGGGGAGAGTAAATTGCACGTTGGACTGCTCTATTCCC;fracLow=0.615;motif=GCABNNNNNNVTGC;coverage=29;IPDRatio=10.53;id=GCABNNNNNNVTGC;fracUp=1.000;frac=0.865;identificationQv=18
Haloferax volcanii DS2 chromosome, complete genome	kinModCall	m4C	46311	46311	20	+	.	context=AGTCCAACGTGCAATTTACTCTCCCCAGTCCTCTTCGAGTT;fracLow=0.301;coverage=32;IPDRatio=1.88;fracUp=0.947;frac=0.713;identificationQv=29
Haloferax volcanii DS2 chromosome, complete genome	kinModCall	modified_base	46314	46314	24	+	.	coverage=33;context=CCAACGTGCAATTTACTCTCCCCAGTCCTCTTCGAGTTCGG;IPDRatio=3.40
Haloferax volcanii DS2 chromosome, complete genome	kinModCall	modified_base	46318	46318	29	+	.	coverage=31;context=CGTGCAATTTACTCTCCCCAGTCCTCTTCGAGTTCGGGCGC;IPDRatio=3.14
Haloferax volcanii DS2 chromosome, complete genome	kinModCall	modified_base	46326	46326	23	-	.	coverage=37;context=TCGAAGAAGCGCCCGAACTCGAAGAGGACTGGGGAGAGTAA;IPDRatio=1.62
Haloferax volcanii DS2 chromosome, complete genome	kinModCall	modified_base	46366	46366	41	+	.	coverage=41;context=AGTGTCACGGGGTCGAGAGAGACGACTTCCAACTCTGCGCC;IPDRatio=2.57
Haloferax volcanii DS2 chromosome, complete genome	kinModCall	modified_base	46426	46426	22	-	.	coverage=42;context=GAGGAAATCGAGCTGCCGGCCGACGTCGAAGTCGGTGAAAT;IPDRatio=1.79
Haloferax volcanii DS2 chromosome, complete genome	kinModCall	modified_base	46442	46442	21	+	.	coverage=56;context=CGTCGGCCGGCAGCTCGATTTCCTCTCCGCTCAGCGGGTCT;IPDRatio=1.67
Haloferax volcanii DS2 chromosome, complete genome	kinModCall	modified_base	46474	46474	31	-	.	coverage=52;context=ACGGATGTAATGAGCGACACCATCACCGCGGAAGACCCGCT;IPDRatio=1.81
Haloferax volcanii DS2 chromosome, complete genome	kinModCall	modified_base	46481	46481	23	+	.	coverage=53;context=CTTCCGCGGTGATGGTGTCGCTCATTACATCCGTGGCTGGT;IPDRatio=1.95
Haloferax volcanii DS2 chromosome, complete genome	kinModCall	modified_base	46495	46495	28	-	.	coverage=37;context=AATACCGTCCGTCGACCAGCCACGGATGTAATGAGCGACAC;IPDRatio=2.03
Haloferax volcanii DS2 chromosome, complete genome	kinModCall	modified_base	46496	46496	22	-	.	coverage=51;context=TAATACCGTCCGTCGACCAGCCACGGATGTAATGAGCGACA;IPDRatio=2.95
Haloferax volcanii DS2 chromosome, complete genome	kinModCall	modified_base	46516	46516	25	-	.	coverage=51;context=CGCGTAATTTTCGACGGCTTTAATACCGTCCGTCGACCAGC;IPDRatio=1.87
Haloferax volcanii DS2 chromosome, complete genome	kinModCall	modified_base	46543	46543	21	+	.	coverage=54;context=TCGAAAATTACGCGATGAAAATTAATGCAAAGAAGTCTCTA;IPDRatio=1.62
Haloferax volcanii DS2 chromosome, complete genome	kinModCall	modified_base	46545	46545	29	+	.	coverage=50;context=GAAAATTACGCGATGAAAATTAATGCAAAGAAGTCTCTAAC;IPDRatio=1.74
Haloferax volcanii DS2 chromosome, complete genome	kinModCall	m6A	46545	46545	29	-	.	context=GTTAGAGACTTCTTTGCATTAATTTTCATCGCGTAATTTTC;fracLow=0.050;coverage=50;IPDRatio=1.79;fracUp=0.308;frac=0.168;identificationQv=15
Haloferax volcanii DS2 chromosome, complete genome	kinModCall	modified_base	46559	46559	27	-	.	coverage=43;context=GACAGATAACACCCGTTAGAGACTTCTTTGCATTAATTTTC;IPDRatio=2.10
Haloferax volcanii DS2 chromosome, complete genome	kinModCall	modified_base	46560	46560	22	+	.	coverage=48;context=AAAATTAATGCAAAGAAGTCTCTAACGGGTGTTATCTGTCG;IPDRatio=1.59
Haloferax volcanii DS2 chromosome, complete genome	kinModCall	modified_base	46561	46561	21	-	.	coverage=42;context=TCGACAGATAACACCCGTTAGAGACTTCTTTGCATTAATTT;IPDRatio=1.76
Haloferax volcanii DS2 chromosome, complete genome	kinModCall	modified_base	46575	46575	21	-	.	coverage=27;context=TATCGTCGGCCGATTCGACAGATAACACCCGTTAGAGACTT;IPDRatio=2.03
Haloferax volcanii DS2 chromosome, complete genome	kinModCall	modified_base	46629	46629	26	-	.	coverage=19;context=TCCGGCGTCGAGTGAGCGTGGCACCCAAGCTCGACGCGTCG;IPDRatio=2.31
Haloferax volcanii DS2 chromosome, complete genome	kinModCall	modified_base	46630	46630	22	-	.	coverage=20;context=CTCCGGCGTCGAGTGAGCGTGGCACCCAAGCTCGACGCGTC;IPDRatio=1.75
Haloferax volcanii DS2 chromosome, complete genome	kinModCall	modified_base	46682	46682	27	-	.	coverage=16;context=CGACCACGACCGACGCGGGGGACGGGTCGACCGGTCCGACG;IPDRatio=3.97
Haloferax volcanii DS2 chromosome, complete genome	kinModCall	modified_base	46814	46814	23	-	.	coverage=24;context=TCGACGAGGAGGTTTCGAGCTATGTCTGAGTCCGAACGCGA;IPDRatio=2.36
Haloferax volcanii DS2 chromosome, complete genome	kinModCall	modified_base	46828	46828	25	+	.	coverage=32;context=AGACATAGCTCGAAACCTCCTCGTCGAGACCTTCGGCGGCC;IPDRatio=2.19
Haloferax volcanii DS2 chromosome, complete genome	kinModCall	modified_base	46832	46832	34	-	.	coverage=36;context=CGGCGGCCGCCGAAGGTCTCGACGAGGAGGTTTCGAGCTAT;IPDRatio=2.15
Haloferax volcanii DS2 chromosome, complete genome	kinModCall	modified_base	46871	46871	21	-	.	coverage=34;context=ACGACGCCGCGGCCGTCGCCGACGCCCGCGACTCGCTCGCG;IPDRatio=1.80
Haloferax volcanii DS2 chromosome, complete genome	kinModCall	modified_base	46875	46875	27	+	.	coverage=33;context=AGCGAGTCGCGGGCGTCGGCGACGGCCGCGGCGTCGTCCGA;IPDRatio=2.07
Haloferax volcanii DS2 chromosome, complete genome	kinModCall	modified_base	46891	46891	21	+	.	coverage=33;context=CGGCGACGGCCGCGGCGTCGTCCGAGAGCTCGTCGCGGGCC;IPDRatio=1.87
Haloferax volcanii DS2 chromosome, complete genome	kinModCall	modified_base	46917	46917	24	+	.	coverage=33;context=AGCTCGTCGCGGGCCGTCGAGAGCGTCGCCTCCACGGCGGC;IPDRatio=2.34
Haloferax volcanii DS2 chromosome, complete genome	kinModCall	modified_base	46929	46929	29	+	.	coverage=33;context=GCCGTCGAGAGCGTCGCCTCCACGGCGGCGGGTGCGGGCCC;IPDRatio=1.73
Haloferax volcanii DS2 chromosome, complete genome	kinModCall	modified_base	46959	46959	24	-	.	coverage=40;context=GAGAGCGTGGCGAGTCGCGATTCGGTCGGCGGGCCCGCACC;IPDRatio=1.76
Haloferax volcanii DS2 chromosome, complete genome	kinModCall	modified_base	46968	46968	21	-	.	coverage=47;context=GACCCGACCGAGAGCGTGGCGAGTCGCGATTCGGTCGGCGG;IPDRatio=1.72
Haloferax volcanii DS2 chromosome, complete genome	kinModCall	modified_base	46973	46973	22	+	.	coverage=41;context=GACCGAATCGCGACTCGCCACGCTCTCGGTCGGGTCGAGCG;IPDRatio=1.65
Haloferax volcanii DS2 chromosome, complete genome	kinModCall	m4C	46977	46977	22	+	.	context=GAATCGCGACTCGCCACGCTCTCGGTCGGGTCGAGCGCGGC;fracLow=0.215;coverage=40;IPDRatio=1.68;fracUp=0.944;frac=0.589;identificationQv=11
Haloferax volcanii DS2 chromosome, complete genome	kinModCall	modified_base	46997	46997	22	+	.	coverage=41;context=CTCGGTCGGGTCGAGCGCGGCTTCGACGGCCTCGGCTGTCA;IPDRatio=1.86
Haloferax volcanii DS2 chromosome, complete genome	kinModCall	modified_base	47001	47001	22	-	.	coverage=52;context=CACGTGACAGCCGAGGCCGTCGAAGCCGCGCTCGACCCGAC;IPDRatio=1.97
Haloferax volcanii DS2 chromosome, complete genome	kinModCall	modified_base	47011	47011	21	-	.	coverage=59;context=ACTCTTTACGCACGTGACAGCCGAGGCCGTCGAAGCCGCGC;IPDRatio=2.39
Haloferax volcanii DS2 chromosome, complete genome	kinModCall	modified_base	47014	47014	29	+	.	coverage=51;context=CGGCTTCGACGGCCTCGGCTGTCACGTGCGTAAAGAGTGAC;IPDRatio=2.31
Haloferax volcanii DS2 chromosome, complete genome	kinModCall	modified_base	47023	47023	26	+	.	coverage=49;context=CGGCCTCGGCTGTCACGTGCGTAAAGAGTGACTCACCTAAT;IPDRatio=1.81
Haloferax volcanii DS2 chromosome, complete genome	kinModCall	modified_base	47028	47028	25	-	.	coverage=56;context=GACGTATTAGGTGAGTCACTCTTTACGCACGTGACAGCCGA;IPDRatio=1.89
Haloferax volcanii DS2 chromosome, complete genome	kinModCall	modified_base	47034	47034	32	+	.	coverage=46;context=GTCACGTGCGTAAAGAGTGACTCACCTAATACGTCCGTAGC;IPDRatio=1.86
Haloferax volcanii DS2 chromosome, complete genome	kinModCall	modified_base	47034	47034	56	-	.	coverage=52;context=GCTACGGACGTATTAGGTGAGTCACTCTTTACGCACGTGAC;IPDRatio=2.71
Haloferax volcanii DS2 chromosome, complete genome	kinModCall	modified_base	47035	47035	21	+	.	coverage=51;context=TCACGTGCGTAAAGAGTGACTCACCTAATACGTCCGTAGCG;IPDRatio=1.52
Haloferax volcanii DS2 chromosome, complete genome	kinModCall	modified_base	47037	47037	22	+	.	coverage=51;context=ACGTGCGTAAAGAGTGACTCACCTAATACGTCCGTAGCGAC;IPDRatio=1.63
Haloferax volcanii DS2 chromosome, complete genome	kinModCall	modified_base	47039	47039	25	+	.	coverage=48;context=GTGCGTAAAGAGTGACTCACCTAATACGTCCGTAGCGACGG;IPDRatio=1.66
Haloferax volcanii DS2 chromosome, complete genome	kinModCall	modified_base	47052	47052	24	-	.	coverage=52;context=GCAACACTTGACGCCGTCGCTACGGACGTATTAGGTGAGTC;IPDRatio=1.71
Haloferax volcanii DS2 chromosome, complete genome	kinModCall	modified_base	47054	47054	28	-	.	coverage=39;context=TGGCAACACTTGACGCCGTCGCTACGGACGTATTAGGTGAG;IPDRatio=2.60
Haloferax volcanii DS2 chromosome, complete genome	kinModCall	modified_base	47120	47120	24	+	.	coverage=35;context=GGCCGCCTCCGCGACGACCTCGTGGGCCGTGCGGAACGGCA;IPDRatio=1.88
Haloferax volcanii DS2 chromosome, complete genome	kinModCall	modified_base	47171	47171	24	+	.	coverage=23;context=CGCCAGCAGGTCCGCCACGCCGGTCGCGGTCGAAAAGCCGT;IPDRatio=2.03
Haloferax volcanii DS2 chromosome, complete genome	kinModCall	modified_base	47192	47192	21	+	.	coverage=31;context=GGTCGCGGTCGAAAAGCCGTCGCCCGCGGCCGCGGCGAGTT;IPDRatio=1.80
Haloferax volcanii DS2 chromosome, complete genome	kinModCall	modified_base	47367	47367	23	+	.	coverage=16;context=AGCGTCGTCAGGAGGCCGGTGAGTTCTCCGACCGCGTCGCC;IPDRatio=1.99
Haloferax volcanii DS2 chromosome, complete genome	kinModCall	modified_base	47442	47442	22	-	.	coverage=22;context=GACTACTCGTCGACCTCCTCCATCATGCCGCAGAAGAAGAA;IPDRatio=2.25
Haloferax volcanii DS2 chromosome, complete genome	kinModCall	modified_base	47458	47458	21	-	.	coverage=21;context=CGTCGAGCTGTCGGACGACTACTCGTCGACCTCCTCCATCA;IPDRatio=2.72
Haloferax volcanii DS2 chromosome, complete genome	kinModCall	m4C	47542	47542	29	-	.	context=GGAGACGTTGTCGGCGCTCACGACCCACGCGGTCACGCTCT;fracLow=0.613;coverage=31;IPDRatio=2.77;fracUp=1.000;frac=1.000;identificationQv=5
Haloferax volcanii DS2 chromosome, complete genome	kinModCall	modified_base	47546	47546	21	-	.	coverage=32;context=TCGCGGAGACGTTGTCGGCGCTCACGACCCACGCGGTCACG;IPDRatio=3.45
Haloferax volcanii DS2 chromosome, complete genome	kinModCall	modified_base	47603	47603	28	+	.	coverage=44;context=GGAGGCGTCCATCGAGTTTTCCATCACGCGGTCGAAGCCGA;IPDRatio=1.96
Haloferax volcanii DS2 chromosome, complete genome	kinModCall	modified_base	47608	47608	21	-	.	coverage=43;context=CCTGCTCGGCTTCGACCGCGTGATGGAAAACTCGATGGACG;IPDRatio=2.03
Haloferax volcanii DS2 chromosome, complete genome	kinModCall	modified_base	47625	47625	24	-	.	coverage=44;context=CGCGAACTCGCCGCCGACCTGCTCGGCTTCGACCGCGTGAT;IPDRatio=2.81
Haloferax volcanii DS2 chromosome, complete genome	kinModCall	modified_base	47633	47633	24	-	.	coverage=45;context=ACGTGAACCGCGAACTCGCCGCCGACCTGCTCGGCTTCGAC;IPDRatio=2.05
Haloferax volcanii DS2 chromosome, complete genome	kinModCall	modified_base	47682	47682	22	+	.	coverage=39;context=GTGCCCGCGAACGCCGCCGACCCGAGCGGCGACTGGTTGAT;IPDRatio=1.94
Haloferax volcanii DS2 chromosome, complete genome	kinModCall	modified_base	47685	47685	24	+	.	coverage=41;context=CCCGCGAACGCCGCCGACCCGAGCGGCGACTGGTTGATGCG;IPDRatio=3.00
Haloferax volcanii DS2 chromosome, complete genome	kinModCall	modified_base	47697	47697	25	+	.	coverage=37;context=GCCGACCCGAGCGGCGACTGGTTGATGCGCTCGTACGCGCA;IPDRatio=2.37
Haloferax volcanii DS2 chromosome, complete genome	kinModCall	modified_base	47706	47706	21	-	.	coverage=39;context=CGCCTCATGTGCGCGTACGAGCGCATCAACCAGTCGCCGCT;IPDRatio=1.80
Haloferax volcanii DS2 chromosome, complete genome	kinModCall	modified_base	47764	47764	34	-	.	coverage=40;context=GACGACGGTCGCGCACTTCCTTCTCTCGTACGAACGGGCGG;IPDRatio=2.18
Haloferax volcanii DS2 chromosome, complete genome	kinModCall	m6A	47770	47770	27	-	.	context=GCAACCGACGACGGTCGCGCACTTCCTTCTCTCGTACGAAC;fracLow=0.025;coverage=37;IPDRatio=1.84;fracUp=0.381;frac=0.210;identificationQv=11
Haloferax volcanii DS2 chromosome, complete genome	kinModCall	modified_base	47916	47916	23	-	.	coverage=18;context=GAGGTGGCGACCTGCATCCGCTACCGTCTGCGCGAGGACGT;IPDRatio=2.93
Haloferax volcanii DS2 chromosome, complete genome	kinModCall	modified_base	47982	47982	26	+	.	coverage=16;context=ATCTTCCCGCCGTCGGGGCCGACGATGTCGATGACCGCGGC;IPDRatio=2.61
Haloferax volcanii DS2 chromosome, complete genome	kinModCall	modified_base	48014	48014	34	+	.	coverage=18;context=GACCGCGGCCTCGATGGCCTCGTGGACGTCTTCGCCGCCCG;IPDRatio=3.48
Haloferax volcanii DS2 chromosome, complete genome	kinModCall	modified_base	48024	48024	21	+	.	coverage=18;context=TCGATGGCCTCGTGGACGTCTTCGCCGCCCGAAAGCGCGTC;IPDRatio=1.88
Haloferax volcanii DS2 chromosome, complete genome	kinModCall	m6A	48127	48127	49	+	.	context=TGATGTCCTGCGACGCGAGCATCACGACGTGCGCCCGGTCG;fracLow=0.473;motif=GCABNNNNNNVTGC;coverage=25;IPDRatio=4.40;id=GCABNNNNNNVTGC;fracUp=0.942;frac=0.683;identificationQv=17
Haloferax volcanii DS2 chromosome, complete genome	kinModCall	m6A	48136	48136	37	-	.	context=CCTCGCCGTCGACCGGGCGCACGTCGTGATGCTCGCGTCGC;fracLow=0.347;motif=GCABNNNNNNVTGC;coverage=25;IPDRatio=5.12;id=GCABNNNNNNVTGC;fracUp=0.947;frac=0.656;identificationQv=23
Haloferax volcanii DS2 chromosome, complete genome	kinModCall	modified_base	48188	48188	21	+	.	coverage=23;context=GATGCGTTCGTCGGCCGCGAGGCTCGACATGAACCCGCGGG;IPDRatio=2.22
Haloferax volcanii DS2 chromosome, complete genome	kinModCall	modified_base	48199	48199	22	+	.	coverage=30;context=CGGCCGCGAGGCTCGACATGAACCCGCGGGCGGGGCCGCCG;IPDRatio=1.94
Haloferax volcanii DS2 chromosome, complete genome	kinModCall	modified_base	48249	48249	21	+	.	coverage=21;context=TTCCGGCGGATGACGCCCTCGGAGTCGCCGTCCTCGCCTGC;IPDRatio=3.62
Haloferax volcanii DS2 chromosome, complete genome	kinModCall	modified_base	48267	48267	23	+	.	coverage=21;context=TCGGAGTCGCCGTCCTCGCCTGCCATCTTACTCGTCGCTAC;IPDRatio=2.17
Haloferax volcanii DS2 chromosome, complete genome	kinModCall	modified_base	48268	48268	21	+	.	coverage=22;context=CGGAGTCGCCGTCCTCGCCTGCCATCTTACTCGTCGCTACC;IPDRatio=2.33
Haloferax volcanii DS2 chromosome, complete genome	kinModCall	modified_base	48269	48269	21	+	.	coverage=22;context=GGAGTCGCCGTCCTCGCCTGCCATCTTACTCGTCGCTACCG;IPDRatio=2.08
Haloferax volcanii DS2 chromosome, complete genome	kinModCall	m6A	48360	48360	24	+	.	context=GCGCGCCTGGAAGCCGTGGTACTTGGCGACGCCCGTCGCGT;fracLow=0.000;coverage=14;IPDRatio=1.85;fracUp=0.341;frac=0.103;identificationQv=4
Haloferax volcanii DS2 chromosome, complete genome	kinModCall	modified_base	48576	48576	25	+	.	coverage=24;context=GAGCGGGGCGTCGATGAGGCCCTCGTAGGCCTTCTGGGACC;IPDRatio=2.09
Haloferax volcanii DS2 chromosome, complete genome	kinModCall	modified_base	48702	48702	28	+	.	coverage=27;context=CGTCGCGGCCGGGTGCTCGTAGTTCTCGCGCACCTTGAGGC;IPDRatio=1.90
Haloferax volcanii DS2 chromosome, complete genome	kinModCall	modified_base	48735	48735	23	+	.	coverage=32;context=CTTGAGGCCGAGCATGCGGTCTTCCATCATGTCGGTGCGGC;IPDRatio=1.93
Haloferax volcanii DS2 chromosome, complete genome	kinModCall	modified_base	48738	48738	25	+	.	coverage=34;context=GAGGCCGAGCATGCGGTCTTCCATCATGTCGGTGCGGCCGA;IPDRatio=2.01
Haloferax volcanii DS2 chromosome, complete genome	kinModCall	modified_base	48751	48751	24	-	.	coverage=33;context=GGCAAGCACGGCGTCGGCCGCACCGACATGATGGAAGACCG;IPDRatio=2.30
Haloferax volcanii DS2 chromosome, complete genome	kinModCall	modified_base	48802	48802	22	-	.	coverage=42;context=GACGAGGAGTTCGAACCCCTCGAACTCATCTCGTTCCTCAA;IPDRatio=1.83
Haloferax volcanii DS2 chromosome, complete genome	kinModCall	modified_base	48817	48817	22	+	.	coverage=39;context=AGTTCGAGGGGTTCGAACTCCTCGTCGTCGACGGCGACCGG;IPDRatio=1.92
Haloferax volcanii DS2 chromosome, complete genome	kinModCall	modified_base	48854	48854	27	-	.	coverage=43;context=GACGGAACTCATCGAAATCGCGTTCGAAGACGGCTACCCGG;IPDRatio=2.33
Haloferax volcanii DS2 chromosome, complete genome	kinModCall	modified_base	48862	48862	21	-	.	coverage=43;context=TCCGACGAGACGGAACTCATCGAAATCGCGTTCGAAGACGG;IPDRatio=2.14
Haloferax volcanii DS2 chromosome, complete genome	kinModCall	modified_base	48871	48871	21	-	.	coverage=43;context=GACCAGCCGTCCGACGAGACGGAACTCATCGAAATCGCGTT;IPDRatio=2.00
Haloferax volcanii DS2 chromosome, complete genome	kinModCall	modified_base	48876	48876	22	-	.	coverage=39;context=GGACCGACCAGCCGTCCGACGAGACGGAACTCATCGAAATC;IPDRatio=2.23
Haloferax volcanii DS2 chromosome, complete genome	kinModCall	modified_base	48893	48893	22	+	.	coverage=39;context=TCTCGTCGGACGGCTGGTCGGTCCACTCGTAGATGTCCTCC;IPDRatio=1.85
Haloferax volcanii DS2 chromosome, complete genome	kinModCall	modified_base	48897	48897	26	+	.	coverage=40;context=GTCGGACGGCTGGTCGGTCCACTCGTAGATGTCCTCCGGCG;IPDRatio=1.93
Haloferax volcanii DS2 chromosome, complete genome	kinModCall	modified_base	48988	48988	27	+	.	coverage=29;context=AGGTTCGTGTCGATGGACCAGACGCCCTCGTTGCCGCCCTG;IPDRatio=2.71
Haloferax volcanii DS2 chromosome, complete genome	kinModCall	modified_base	49029	49029	23	-	.	coverage=23;context=AGTGGGAAATCGAGTACGCCGCCGAGAAAGACCTCCCGGTG;IPDRatio=2.42
Haloferax volcanii DS2 chromosome, complete genome	kinModCall	modified_base	49217	49217	23	+	.	coverage=31;context=TGGCCTTGGCGATGACCGGGCGCGCGAGCGCGGTGCCGAGC;IPDRatio=3.05
Haloferax volcanii DS2 chromosome, complete genome	kinModCall	modified_base	49304	49304	26	-	.	coverage=38;context=GGAACACTACGTAGTCGACGCGAAACAGGAGTTCGCACAGC;IPDRatio=1.91
Haloferax volcanii DS2 chromosome, complete genome	kinModCall	modified_base	49359	49359	25	+	.	coverage=37;context=GGCCGTCTCGTAGGCCTCCTCGAACTCCTCTTCGGGCTGGC;IPDRatio=1.98
Haloferax volcanii DS2 chromosome, complete genome	kinModCall	modified_base	49371	49371	29	-	.	coverage=31;context=CGGTCGACGTCGGCCAGCCCGAAGAGGAGTTCGAGGAGGCC;IPDRatio=2.22
Haloferax volcanii DS2 chromosome, complete genome	kinModCall	modified_base	49393	49393	23	-	.	coverage=23;context=TACGACGAAGTCGTCGGCGTCACGGTCGACGTCGGCCAGCC;IPDRatio=2.25
Haloferax volcanii DS2 chromosome, complete genome	kinModCall	modified_base	49399	49399	27	-	.	coverage=33;context=TACGGATACGACGAAGTCGTCGGCGTCACGGTCGACGTCGG;IPDRatio=3.22
Haloferax volcanii DS2 chromosome, complete genome	kinModCall	modified_base	49480	49480	22	+	.	coverage=42;context=CCGCCCGAGAACGCGAGTGCGACTTTCTTCATGTACTCGTC;IPDRatio=2.41
Haloferax volcanii DS2 chromosome, complete genome	kinModCall	modified_base	49553	49553	29	-	.	coverage=46;context=GTGCCCATAGGCGTCTCTACCTTTTAATTTCATAAACTGAA;IPDRatio=2.14
Haloferax volcanii DS2 chromosome, complete genome	kinModCall	modified_base	49554	49554	30	-	.	coverage=49;context=CGTGCCCATAGGCGTCTCTACCTTTTAATTTCATAAACTGA;IPDRatio=2.08
Haloferax volcanii DS2 chromosome, complete genome	kinModCall	modified_base	49559	49559	36	-	.	coverage=47;context=GTTTTCGTGCCCATAGGCGTCTCTACCTTTTAATTTCATAA;IPDRatio=2.14
Haloferax volcanii DS2 chromosome, complete genome	kinModCall	modified_base	49589	49589	28	-	.	coverage=42;context=TTCGGGACACGTCGAAATCGCTCATCTCCTGTTTTCGTGCC;IPDRatio=1.89
Haloferax volcanii DS2 chromosome, complete genome	kinModCall	modified_base	49624	49624	23	-	.	coverage=51;context=ACGACGGGCCCTTTAGGGCCACAATCATCATCTCCTTCGGG;IPDRatio=1.86
Haloferax volcanii DS2 chromosome, complete genome	kinModCall	modified_base	49625	49625	28	-	.	coverage=49;context=GACGACGGGCCCTTTAGGGCCACAATCATCATCTCCTTCGG;IPDRatio=1.76
Haloferax volcanii DS2 chromosome, complete genome	kinModCall	modified_base	49639	49639	22	+	.	coverage=29;context=GATTGTGGCCCTAAAGGGCCCGTCGTCGGGGTCGGACAGCC;IPDRatio=1.94
Haloferax volcanii DS2 chromosome, complete genome	kinModCall	modified_base	49713	49713	26	-	.	coverage=32;context=GGGAAGCCGTCGTAGCGTCTCACAACCATGGCGACTCGCAG;IPDRatio=1.78
Haloferax volcanii DS2 chromosome, complete genome	kinModCall	modified_base	49720	49720	22	+	.	coverage=27;context=TCGCCATGGTTGTGAGACGCTACGACGGCTTCCCTATTAAA;IPDRatio=1.81
Haloferax volcanii DS2 chromosome, complete genome	kinModCall	modified_base	49755	49755	22	+	.	coverage=26;context=ATTAAACGCTTCCGGCGACGCAAACGTTTCCTCAGTCGAGC;IPDRatio=1.51
Haloferax volcanii DS2 chromosome, complete genome	kinModCall	modified_base	49850	49850	24	+	.	coverage=33;context=GCGATAACCGCGACCACGACGACTGCGATGATGAGCCACTC;IPDRatio=2.62
Haloferax volcanii DS2 chromosome, complete genome	kinModCall	m4C	49880	49880	21	+	.	context=ATGAGCCACTCGATAAGGGTCATAGCACCCGCAACGTGACG;fracLow=0.147;coverage=32;IPDRatio=1.61;fracUp=0.771;frac=0.482;identificationQv=26
Haloferax volcanii DS2 chromosome, complete genome	kinModCall	modified_base	49938	49938	24	-	.	coverage=36;context=TTTTCGACCCGTCGACGCCGACCGATCCGAACGGCCACAGA;IPDRatio=1.82
Haloferax volcanii DS2 chromosome, complete genome	kinModCall	modified_base	49979	49979	28	+	.	coverage=34;context=CGCCGCGCCGGGACGAATCAGGCGCTCTCGGTCGAGGCGTC;IPDRatio=2.06
Haloferax volcanii DS2 chromosome, complete genome	kinModCall	modified_base	50031	50031	32	-	.	coverage=40;context=GCGATCCGACCTCGTGGAGCGACTCGTGTTCCGCGGCGGCG;IPDRatio=2.57
Haloferax volcanii DS2 chromosome, complete genome	kinModCall	modified_base	50043	50043	24	-	.	coverage=39;context=GGTGTTGATGCAGCGATCCGACCTCGTGGAGCGACTCGTGT;IPDRatio=1.75
Haloferax volcanii DS2 chromosome, complete genome	kinModCall	m4C	50050	50050	37	-	.	context=TCGGCACGGTGTTGATGCAGCGATCCGACCTCGTGGAGCGA;fracLow=0.302;coverage=49;IPDRatio=2.28;fracUp=0.846;frac=0.561;identificationQv=20
Haloferax volcanii DS2 chromosome, complete genome	kinModCall	modified_base	50170	50170	21	+	.	coverage=30;context=CAGCGCCGCGATGACGAGCGAGAACTCACCGCGGGGGACCA;IPDRatio=1.85
Haloferax volcanii DS2 chromosome, complete genome	kinModCall	modified_base	50186	50186	26	+	.	coverage=35;context=AGCGAGAACTCACCGCGGGGGACCATCCCGACGCCGACCCG;IPDRatio=2.75
Haloferax volcanii DS2 chromosome, complete genome	kinModCall	modified_base	50262	50262	23	-	.	coverage=32;context=CCTCTCGACGCCGTCGAAGGTTCTCTCGGGCTATCTCGGCG;IPDRatio=1.93
Haloferax volcanii DS2 chromosome, complete genome	kinModCall	modified_base	50344	50344	26	+	.	coverage=21;context=CGTCGGGTCGGTGCCGAGCCCAATCCAGAAGAAGAACACCG;IPDRatio=2.12
Haloferax volcanii DS2 chromosome, complete genome	kinModCall	m4C	50351	50351	22	-	.	context=TTCGCCGCGGTGTTCTTCTTCTGGATTGGGCTCGGCACCGA;fracLow=0.126;coverage=23;IPDRatio=2.59;fracUp=0.918;frac=0.734;identificationQv=28
Haloferax volcanii DS2 chromosome, complete genome	kinModCall	modified_base	50402	50402	23	-	.	coverage=23;context=AGCGGCCACCGGGAACGACTCGAACACCTGCTCGTCTCCGT;IPDRatio=2.83
Haloferax volcanii DS2 chromosome, complete genome	kinModCall	modified_base	50526	50526	21	-	.	coverage=34;context=GGAGAACCAGGAGGCGTTCGTCCTGCGGGCGCTCGCGGTCG;IPDRatio=1.86
Haloferax volcanii DS2 chromosome, complete genome	kinModCall	modified_base	50576	50576	21	-	.	coverage=31;context=TTCGTGGCCGTCCAGTACGGGACGGCGCTTTTCGCCCGCGT;IPDRatio=3.14
Haloferax volcanii DS2 chromosome, complete genome	kinModCall	modified_base	50582	50582	22	-	.	coverage=37;context=CTGCTGTTCGTGGCCGTCCAGTACGGGACGGCGCTTTTCGC;IPDRatio=1.86
Haloferax volcanii DS2 chromosome, complete genome	kinModCall	modified_base	50616	50616	23	-	.	coverage=36;context=GCGGTCGCTCGCCATCGCCTTCGGCTTCCTCGGCCTGCTGT;IPDRatio=2.21
Haloferax volcanii DS2 chromosome, complete genome	kinModCall	modified_base	50639	50639	22	+	.	coverage=37;context=GCGATGGCGAGCGACCGCCCGATGGCCGCGACGCCGCCGTC;IPDRatio=1.82
Haloferax volcanii DS2 chromosome, complete genome	kinModCall	modified_base	50681	50681	22	+	.	coverage=37;context=CCGCCGAGCACGAGCGAGGTGACGACCGCGAGGTAGACCGC;IPDRatio=1.80
Haloferax volcanii DS2 chromosome, complete genome	kinModCall	modified_base	50681	50681	23	-	.	coverage=43;context=GCGGTCTACCTCGCGGTCGTCACCTCGCTCGTGCTCGGCGG;IPDRatio=2.42
Haloferax volcanii DS2 chromosome, complete genome	kinModCall	modified_base	50693	50693	23	+	.	coverage=32;context=AGCGAGGTGACGACCGCGAGGTAGACCGCGATGGCGAGGTC;IPDRatio=1.99
Haloferax volcanii DS2 chromosome, complete genome	kinModCall	modified_base	50694	50694	27	-	.	coverage=40;context=GGACCTCGCCATCGCGGTCTACCTCGCGGTCGTCACCTCGC;IPDRatio=1.94
Haloferax volcanii DS2 chromosome, complete genome	kinModCall	modified_base	50745	50745	23	-	.	coverage=39;context=GTGGATTGCCGACCCCGAGTCGGAGCCGATTTTGGGCACGC;IPDRatio=1.70
Haloferax volcanii DS2 chromosome, complete genome	kinModCall	modified_base	50758	50758	31	-	.	coverage=39;context=TCATCGACCTCGGGTGGATTGCCGACCCCGAGTCGGAGCCG;IPDRatio=2.61
Haloferax volcanii DS2 chromosome, complete genome	kinModCall	modified_base	50774	50774	23	+	.	coverage=35;context=TCGGCAATCCACCCGAGGTCGATGAGCGTCTTCGTCACGAT;IPDRatio=1.73
Haloferax volcanii DS2 chromosome, complete genome	kinModCall	modified_base	50780	50780	26	-	.	coverage=38;context=TCGGCCATCGTGACGAAGACGCTCATCGACCTCGGGTGGAT;IPDRatio=2.11
Haloferax volcanii DS2 chromosome, complete genome	kinModCall	modified_base	50783	50783	29	-	.	coverage=37;context=TCGTCGGCCATCGTGACGAAGACGCTCATCGACCTCGGGTG;IPDRatio=1.99
Haloferax volcanii DS2 chromosome, complete genome	kinModCall	modified_base	50815	50815	22	-	.	coverage=32;context=CGCTCCTGCTCGGCGGCATCGTCTACATCTCGTCGTCGGCC;IPDRatio=1.86
Haloferax volcanii DS2 chromosome, complete genome	kinModCall	modified_base	50852	50852	26	+	.	coverage=30;context=AGCGCCTCGACCGGCGACCAGCCGAGGACGAGACCGATGGC;IPDRatio=3.04
Haloferax volcanii DS2 chromosome, complete genome	kinModCall	modified_base	50950	50950	24	+	.	coverage=17;context=CCCCGACGACCGGAGCCGGTCGAGGCTGAACTCAAGGCCGA;IPDRatio=2.67
Haloferax volcanii DS2 chromosome, complete genome	kinModCall	modified_base	50977	50977	24	-	.	coverage=33;context=TCGGTATCGTCCTCCTGCTGTTTTTCCTCGGCCTTGAGTTC;IPDRatio=2.86
Haloferax volcanii DS2 chromosome, complete genome	kinModCall	modified_base	50981	50981	23	-	.	coverage=37;context=GAACTCGGTATCGTCCTCCTGCTGTTTTTCCTCGGCCTTGA;IPDRatio=2.12
Haloferax volcanii DS2 chromosome, complete genome	kinModCall	modified_base	50996	50996	26	+	.	coverage=40;context=AACAGCAGGAGGACGATACCGAGTTCCGCCAGAACCGTCAC;IPDRatio=2.14
Haloferax volcanii DS2 chromosome, complete genome	kinModCall	modified_base	50998	50998	25	-	.	coverage=42;context=TCGTGACGGTTCTGGCGGAACTCGGTATCGTCCTCCTGCTG;IPDRatio=2.04
Haloferax volcanii DS2 chromosome, complete genome	kinModCall	modified_base	51096	51096	25	-	.	coverage=44;context=CGGTCTGTCGGTGATTCCCCTCTACGTCGTCGGCGGCGTCG;IPDRatio=1.59
Haloferax volcanii DS2 chromosome, complete genome	kinModCall	modified_base	51100	51100	22	+	.	coverage=39;context=GCCGCCGACGACGTAGAGGGGAATCACCGACAGACCGAGGC;IPDRatio=1.81
Haloferax volcanii DS2 chromosome, complete genome	kinModCall	modified_base	51104	51104	26	-	.	coverage=42;context=CTCCGCCTCGGTCTGTCGGTGATTCCCCTCTACGTCGTCGG;IPDRatio=1.86
Haloferax volcanii DS2 chromosome, complete genome	kinModCall	modified_base	51141	51141	24	+	.	coverage=37;context=GGAGCGCGACCGCTCCGACGACCGCGAGGACGGCGAACAGG;IPDRatio=1.93
Haloferax volcanii DS2 chromosome, complete genome	kinModCall	modified_base	51232	51232	21	+	.	coverage=31;context=ACGAAGTCGCGGCAGGCCGTCTTGGGACCGATGACGACGAG;IPDRatio=1.69
Haloferax volcanii DS2 chromosome, complete genome	kinModCall	modified_base	51244	51244	26	+	.	coverage=28;context=CAGGCCGTCTTGGGACCGATGACGACGAGCGTGTCGCCGGC;IPDRatio=2.06
Haloferax volcanii DS2 chromosome, complete genome	kinModCall	modified_base	51256	51256	21	-	.	coverage=23;context=GCCATGGTCGAAGCCGGCGACACGCTCGTCGTCATCGGTCC;IPDRatio=2.04
Haloferax volcanii DS2 chromosome, complete genome	kinModCall	modified_base	51271	51271	24	+	.	coverage=26;context=AGCGTGTCGCCGGCTTCGACCATGGCGTCGCCGCCGGGCGA;IPDRatio=2.17
Haloferax volcanii DS2 chromosome, complete genome	kinModCall	modified_base	51297	51297	21	-	.	coverage=29;context=TCGAGCGGGGCGACGAGGTCGTCACCTCGCCCGGCGGCGAC;IPDRatio=2.14
Haloferax volcanii DS2 chromosome, complete genome	kinModCall	modified_base	51358	51358	21	+	.	coverage=24;context=GTCGCCTGCCGGAGGTCGGACTCGCCGAGCGTCTTGCCCGC;IPDRatio=2.06
Haloferax volcanii DS2 chromosome, complete genome	kinModCall	modified_base	51544	51544	22	+	.	coverage=10;context=AACAGCTTCTCGGAGTCGCCGTCGGCGCTCGCGCGCCGGAA;IPDRatio=2.87
Haloferax volcanii DS2 chromosome, complete genome	kinModCall	modified_base	51562	51562	21	+	.	coverage=23;context=CCGTCGGCGCTCGCGCGCCGGAACACCTCCCGCTTGCCGCT;IPDRatio=2.59
Haloferax volcanii DS2 chromosome, complete genome	kinModCall	modified_base	51566	51566	23	-	.	coverage=26;context=CAACAGCGGCAAGCGGGAGGTGTTCCGGCGCGCGAGCGCCG;IPDRatio=1.91
Haloferax volcanii DS2 chromosome, complete genome	kinModCall	modified_base	51567	51567	24	-	.	coverage=22;context=ACAACAGCGGCAAGCGGGAGGTGTTCCGGCGCGCGAGCGCC;IPDRatio=3.10
Haloferax volcanii DS2 chromosome, complete genome	kinModCall	modified_base	51576	51576	23	-	.	coverage=25;context=TCGTGACGCACAACAGCGGCAAGCGGGAGGTGTTCCGGCGC;IPDRatio=2.06
Haloferax volcanii DS2 chromosome, complete genome	kinModCall	modified_base	51582	51582	24	+	.	coverage=25;context=GAACACCTCCCGCTTGCCGCTGTTGTGCGTCACGATGACGA;IPDRatio=1.83
Haloferax volcanii DS2 chromosome, complete genome	kinModCall	modified_base	51588	51588	22	-	.	coverage=26;context=CCCGGCTCGTCATCGTGACGCACAACAGCGGCAAGCGGGAG;IPDRatio=1.80
Haloferax volcanii DS2 chromosome, complete genome	kinModCall	modified_base	51606	51606	22	+	.	coverage=23;context=GTGCGTCACGATGACGAGCCGGGACCCGTCGCCGAGGTCCA;IPDRatio=2.02
Haloferax volcanii DS2 chromosome, complete genome	kinModCall	modified_base	51609	51609	23	+	.	coverage=23;context=CGTCACGATGACGAGCCGGGACCCGTCGCCGAGGTCCACCT;IPDRatio=2.60
Haloferax volcanii DS2 chromosome, complete genome	kinModCall	modified_base	51622	51622	22	+	.	coverage=23;context=AGCCGGGACCCGTCGCCGAGGTCCACCTCGTGTTTCTTCCC;IPDRatio=1.96
Haloferax volcanii DS2 chromosome, complete genome	kinModCall	modified_base	51637	51637	30	-	.	coverage=26;context=GACCTTCCGGGCGTCGGGAAGAAACACGAGGTGGACCTCGG;IPDRatio=2.53
Haloferax volcanii DS2 chromosome, complete genome	kinModCall	modified_base	51669	51669	25	+	.	coverage=24;context=CGGAAGGTCGCGCTCGTAGACAGTCATGGCTCGACGATTGG;IPDRatio=2.38
Haloferax volcanii DS2 chromosome, complete genome	kinModCall	m4C	51673	51673	27	+	.	context=AGGTCGCGCTCGTAGACAGTCATGGCTCGACGATTGGCGAG;fracLow=0.642;coverage=26;IPDRatio=2.15;fracUp=1.000;frac=0.800;identificationQv=10
Haloferax volcanii DS2 chromosome, complete genome	kinModCall	modified_base	51673	51673	26	-	.	coverage=27;context=CTCGCCAATCGTCGAGCCATGACTGTCTACGAGCGCGACCT;IPDRatio=2.38
Haloferax volcanii DS2 chromosome, complete genome	kinModCall	modified_base	51674	51674	28	-	.	coverage=23;context=GCTCGCCAATCGTCGAGCCATGACTGTCTACGAGCGCGACC;IPDRatio=2.14
Haloferax volcanii DS2 chromosome, complete genome	kinModCall	modified_base	51681	51681	40	+	.	coverage=28;context=CTCGTAGACAGTCATGGCTCGACGATTGGCGAGCGGGCAAA;IPDRatio=2.68
Haloferax volcanii DS2 chromosome, complete genome	kinModCall	modified_base	51690	51690	24	-	.	coverage=29;context=CGGCTTTATTTTGCCCGCTCGCCAATCGTCGAGCCATGACT;IPDRatio=1.92
Haloferax volcanii DS2 chromosome, complete genome	kinModCall	modified_base	51698	51698	27	+	.	coverage=32;context=CTCGACGATTGGCGAGCGGGCAAAATAAAGCCGCCTTCCGC;IPDRatio=2.25
Haloferax volcanii DS2 chromosome, complete genome	kinModCall	modified_base	51706	51706	23	-	.	coverage=29;context=TCACCTGAGCGGAAGGCGGCTTTATTTTGCCCGCTCGCCAA;IPDRatio=1.85
Haloferax volcanii DS2 chromosome, complete genome	kinModCall	modified_base	51714	51714	21	+	.	coverage=31;context=CGGGCAAAATAAAGCCGCCTTCCGCTCAGGTGAGCAGCCAG;IPDRatio=1.90
Haloferax volcanii DS2 chromosome, complete genome	kinModCall	modified_base	51718	51718	21	+	.	coverage=36;context=CAAAATAAAGCCGCCTTCCGCTCAGGTGAGCAGCCAGAGCG;IPDRatio=1.62
Haloferax volcanii DS2 chromosome, complete genome	kinModCall	modified_base	51752	51752	23	-	.	coverage=31;context=ATTCCGCCGGTCGCCTGCACCGCCATCGCGGCGACGCTCTG;IPDRatio=1.70
Haloferax volcanii DS2 chromosome, complete genome	kinModCall	modified_base	51811	51811	30	+	.	coverage=33;context=GACGTAGCCGGCGACGACCGGCTTCGCGCCGTCGGCCAGCG;IPDRatio=2.04
Haloferax volcanii DS2 chromosome, complete genome	kinModCall	modified_base	51830	51830	34	-	.	coverage=32;context=GCCGGCGCTGCCGGGGCGACGCTGGCCGACGGCGCGAAGCC;IPDRatio=2.34
Haloferax volcanii DS2 chromosome, complete genome	kinModCall	modified_base	51875	51875	24	+	.	coverage=36;context=GCGGCGAGGCCGCCCGCGACGCCCCCCGAGACGGGAATCAC;IPDRatio=2.11
Haloferax volcanii DS2 chromosome, complete genome	kinModCall	modified_base	51884	51884	32	+	.	coverage=38;context=CCGCCCGCGACGCCCCCCGAGACGGGAATCACGAACGGCGC;IPDRatio=1.98
Haloferax volcanii DS2 chromosome, complete genome	kinModCall	modified_base	51902	51902	28	-	.	coverage=38;context=GTCTGTTTCGCCCTCGCCGCGCCGTTCGTGATTCCCGTCTC;IPDRatio=1.84
Haloferax volcanii DS2 chromosome, complete genome	kinModCall	modified_base	51951	51951	24	+	.	coverage=19;context=TCGCCGCGAGCGTCCGCGCCGACTTCAACTCACCCACCGGT;IPDRatio=2.68
Haloferax volcanii DS2 chromosome, complete genome	kinModCall	modified_base	52308	52308	21	+	.	coverage=30;context=GCCGTTTCACCTCGGCGGTGCTCGGTCGCCCCACGGCGGGT;IPDRatio=1.91
Haloferax volcanii DS2 chromosome, complete genome	kinModCall	modified_base	52319	52319	23	+	.	coverage=26;context=TCGGCGGTGCTCGGTCGCCCCACGGCGGGTTACGCCTCGAC;IPDRatio=1.95
Haloferax volcanii DS2 chromosome, complete genome	kinModCall	modified_base	52345	52345	21	+	.	coverage=28;context=GGGTTACGCCTCGACGACCTCGTTGTCGTCGAGCACGTCGT;IPDRatio=1.92
Haloferax volcanii DS2 chromosome, complete genome	kinModCall	modified_base	52358	52358	21	-	.	coverage=27;context=ACCGCCTCGTTCGACGACGTGCTCGACGACAACGAGGTCGT;IPDRatio=1.99
Haloferax volcanii DS2 chromosome, complete genome	kinModCall	.	52425	52425	12	+	.	context=CGACGAGGTCGTCGACGGGCAGCCGGACCTGCTTGCCGCTG;motif=GCABNNNNNNVTGC;coverage=6;IPDRatio=1.971;id=GCABNNNNNNVTGC
Haloferax volcanii DS2 chromosome, complete genome	kinModCall	.	52434	52434	17	-	.	context=CGAGCGCGACAGCGGCAAGCAGGTCCGGCTGCCCGTCGACG;motif=GCABNNNNNNVTGC;coverage=5;IPDRatio=5.377;id=GCABNNNNNNVTGC
Haloferax volcanii DS2 chromosome, complete genome	kinModCall	modified_base	52501	52501	36	-	.	coverage=30;context=CGCCGTTCTGCATCACCATCGACCGCGACGGGCTGGAAGGC;IPDRatio=6.12
Haloferax volcanii DS2 chromosome, complete genome	kinModCall	modified_base	52502	52502	32	+	.	coverage=32;context=CCTTCCAGCCCGTCGCGGTCGATGGTGATGCAGAACGGCGT;IPDRatio=2.51
Haloferax volcanii DS2 chromosome, complete genome	kinModCall	m6A	52513	52513	84	+	.	context=GTCGCGGTCGATGGTGATGCAGAACGGCGTGCCCACCTCGT;fracLow=0.853;motif=GCABNNNNNNVTGC;coverage=38;IPDRatio=10.41;id=GCABNNNNNNVTGC;fracUp=1.000;frac=0.985;identificationQv=66
Haloferax volcanii DS2 chromosome, complete genome	kinModCall	m6A	52522	52522	53	-	.	context=GCCGACAGGACGAGGTGGGCACGCCGTTCTGCATCACCATC;fracLow=0.586;motif=GCABNNNNNNVTGC;coverage=42;IPDRatio=8.89;id=GCABNNNNNNVTGC;fracUp=0.945;frac=0.755;identificationQv=29
Haloferax volcanii DS2 chromosome, complete genome	kinModCall	modified_base	52523	52523	21	+	.	coverage=45;context=ATGGTGATGCAGAACGGCGTGCCCACCTCGTCCTGTCGGCG;IPDRatio=1.92
Haloferax volcanii DS2 chromosome, complete genome	kinModCall	modified_base	52598	52598	22	-	.	coverage=38;context=GACGTGGCCGAAGAGCTCCGCGCGGCCGGCTTCGCGGTCGT;IPDRatio=1.75
Haloferax volcanii DS2 chromosome, complete genome	kinModCall	modified_base	52607	52607	23	-	.	coverage=41;context=CTCGCGGACGACGTGGCCGAAGAGCTCCGCGCGGCCGGCTT;IPDRatio=1.80
Haloferax volcanii DS2 chromosome, complete genome	kinModCall	m4C	52679	52679	21	+	.	context=GGGAAGACGCCGACGTTCGTCGGCGCGACCGACGGCGAAAG;fracLow=0.417;coverage=42;IPDRatio=3.41;fracUp=0.943;frac=0.796;identificationQv=16
Haloferax volcanii DS2 chromosome, complete genome	kinModCall	m4C	52761	52761	23	-	.	context=TATCGACCGCACGGTGTACACGCTTCTCGCGCACGCGTACG;fracLow=0.312;coverage=18;IPDRatio=2.59;fracUp=1.000;frac=0.846;identificationQv=10
Haloferax volcanii DS2 chromosome, complete genome	kinModCall	modified_base	52853	52853	26	-	.	coverage=26;context=ACCGTCGACACCGACGTGGCCAACTTCGCGGTCGAGACGCA;IPDRatio=2.68
Haloferax volcanii DS2 chromosome, complete genome	kinModCall	modified_base	52854	52854	29	-	.	coverage=26;context=CACCGTCGACACCGACGTGGCCAACTTCGCGGTCGAGACGC;IPDRatio=2.63
Haloferax volcanii DS2 chromosome, complete genome	kinModCall	modified_base	52865	52865	24	+	.	coverage=29;context=GCGAAGTTGGCCACGTCGGTGTCGACGGTGATTTCCTCGCC;IPDRatio=2.00
Haloferax volcanii DS2 chromosome, complete genome	kinModCall	modified_base	52901	52901	22	-	.	coverage=25;context=GCCTTCGACGCCGACGAGGTCACCCTCGACGTCGACGGCGA;IPDRatio=1.98
Haloferax volcanii DS2 chromosome, complete genome	kinModCall	modified_base	52924	52924	23	-	.	coverage=25;context=CGCTCGCCGAGCGCGACCCCGACGCCTTCGACGCCGACGAG;IPDRatio=1.78
Haloferax volcanii DS2 chromosome, complete genome	kinModCall	modified_base	53011	53011	24	-	.	coverage=27;context=TCGAGCGCGCCGTCGTCGACCCCGACATGGCAACGCTCGGT;IPDRatio=2.05
Haloferax volcanii DS2 chromosome, complete genome	kinModCall	modified_base	53015	53015	29	+	.	coverage=31;context=AGCGTTGCCATGTCGGGGTCGACGACGGCGCGCTCGACCGT;IPDRatio=2.59
Haloferax volcanii DS2 chromosome, complete genome	kinModCall	modified_base	53061	53061	23	-	.	coverage=27;context=CGGCGACGACGACTTCACCGTCTTCCAGCAGTACGACGAGC;IPDRatio=2.08
Haloferax volcanii DS2 chromosome, complete genome	kinModCall	modified_base	53080	53080	23	+	.	coverage=30;context=GACGGTGAAGTCGTCGTCGCCGTACTCGCCGTGCTTCGAGA;IPDRatio=2.13
Haloferax volcanii DS2 chromosome, complete genome	kinModCall	modified_base	53081	53081	29	-	.	coverage=31;context=CTCTCGAAGCACGGCGAGTACGGCGACGACGACTTCACCGT;IPDRatio=2.24
Haloferax volcanii DS2 chromosome, complete genome	kinModCall	modified_base	53103	53103	29	-	.	coverage=32;context=CTCCTACCGGAGCGACTACGACCTCTCGAAGCACGGCGAGT;IPDRatio=2.86
Haloferax volcanii DS2 chromosome, complete genome	kinModCall	modified_base	53107	53107	21	-	.	coverage=32;context=GCTTCTCCTACCGGAGCGACTACGACCTCTCGAAGCACGGC;IPDRatio=1.81
Haloferax volcanii DS2 chromosome, complete genome	kinModCall	modified_base	53108	53108	25	+	.	coverage=34;context=CCGTGCTTCGAGAGGTCGTAGTCGCTCCGGTAGGAGAAGCC;IPDRatio=1.78
Haloferax volcanii DS2 chromosome, complete genome	kinModCall	modified_base	53110	53110	29	+	.	coverage=35;context=GTGCTTCGAGAGGTCGTAGTCGCTCCGGTAGGAGAAGCCCG;IPDRatio=1.84
Haloferax volcanii DS2 chromosome, complete genome	kinModCall	modified_base	53110	53110	21	-	.	coverage=30;context=CGGGCTTCTCCTACCGGAGCGACTACGACCTCTCGAAGCAC;IPDRatio=2.54
Haloferax volcanii DS2 chromosome, complete genome	kinModCall	modified_base	53121	53121	24	-	.	coverage=34;context=GATAGAGATTGCGGGCTTCTCCTACCGGAGCGACTACGACC;IPDRatio=2.25
Haloferax volcanii DS2 chromosome, complete genome	kinModCall	modified_base	53131	53131	24	+	.	coverage=34;context=GCTCCGGTAGGAGAAGCCCGCAATCTCTATCCAGTCGCCGT;IPDRatio=2.19
Haloferax volcanii DS2 chromosome, complete genome	kinModCall	m4C	53135	53135	33	+	.	context=CGGTAGGAGAAGCCCGCAATCTCTATCCAGTCGCCGTCGAC;fracLow=0.246;coverage=34;IPDRatio=2.62;fracUp=0.695;frac=0.455;identificationQv=3
Haloferax volcanii DS2 chromosome, complete genome	kinModCall	modified_base	53137	53137	34	+	.	coverage=33;context=GTAGGAGAAGCCCGCAATCTCTATCCAGTCGCCGTCGACCT;IPDRatio=3.23
Haloferax volcanii DS2 chromosome, complete genome	kinModCall	modified_base	53142	53142	21	-	.	coverage=35;context=AAGCGAGGTCGACGGCGACTGGATAGAGATTGCGGGCTTCT;IPDRatio=1.91
Haloferax volcanii DS2 chromosome, complete genome	kinModCall	modified_base	53144	53144	25	-	.	coverage=32;context=GAAAGCGAGGTCGACGGCGACTGGATAGAGATTGCGGGCTT;IPDRatio=2.28
Haloferax volcanii DS2 chromosome, complete genome	kinModCall	modified_base	53148	53148	24	-	.	coverage=28;context=CGCCGAAAGCGAGGTCGACGGCGACTGGATAGAGATTGCGG;IPDRatio=2.16
Haloferax volcanii DS2 chromosome, complete genome	kinModCall	modified_base	53150	53150	37	+	.	coverage=33;context=GCAATCTCTATCCAGTCGCCGTCGACCTCGCTTTCGGCGTC;IPDRatio=4.23
Haloferax volcanii DS2 chromosome, complete genome	kinModCall	modified_base	53158	53158	29	+	.	coverage=35;context=TATCCAGTCGCCGTCGACCTCGCTTTCGGCGTCCCAGCAGT;IPDRatio=1.94
Haloferax volcanii DS2 chromosome, complete genome	kinModCall	modified_base	53165	53165	22	-	.	coverage=29;context=TCCTCGGACTGCTGGGACGCCGAAAGCGAGGTCGACGGCGA;IPDRatio=2.47
Haloferax volcanii DS2 chromosome, complete genome	kinModCall	modified_base	53167	53167	29	-	.	coverage=33;context=ACTCCTCGGACTGCTGGGACGCCGAAAGCGAGGTCGACGGC;IPDRatio=2.32
Haloferax volcanii DS2 chromosome, complete genome	kinModCall	modified_base	53193	53193	25	-	.	coverage=36;context=GCACCTCGCGGGCGAGCGCGCCCACTACTCCTCGGACTGCT;IPDRatio=2.07
Haloferax volcanii DS2 chromosome, complete genome	kinModCall	modified_base	53198	53198	24	+	.	coverage=33;context=TCCGAGGAGTAGTGGGCGCGCTCGCCCGCGAGGTGCTGGCG;IPDRatio=1.93
Haloferax volcanii DS2 chromosome, complete genome	kinModCall	modified_base	53226	53226	23	-	.	coverage=30;context=CGGCGTCGACATGGACCGCTTCCGCTTCCGCCAGCACCTCG;IPDRatio=2.40
Haloferax volcanii DS2 chromosome, complete genome	kinModCall	modified_base	53233	53233	27	+	.	coverage=39;context=CTGGCGGAAGCGGAAGCGGTCCATGTCGACGCCGACCGTCT;IPDRatio=2.27
Haloferax volcanii DS2 chromosome, complete genome	kinModCall	modified_base	53237	53237	25	+	.	coverage=39;context=CGGAAGCGGAAGCGGTCCATGTCGACGCCGACCGTCTCGTA;IPDRatio=2.88
Haloferax volcanii DS2 chromosome, complete genome	kinModCall	m4C	53237	53237	28	-	.	context=TACGAGACGGTCGGCGTCGACATGGACCGCTTCCGCTTCCG;fracLow=0.243;coverage=37;IPDRatio=1.73;fracUp=1.000;frac=0.832;identificationQv=23
Haloferax volcanii DS2 chromosome, complete genome	kinModCall	modified_base	53259	53259	24	-	.	coverage=18;context=CCTCGGCATCGCCCAAGAGTGGTACGAGACGGTCGGCGTCG;IPDRatio=1.65
Haloferax volcanii DS2 chromosome, complete genome	kinModCall	modified_base	53261	53261	21	+	.	coverage=21;context=ACGCCGACCGTCTCGTACCACTCTTGGGCGATGCCGAGGAA;IPDRatio=1.75
Haloferax volcanii DS2 chromosome, complete genome	kinModCall	modified_base	53293	53293	22	+	.	coverage=28;context=GCCGAGGAAGTAGCCGAGCCACGCGTTGCCGATAATGCCGT;IPDRatio=2.09
Haloferax volcanii DS2 chromosome, complete genome	kinModCall	modified_base	53300	53300	21	+	.	coverage=32;context=AAGTAGCCGAGCCACGCGTTGCCGATAATGCCGTCATCGAC;IPDRatio=1.73
Haloferax volcanii DS2 chromosome, complete genome	kinModCall	modified_base	53308	53308	21	+	.	coverage=33;context=GAGCCACGCGTTGCCGATAATGCCGTCATCGACGGCCTCGC;IPDRatio=2.03
Haloferax volcanii DS2 chromosome, complete genome	kinModCall	modified_base	53312	53312	21	-	.	coverage=35;context=ATCGGCGAGGCCGTCGATGACGGCATTATCGGCAACGCGTG;IPDRatio=1.86
Haloferax volcanii DS2 chromosome, complete genome	kinModCall	modified_base	53378	53378	27	+	.	coverage=37;context=TCGGCCTCCTGCTCGGTCGCGGGGTACAGAAGCACCTCCAC;IPDRatio=4.99
Haloferax volcanii DS2 chromosome, complete genome	kinModCall	modified_base	53390	53390	25	-	.	coverage=36;context=GCGGTCGAGGACGTGGAGGTGCTTCTGTACCCCGCGACCGA;IPDRatio=1.95
Haloferax volcanii DS2 chromosome, complete genome	kinModCall	modified_base	53448	53448	23	+	.	coverage=37;context=CGCGCTCGGGGTCGATGAAGTGTTCCAGTTCGGCCTGCGTG;IPDRatio=1.63
Haloferax volcanii DS2 chromosome, complete genome	kinModCall	modified_base	53453	53453	27	-	.	coverage=34;context=GAGTTCACGCAGGCCGAACTGGAACACTTCATCGACCCCGA;IPDRatio=2.17
Haloferax volcanii DS2 chromosome, complete genome	kinModCall	modified_base	53462	53462	21	-	.	coverage=38;context=CGCACCCGCGAGTTCACGCAGGCCGAACTGGAACACTTCAT;IPDRatio=3.72
Haloferax volcanii DS2 chromosome, complete genome	kinModCall	modified_base	53482	53482	26	-	.	coverage=41;context=CGCCGCGGAAGAGCATCGTCCGCACCCGCGAGTTCACGCAG;IPDRatio=1.95
Haloferax volcanii DS2 chromosome, complete genome	kinModCall	modified_base	53486	53486	28	+	.	coverage=44;context=GTGAACTCGCGGGTGCGGACGATGCTCTTCCGCGGCGAAAT;IPDRatio=1.97
Haloferax volcanii DS2 chromosome, complete genome	kinModCall	modified_base	53533	53533	25	+	.	coverage=45;context=GCGGTAGGCGCGGCCGACCTGCGTCACGCCGAACGGGAGGC;IPDRatio=1.95
Haloferax volcanii DS2 chromosome, complete genome	kinModCall	modified_base	53563	53563	24	+	.	coverage=35;context=GAACGGGAGGCTGTTGCGCGCGTACTCCTTGATGCGCGGGA;IPDRatio=1.72
Haloferax volcanii DS2 chromosome, complete genome	kinModCall	m4C	53624	53624	24	-	.	context=CCCGGCTCGTCGACGCCGGGCTACCTCCGCCCCGAGACGGC;fracLow=0.396;coverage=29;IPDRatio=1.78;fracUp=0.977;frac=0.898;identificationQv=8
Haloferax volcanii DS2 chromosome, complete genome	kinModCall	modified_base	53641	53641	21	+	.	coverage=34;context=GTAGCCCGGCGTCGACGAGCCGGGGCCGATGTTCGTCTCGA;IPDRatio=1.76
Haloferax volcanii DS2 chromosome, complete genome	kinModCall	modified_base	53654	53654	21	-	.	coverage=52;context=TTCAACCTCATGTTCGAGACGAACATCGGCCCCGGCTCGTC;IPDRatio=1.65
Haloferax volcanii DS2 chromosome, complete genome	kinModCall	modified_base	53655	53655	22	-	.	coverage=51;context=CTTCAACCTCATGTTCGAGACGAACATCGGCCCCGGCTCGT;IPDRatio=1.92
Haloferax volcanii DS2 chromosome, complete genome	kinModCall	modified_base	53669	53669	25	-	.	coverage=47;context=CAGTCGGTCGAGGACTTCAACCTCATGTTCGAGACGAACAT;IPDRatio=2.04
Haloferax volcanii DS2 chromosome, complete genome	kinModCall	modified_base	53674	53674	24	-	.	coverage=47;context=CCGGCCAGTCGGTCGAGGACTTCAACCTCATGTTCGAGACG;IPDRatio=1.78
Haloferax volcanii DS2 chromosome, complete genome	kinModCall	m4C	53678	53678	29	+	.	context=TCGAACATGAGGTTGAAGTCCTCGACCGACTGGCCGGCGAG;fracLow=0.344;coverage=45;IPDRatio=1.79;fracUp=1.000;frac=0.679;identificationQv=9
Haloferax volcanii DS2 chromosome, complete genome	kinModCall	modified_base	53724	53724	22	-	.	coverage=35;context=GAAAATCGCCGACCTCGGCCTCGTCTGTCCGACCTGCGGCG;IPDRatio=2.05
Haloferax volcanii DS2 chromosome, complete genome	kinModCall	modified_base	53737	53737	31	-	.	coverage=38;context=AGGCGGCGGCCGAGAAAATCGCCGACCTCGGCCTCGTCTGT;IPDRatio=3.01
Haloferax volcanii DS2 chromosome, complete genome	kinModCall	modified_base	53738	53738	23	+	.	coverage=36;context=CAGACGAGGCCGAGGTCGGCGATTTTCTCGGCCGCCGCCTC;IPDRatio=1.87
Haloferax volcanii DS2 chromosome, complete genome	kinModCall	m6A	53745	53745	28	-	.	context=ATCCCCTGAGGCGGCGGCCGAGAAAATCGCCGACCTCGGCC;fracLow=0.115;coverage=37;IPDRatio=2.14;fracUp=0.403;frac=0.221;identificationQv=8
Haloferax volcanii DS2 chromosome, complete genome	kinModCall	m4C	53758	53758	25	+	.	context=GATTTTCTCGGCCGCCGCCTCAGGGGATAGCGTCTCGGCGT;fracLow=0.062;coverage=43;IPDRatio=1.95;fracUp=0.682;frac=0.407;identificationQv=21
Haloferax volcanii DS2 chromosome, complete genome	kinModCall	modified_base	53768	53768	26	-	.	coverage=41;context=GAACTGGAGGACGCCGAGACGCTATCCCCTGAGGCGGCGGC;IPDRatio=3.90
Haloferax volcanii DS2 chromosome, complete genome	kinModCall	modified_base	53783	53783	23	+	.	coverage=41;context=GATAGCGTCTCGGCGTCCTCCAGTTCGGAGTTGTCCTCGAT;IPDRatio=1.62
Haloferax volcanii DS2 chromosome, complete genome	kinModCall	m4C	53789	53789	21	-	.	context=CACCTCATCGAGGACAACTCCGAACTGGAGGACGCCGAGAC;fracLow=0.329;coverage=35;IPDRatio=2.14;fracUp=1.000;frac=1.000;identificationQv=4
Haloferax volcanii DS2 chromosome, complete genome	kinModCall	modified_base	53851	53851	21	+	.	coverage=47;context=GCATTCGGCGCACTCGACGAGCATGTCGTCGAAGCCGTCGA;IPDRatio=1.95
Haloferax volcanii DS2 chromosome, complete genome	kinModCall	modified_base	53877	53877	36	-	.	coverage=54;context=GCCCGTCTTCGAGGCGTCGGGCCACCTCGACGGCTTCGACG;IPDRatio=2.15
Haloferax volcanii DS2 chromosome, complete genome	kinModCall	modified_base	53901	53901	23	+	.	coverage=56;context=ACGCCTCGAAGACGGGCTCGGGCATGATGGTCGGCGCTTCG;IPDRatio=1.85
Haloferax volcanii DS2 chromosome, complete genome	kinModCall	modified_base	53908	53908	21	+	.	coverage=58;context=GAAGACGGGCTCGGGCATGATGGTCGGCGCTTCGATTTCGA;IPDRatio=1.81
Haloferax volcanii DS2 chromosome, complete genome	kinModCall	m4C	53909	53909	44	-	.	context=CTCGAAATCGAAGCGCCGACCATCATGCCCGAGCCCGTCTT;fracLow=0.283;coverage=56;IPDRatio=2.76;fracUp=0.668;frac=0.506;identificationQv=62
Haloferax volcanii DS2 chromosome, complete genome	kinModCall	m4C	53910	53910	36	-	.	context=CCTCGAAATCGAAGCGCCGACCATCATGCCCGAGCCCGTCT;fracLow=0.315;coverage=53;IPDRatio=2.13;fracUp=0.947;frac=0.643;identificationQv=43
Haloferax volcanii DS2 chromosome, complete genome	kinModCall	modified_base	53912	53912	24	-	.	coverage=50;context=AACCTCGAAATCGAAGCGCCGACCATCATGCCCGAGCCCGT;IPDRatio=1.83
Haloferax volcanii DS2 chromosome, complete genome	kinModCall	m4C	53920	53920	39	+	.	context=GGGCATGATGGTCGGCGCTTCGATTTCGAGGTTGCCCTCCT;fracLow=0.687;coverage=53;IPDRatio=2.59;fracUp=0.915;frac=0.785;identificationQv=3
Haloferax volcanii DS2 chromosome, complete genome	kinModCall	modified_base	53926	53926	32	+	.	coverage=56;context=GATGGTCGGCGCTTCGATTTCGAGGTTGCCCTCCTGGACGG;IPDRatio=1.94
Haloferax volcanii DS2 chromosome, complete genome	kinModCall	modified_base	53927	53927	23	-	.	coverage=54;context=GCCGTCCAGGAGGGCAACCTCGAAATCGAAGCGCCGACCAT;IPDRatio=2.09
Haloferax volcanii DS2 chromosome, complete genome	kinModCall	modified_base	53933	53933	30	-	.	coverage=52;context=CGCTTCGCCGTCCAGGAGGGCAACCTCGAAATCGAAGCGCC;IPDRatio=1.93
Haloferax volcanii DS2 chromosome, complete genome	kinModCall	modified_base	53938	53938	25	+	.	coverage=55;context=TTCGATTTCGAGGTTGCCCTCCTGGACGGCGAAGCGCTCGC;IPDRatio=1.69
Haloferax volcanii DS2 chromosome, complete genome	kinModCall	modified_base	53977	53977	28	+	.	coverage=48;context=GCGCCACGCCTCCTCGACGTTGGACTTCAGGGCCGCGCCCT;IPDRatio=1.91
Haloferax volcanii DS2 chromosome, complete genome	kinModCall	modified_base	53979	53979	21	+	.	coverage=47;context=GCCACGCCTCCTCGACGTTGGACTTCAGGGCCGCGCCCTGG;IPDRatio=2.10
Haloferax volcanii DS2 chromosome, complete genome	kinModCall	modified_base	53984	53984	25	-	.	coverage=49;context=GGCCCCCAGGGCGCGGCCCTGAAGTCCAACGTCGAGGAGGC;IPDRatio=2.29
Haloferax volcanii DS2 chromosome, complete genome	kinModCall	modified_base	53995	53995	21	+	.	coverage=50;context=GTTGGACTTCAGGGCCGCGCCCTGGGGGCCGTAGGTGTAGA;IPDRatio=1.72
Haloferax volcanii DS2 chromosome, complete genome	kinModCall	modified_base	54007	54007	29	+	.	coverage=46;context=GGCCGCGCCCTGGGGGCCGTAGGTGTAGAACCCGCCGACGC;IPDRatio=1.97
Haloferax volcanii DS2 chromosome, complete genome	kinModCall	modified_base	54008	54008	23	+	.	coverage=43;context=GCCGCGCCCTGGGGGCCGTAGGTGTAGAACCCGCCGACGCC;IPDRatio=3.53
Haloferax volcanii DS2 chromosome, complete genome	kinModCall	modified_base	54011	54011	21	+	.	coverage=49;context=GCGCCCTGGGGGCCGTAGGTGTAGAACCCGCCGACGCCGCC;IPDRatio=1.80
Haloferax volcanii DS2 chromosome, complete genome	kinModCall	modified_base	54013	54013	38	-	.	coverage=46;context=ACGGCGGCGTCGGCGGGTTCTACACCTACGGCCCCCAGGGC;IPDRatio=2.29
Haloferax volcanii DS2 chromosome, complete genome	kinModCall	modified_base	54039	54039	23	+	.	coverage=46;context=CGCCGACGCCGCCGTAGGCCTCCGAAGAGCCGAAGAAGAAG;IPDRatio=1.64
Haloferax volcanii DS2 chromosome, complete genome	kinModCall	modified_base	54041	54041	21	-	.	coverage=50;context=GGCTTCTTCTTCGGCTCTTCGGAGGCCTACGGCGGCGTCGG;IPDRatio=1.65
Haloferax volcanii DS2 chromosome, complete genome	kinModCall	modified_base	54056	54056	25	-	.	coverage=34;context=CTCGCCAAGCGCCGGGGCTTCTTCTTCGGCTCTTCGGAGGC;IPDRatio=2.15
Haloferax volcanii DS2 chromosome, complete genome	kinModCall	modified_base	54057	54057	30	-	.	coverage=37;context=ACTCGCCAAGCGCCGGGGCTTCTTCTTCGGCTCTTCGGAGG;IPDRatio=1.93
Haloferax volcanii DS2 chromosome, complete genome	kinModCall	modified_base	54058	54058	25	-	.	coverage=38;context=AACTCGCCAAGCGCCGGGGCTTCTTCTTCGGCTCTTCGGAG;IPDRatio=2.33
Haloferax volcanii DS2 chromosome, complete genome	kinModCall	m4C	54085	54085	34	-	.	context=AGGGCGACGAGTCCGCCGCGCTCACCGAACTCGCCAAGCGC;fracLow=0.039;coverage=42;IPDRatio=1.95;fracUp=0.461;frac=0.251;identificationQv=8
Haloferax volcanii DS2 chromosome, complete genome	kinModCall	modified_base	54086	54086	23	-	.	coverage=41;context=GAGGGCGACGAGTCCGCCGCGCTCACCGAACTCGCCAAGCG;IPDRatio=1.92
Haloferax volcanii DS2 chromosome, complete genome	kinModCall	modified_base	54091	54091	43	+	.	coverage=39;context=GGCGAGTTCGGTGAGCGCGGCGGACTCGTCGCCCTCACTCA;IPDRatio=2.96
Haloferax volcanii DS2 chromosome, complete genome	kinModCall	modified_base	54097	54097	21	-	.	coverage=42;context=GCTGTATGAGTGAGGGCGACGAGTCCGCCGCGCTCACCGAA;IPDRatio=1.73
Haloferax volcanii DS2 chromosome, complete genome	kinModCall	modified_base	54101	54101	21	-	.	coverage=50;context=AGGCGCTGTATGAGTGAGGGCGACGAGTCCGCCGCGCTCAC;IPDRatio=1.61
Haloferax volcanii DS2 chromosome, complete genome	kinModCall	modified_base	54103	54103	24	+	.	coverage=46;context=GAGCGCGGCGGACTCGTCGCCCTCACTCATACAGCGCCTCC;IPDRatio=1.73
Haloferax volcanii DS2 chromosome, complete genome	kinModCall	modified_base	54111	54111	21	-	.	coverage=51;context=AACCTGCTGGAGGCGCTGTATGAGTGAGGGCGACGAGTCCG;IPDRatio=1.89
Haloferax volcanii DS2 chromosome, complete genome	kinModCall	modified_base	54118	54118	24	-	.	coverage=51;context=CGACATCAACCTGCTGGAGGCGCTGTATGAGTGAGGGCGAC;IPDRatio=1.95
Haloferax volcanii DS2 chromosome, complete genome	kinModCall	modified_base	54253	54253	26	-	.	coverage=33;context=GTCGAAGTTCATGACCGACGACCTCGTGAGCGTCGCCACGC;IPDRatio=2.20
Haloferax volcanii DS2 chromosome, complete genome	kinModCall	modified_base	54329	54329	23	+	.	coverage=30;context=GATGTAGCGATTGCCGACCGCCTTGATGCCCTCCCACATCC;IPDRatio=2.03
Haloferax volcanii DS2 chromosome, complete genome	kinModCall	modified_base	54342	54342	21	+	.	coverage=29;context=CCGACCGCCTTGATGCCCTCCCACATCCACTCGTCGTCCTG;IPDRatio=1.85
Haloferax volcanii DS2 chromosome, complete genome	kinModCall	modified_base	54428	54428	29	-	.	coverage=33;context=TGGCCGGCATCGTGACCGAAGTCGACATCATCGAGGTCGCC;IPDRatio=2.01
Haloferax volcanii DS2 chromosome, complete genome	kinModCall	modified_base	54464	54464	21	+	.	coverage=30;context=GGCCAGCGAGGCCTCGTCGTCGAGGACGACCGCGTAGGGCA;IPDRatio=1.99
Haloferax volcanii DS2 chromosome, complete genome	kinModCall	modified_base	54475	54475	29	+	.	coverage=31;context=CCTCGTCGTCGAGGACGACCGCGTAGGGCACGTTCGCGTAG;IPDRatio=2.89
Haloferax volcanii DS2 chromosome, complete genome	kinModCall	modified_base	54482	54482	22	-	.	coverage=41;context=AGATATTCTACGCGAACGTGCCCTACGCGGTCGTCCTCGAC;IPDRatio=2.41
Haloferax volcanii DS2 chromosome, complete genome	kinModCall	modified_base	54495	54495	21	+	.	coverage=35;context=GCGTAGGGCACGTTCGCGTAGAATATCTCGCGCTCGACGAT;IPDRatio=1.77
Haloferax volcanii DS2 chromosome, complete genome	kinModCall	modified_base	54520	54520	24	-	.	coverage=34;context=CACGTACGTCGACGTGCCGCTCCACATCGTCGAGCGCGAGA;IPDRatio=1.92
Haloferax volcanii DS2 chromosome, complete genome	kinModCall	m4C	54521	54521	28	-	.	context=CCACGTACGTCGACGTGCCGCTCCACATCGTCGAGCGCGAG;fracLow=0.128;coverage=36;IPDRatio=2.07;fracUp=0.629;frac=0.380;identificationQv=4
Haloferax volcanii DS2 chromosome, complete genome	kinModCall	modified_base	54622	54622	21	+	.	coverage=20;context=CGATGGCCCGGACCACGTCGGTAACGGTGAGGATGCCCTCG;IPDRatio=2.38
Haloferax volcanii DS2 chromosome, complete genome	kinModCall	modified_base	54660	54660	22	+	.	coverage=32;context=TCGATTGCGTCGCCGTCGACGACGGGGATTCGGCGCGCGCC;IPDRatio=2.24
Haloferax volcanii DS2 chromosome, complete genome	kinModCall	modified_base	54719	54719	33	-	.	coverage=27;context=TGCCGACCGCGAGCGCCGACGACGACCTCGAAGCGGTGGCC;IPDRatio=3.03
Haloferax volcanii DS2 chromosome, complete genome	kinModCall	modified_base	54725	54725	34	+	.	coverage=33;context=CGCTTCGAGGTCGTCGTCGGCGCTCGCGGTCGGCACCTCGC;IPDRatio=3.18
Haloferax volcanii DS2 chromosome, complete genome	kinModCall	modified_base	54731	54731	21	+	.	coverage=33;context=GAGGTCGTCGTCGGCGCTCGCGGTCGGCACCTCGCGGACGA;IPDRatio=1.91
Haloferax volcanii DS2 chromosome, complete genome	kinModCall	modified_base	54791	54791	21	-	.	coverage=33;context=GAGGGCTCATCTCTCGGGAGGACCTCATCGAACACCCCGAC;IPDRatio=2.43
Haloferax volcanii DS2 chromosome, complete genome	kinModCall	modified_base	54863	54863	23	+	.	coverage=30;context=CACAGGAACAGAAGAGAACCCACGCTCTTGGAGGTATTCCA;IPDRatio=2.05
Haloferax volcanii DS2 chromosome, complete genome	kinModCall	modified_base	54876	54876	26	+	.	coverage=39;context=GAGAACCCACGCTCTTGGAGGTATTCCAGCACGTCGTCGCG;IPDRatio=1.99
Haloferax volcanii DS2 chromosome, complete genome	kinModCall	m6A	54952	54952	22	+	.	context=CGCGGGTCATCGCGTCGGCTACTTTCATACACCCGCTTTCT;fracLow=0.066;coverage=30;IPDRatio=1.88;fracUp=0.486;frac=0.248;identificationQv=8
Haloferax volcanii DS2 chromosome, complete genome	kinModCall	m4C	55041	55041	20	-	.	context=GCGCATCGTCTGTCCTCCGACCCTCGCGAGCGGCGGCGGAC;fracLow=0.302;coverage=37;IPDRatio=1.96;fracUp=1.000;frac=0.873;identificationQv=5
Haloferax volcanii DS2 chromosome, complete genome	kinModCall	modified_base	55050	55050	28	-	.	coverage=37;context=GCGCCGCGTGCGCATCGTCTGTCCTCCGACCCTCGCGAGCG;IPDRatio=1.88
Haloferax volcanii DS2 chromosome, complete genome	kinModCall	modified_base	55068	55068	26	-	.	coverage=36;context=GAGGACCGTTCCGCTTCTGCGCCGCGTGCGCATCGTCTGTC;IPDRatio=2.36
Haloferax volcanii DS2 chromosome, complete genome	kinModCall	modified_base	55075	55075	26	+	.	coverage=29;context=GATGCGCACGCGGCGCAGAAGCGGAACGGTCCTCGGCTCAG;IPDRatio=2.51
Haloferax volcanii DS2 chromosome, complete genome	kinModCall	modified_base	55088	55088	24	-	.	coverage=27;context=AAGGCGACGAGAACTGAGCCGAGGACCGTTCCGCTTCTGCG;IPDRatio=2.21
Haloferax volcanii DS2 chromosome, complete genome	kinModCall	modified_base	55099	55099	21	-	.	coverage=31;context=CGGCGAGGGCGAAGGCGACGAGAACTGAGCCGAGGACCGTT;IPDRatio=1.61
Haloferax volcanii DS2 chromosome, complete genome	kinModCall	modified_base	55103	55103	24	-	.	coverage=33;context=GCGACGGCGAGGGCGAAGGCGACGAGAACTGAGCCGAGGAC;IPDRatio=2.31
Haloferax volcanii DS2 chromosome, complete genome	kinModCall	modified_base	55107	55107	21	+	.	coverage=33;context=TCGGCTCAGTTCTCGTCGCCTTCGCCCTCGCCGTCGCTGTT;IPDRatio=1.81
Haloferax volcanii DS2 chromosome, complete genome	kinModCall	modified_base	55160	55160	24	-	.	coverage=32;context=ACGACCCCGAGAAGTTCTTCCCCAACCTCGACGCGATTCGG;IPDRatio=2.08
Haloferax volcanii DS2 chromosome, complete genome	kinModCall	modified_base	55168	55168	22	+	.	coverage=35;context=CGTCGAGGTTGGGGAAGAACTTCTCGGGGTCGTCGTGTTCG;IPDRatio=2.22
Haloferax volcanii DS2 chromosome, complete genome	kinModCall	modified_base	55177	55177	22	-	.	coverage=32;context=CGGCGTCGTCGAACACGACGACCCCGAGAAGTTCTTCCCCA;IPDRatio=1.70
Haloferax volcanii DS2 chromosome, complete genome	kinModCall	modified_base	55181	55181	25	-	.	coverage=34;context=TCGTCGGCGTCGTCGAACACGACGACCCCGAGAAGTTCTTC;IPDRatio=2.74
Haloferax volcanii DS2 chromosome, complete genome	kinModCall	modified_base	55341	55341	22	+	.	coverage=31;context=TCCGGCGAGAACAGCGCCGTCACGATGTAGACGCGGCCGTC;IPDRatio=1.75
Haloferax volcanii DS2 chromosome, complete genome	kinModCall	modified_base	55416	55416	24	-	.	coverage=35;context=GACAAGGCCGAGACCGTCGCCGACCTGTTCGAAGCGACCTC;IPDRatio=1.77
Haloferax volcanii DS2 chromosome, complete genome	kinModCall	modified_base	55421	55421	21	+	.	coverage=39;context=CGCTTCGAACAGGTCGGCGACGGTCTCGGCCTTGTCGCCGG;IPDRatio=1.97
Haloferax volcanii DS2 chromosome, complete genome	kinModCall	modified_base	55422	55422	22	+	.	coverage=36;context=GCTTCGAACAGGTCGGCGACGGTCTCGGCCTTGTCGCCGGG;IPDRatio=4.97
Haloferax volcanii DS2 chromosome, complete genome	kinModCall	modified_base	55534	55534	26	+	.	coverage=41;context=CCGCCGGGATTCGGACCGTCTCCCACCCCTCGTCCTCGAAC;IPDRatio=2.06
Haloferax volcanii DS2 chromosome, complete genome	kinModCall	modified_base	55547	55547	24	-	.	coverage=33;context=CGATGGCCGACGAGTTCGAGGACGAGGGGTGGGAGACGGTC;IPDRatio=2.34
Haloferax volcanii DS2 chromosome, complete genome	kinModCall	modified_base	55575	55575	23	-	.	coverage=38;context=TGGGGCGCGACGCTCGACGACATGACAGCGATGGCCGACGA;IPDRatio=2.20
Haloferax volcanii DS2 chromosome, complete genome	kinModCall	modified_base	55580	55580	25	-	.	coverage=31;context=AGGCGTGGGGCGCGACGCTCGACGACATGACAGCGATGGCC;IPDRatio=1.92
Haloferax volcanii DS2 chromosome, complete genome	kinModCall	modified_base	55581	55581	25	+	.	coverage=41;context=GCCATCGCTGTCATGTCGTCGAGCGTCGCGCCCCACGCCTC;IPDRatio=3.30
Haloferax volcanii DS2 chromosome, complete genome	kinModCall	modified_base	55587	55587	22	-	.	coverage=27;context=CGCCGCGAGGCGTGGGGCGCGACGCTCGACGACATGACAGC;IPDRatio=1.85
Haloferax volcanii DS2 chromosome, complete genome	kinModCall	modified_base	55607	55607	21	+	.	coverage=32;context=CGCGCCCCACGCCTCGCGGCGACGGTCCGCATCGCTCGCGA;IPDRatio=1.54
Haloferax volcanii DS2 chromosome, complete genome	kinModCall	modified_base	55805	55805	22	+	.	coverage=14;context=AGACCGACGCGAGGAGGAGCTTCACCCCGCTCGACGGCCGC;IPDRatio=2.43
Haloferax volcanii DS2 chromosome, complete genome	kinModCall	modified_base	55846	55846	22	+	.	coverage=17;context=TCGTCGCTGTTCGCCGGTCGCAGTCGCGGCGGGAGTATCGC;IPDRatio=2.27
Haloferax volcanii DS2 chromosome, complete genome	kinModCall	m4C	56038	56038	21	-	.	context=CTGCCCGGCGCGAAGTGGCTCATGTTCTTTCTCGGGTTCGC;fracLow=0.087;coverage=26;IPDRatio=1.84;fracUp=0.861;frac=0.473;identificationQv=10
Haloferax volcanii DS2 chromosome, complete genome	kinModCall	modified_base	56078	56078	27	-	.	coverage=26;context=CGTCGTGACCGCCGTCGTGAGCACGCTCGCCGGCAACGGAC;IPDRatio=2.17
Haloferax volcanii DS2 chromosome, complete genome	kinModCall	modified_base	56098	56098	27	+	.	coverage=25;context=CTCACGACGGCGGTCACGACGAACACCACGCCGGTGAGGGA;IPDRatio=2.32
Haloferax volcanii DS2 chromosome, complete genome	kinModCall	m4C	56163	56163	23	-	.	context=TAGCCATGGAGTTCGACCCACGCCGATTCGGCGTCAAGGCC;fracLow=0.473;coverage=19;IPDRatio=2.16;fracUp=0.989;frac=0.674;identificationQv=3
Haloferax volcanii DS2 chromosome, complete genome	kinModCall	modified_base	56165	56165	23	+	.	coverage=17;context=CCTTGACGCCGAATCGGCGTGGGTCGAACTCCATGGCTATT;IPDRatio=2.64
Haloferax volcanii DS2 chromosome, complete genome	kinModCall	modified_base	56178	56178	21	+	.	coverage=16;context=TCGGCGTGGGTCGAACTCCATGGCTATTGGACGAGCGTCTC;IPDRatio=1.68
Haloferax volcanii DS2 chromosome, complete genome	kinModCall	modified_base	56184	56184	24	-	.	coverage=16;context=GTCTTCGAGACGCTCGTCCAATAGCCATGGAGTTCGACCCA;IPDRatio=1.98
Haloferax volcanii DS2 chromosome, complete genome	kinModCall	modified_base	56203	56203	22	+	.	coverage=15;context=ATTGGACGAGCGTCTCGAAGACGGTCGCCGGCTCCTCGTAC;IPDRatio=2.10
Haloferax volcanii DS2 chromosome, complete genome	kinModCall	modified_base	56234	56234	21	-	.	coverage=17;context=GACTGAGCCTCTGTCACCGCCACGAGGCCGAGTACGAGGAG;IPDRatio=2.32
Haloferax volcanii DS2 chromosome, complete genome	kinModCall	modified_base	56248	56248	22	+	.	coverage=21;context=CCTCGTGGCGGTGACAGAGGCTCAGTCGCCCCCGGTTGCCG;IPDRatio=1.80
Haloferax volcanii DS2 chromosome, complete genome	kinModCall	modified_base	56370	56370	22	-	.	coverage=14;context=ATGAACCACATCCACGAGGCCGCCGACTACGCCGAAAACGA;IPDRatio=2.06
Haloferax volcanii DS2 chromosome, complete genome	kinModCall	modified_base	56384	56384	22	-	.	coverage=20;context=CGCCCTCGGACGTGATGAACCACATCCACGAGGCCGCCGAC;IPDRatio=1.68
Haloferax volcanii DS2 chromosome, complete genome	kinModCall	modified_base	56389	56389	22	-	.	coverage=20;context=CGACGCGCCCTCGGACGTGATGAACCACATCCACGAGGCCG;IPDRatio=1.63
Haloferax volcanii DS2 chromosome, complete genome	kinModCall	modified_base	56399	56399	24	-	.	coverage=16;context=TCGGCGACTTCGACGCGCCCTCGGACGTGATGAACCACATC;IPDRatio=2.06
Haloferax volcanii DS2 chromosome, complete genome	kinModCall	modified_base	56420	56420	23	-	.	coverage=16;context=ACGAAATCATCCCCGAACTGTTCGGCGACTTCGACGCGCCC;IPDRatio=1.83
Haloferax volcanii DS2 chromosome, complete genome	kinModCall	modified_base	56433	56433	23	-	.	coverage=16;context=CGCGCCGGGATGGACGAAATCATCCCCGAACTGTTCGGCGA;IPDRatio=2.16
Haloferax volcanii DS2 chromosome, complete genome	kinModCall	modified_base	56474	56474	25	+	.	coverage=22;context=GTGGCTCTCGCGGCCGAGCAGTTTCCGGACGCGGTCGCTCA;IPDRatio=1.74
Haloferax volcanii DS2 chromosome, complete genome	kinModCall	modified_base	56504	56504	22	-	.	coverage=26;context=TGCGGGAGCGCTCGCGCGCCGACCCCTCGTTGAGCGACCGC;IPDRatio=2.32
Haloferax volcanii DS2 chromosome, complete genome	kinModCall	m4C	56563	56563	24	-	.	context=GGCGTACAGAGACATGGACCCAGAGCTCTGGGAGCGCATCG;fracLow=0.110;coverage=24;IPDRatio=2.00;fracUp=0.781;frac=0.497;identificationQv=4
Haloferax volcanii DS2 chromosome, complete genome	kinModCall	modified_base	56580	56580	25	-	.	coverage=39;context=GTGAAGATTCGCCCGGAGGCGTACAGAGACATGGACCCAGA;IPDRatio=1.76
Haloferax volcanii DS2 chromosome, complete genome	kinModCall	m4C	56589	56589	28	-	.	context=CGCTGTCCGGTGAAGATTCGCCCGGAGGCGTACAGAGACAT;fracLow=0.734;coverage=41;IPDRatio=2.44;fracUp=1.000;frac=1.000;identificationQv=10
Haloferax volcanii DS2 chromosome, complete genome	kinModCall	modified_base	56594	56594	22	-	.	coverage=58;context=CGACGCGCTGTCCGGTGAAGATTCGCCCGGAGGCGTACAGA;IPDRatio=1.78
Haloferax volcanii DS2 chromosome, complete genome	kinModCall	modified_base	56608	56608	33	-	.	coverage=73;context=GGGCTGTCCGTTCTCGACGCGCTGTCCGGTGAAGATTCGCC;IPDRatio=1.82
Haloferax volcanii DS2 chromosome, complete genome	kinModCall	modified_base	56621	56621	26	+	.	coverage=62;context=CGGACAGCGCGTCGAGAACGGACAGCCCGCCGGCGGGTCGC;IPDRatio=1.66
Haloferax volcanii DS2 chromosome, complete genome	kinModCall	m4C	56625	56625	41	-	.	context=CCGCGCGACCCGCCGGCGGGCTGTCCGTTCTCGACGCGCTG;fracLow=0.300;coverage=64;IPDRatio=2.75;fracUp=0.733;frac=0.496;identificationQv=11
Haloferax volcanii DS2 chromosome, complete genome	kinModCall	modified_base	56626	56626	27	-	.	coverage=60;context=CCCGCGCGACCCGCCGGCGGGCTGTCCGTTCTCGACGCGCT;IPDRatio=1.72
Haloferax volcanii DS2 chromosome, complete genome	kinModCall	modified_base	56647	56647	28	-	.	coverage=76;context=CCTCCGCGGGACGCCGCCGAGCCCGCGCGACCCGCCGGCGG;IPDRatio=2.93
Haloferax volcanii DS2 chromosome, complete genome	kinModCall	modified_base	56649	56649	42	-	.	coverage=86;context=ACCCTCCGCGGGACGCCGCCGAGCCCGCGCGACCCGCCGGC;IPDRatio=3.48
Haloferax volcanii DS2 chromosome, complete genome	kinModCall	m4C	56673	56673	25	-	.	context=CCGACTATCGAGCGCGACCGCATCACCCTCCGCGGGACGCC;fracLow=0.293;coverage=79;IPDRatio=1.57;fracUp=0.710;frac=0.481;identificationQv=47
Haloferax volcanii DS2 chromosome, complete genome	kinModCall	modified_base	56684	56684	21	+	.	coverage=88;context=GAGGGTGATGCGGTCGCGCTCGATAGTCGGATCCGGCTCCG;IPDRatio=1.51
Haloferax volcanii DS2 chromosome, complete genome	kinModCall	m4C	56685	56685	22	-	.	context=CCGGAGCCGGATCCGACTATCGAGCGCGACCGCATCACCCT;fracLow=0.617;coverage=89;IPDRatio=1.47;fracUp=1.000;frac=0.922;identificationQv=30
Haloferax volcanii DS2 chromosome, complete genome	kinModCall	modified_base	56694	56694	26	-	.	coverage=81;context=TCGTCGATTCCGGAGCCGGATCCGACTATCGAGCGCGACCG;IPDRatio=1.65
Haloferax volcanii DS2 chromosome, complete genome	kinModCall	modified_base	56697	56697	23	-	.	coverage=80;context=TTGTCGTCGATTCCGGAGCCGGATCCGACTATCGAGCGCGA;IPDRatio=1.88
Haloferax volcanii DS2 chromosome, complete genome	kinModCall	modified_base	56698	56698	33	+	.	coverage=71;context=CGCGCTCGATAGTCGGATCCGGCTCCGGAATCGACGACAAC;IPDRatio=4.27
Haloferax volcanii DS2 chromosome, complete genome	kinModCall	modified_base	56698	56698	22	-	.	coverage=72;context=GTTGTCGTCGATTCCGGAGCCGGATCCGACTATCGAGCGCG;IPDRatio=1.87
Haloferax volcanii DS2 chromosome, complete genome	kinModCall	modified_base	56709	56709	22	-	.	coverage=58;context=ACGCACGCGCTGTTGTCGTCGATTCCGGAGCCGGATCCGAC;IPDRatio=1.80
Haloferax volcanii DS2 chromosome, complete genome	kinModCall	modified_base	56710	56710	21	+	.	coverage=61;context=TCGGATCCGGCTCCGGAATCGACGACAACAGCGCGTGCGTG;IPDRatio=1.61
Haloferax volcanii DS2 chromosome, complete genome	kinModCall	modified_base	56710	56710	21	-	.	coverage=62;context=CACGCACGCGCTGTTGTCGTCGATTCCGGAGCCGGATCCGA;IPDRatio=1.53
Haloferax volcanii DS2 chromosome, complete genome	kinModCall	modified_base	56740	56740	25	+	.	coverage=59;context=GCGCGTGCGTGTACGGGTTCGCCGGTTGGTCGAACATCTCG;IPDRatio=1.80
Haloferax volcanii DS2 chromosome, complete genome	kinModCall	modified_base	56748	56748	21	-	.	coverage=56;context=CCGGCGGACGAGATGTTCGACCAACCGGCGAACCCGTACAC;IPDRatio=2.07
Haloferax volcanii DS2 chromosome, complete genome	kinModCall	modified_base	56750	56750	40	+	.	coverage=59;context=GTACGGGTTCGCCGGTTGGTCGAACATCTCGTCCGCCGGTC;IPDRatio=2.30
Haloferax volcanii DS2 chromosome, complete genome	kinModCall	modified_base	56760	56760	23	-	.	coverage=60;context=ATGGAAATCGGACCGGCGGACGAGATGTTCGACCAACCGGC;IPDRatio=1.50
Haloferax volcanii DS2 chromosome, complete genome	kinModCall	modified_base	56777	56777	21	+	.	coverage=50;context=CTCGTCCGCCGGTCCGATTTCCATCATGTTGCCGAGGTACA;IPDRatio=1.69
Haloferax volcanii DS2 chromosome, complete genome	kinModCall	modified_base	56784	56784	28	-	.	coverage=52;context=GCCGTGATGTACCTCGGCAACATGATGGAAATCGGACCGGC;IPDRatio=1.73
Haloferax volcanii DS2 chromosome, complete genome	kinModCall	m4C	56787	56787	32	-	.	context=GTCGCCGTGATGTACCTCGGCAACATGATGGAAATCGGACC;fracLow=0.235;coverage=48;IPDRatio=1.95;fracUp=0.760;frac=0.484;identificationQv=18
Haloferax volcanii DS2 chromosome, complete genome	kinModCall	modified_base	56822	56822	23	-	.	coverage=51;context=ACGACCTCGCGGTCGTCCGCCACATCTGCGACCGCGTCGCC;IPDRatio=1.89
Haloferax volcanii DS2 chromosome, complete genome	kinModCall	modified_base	56853	56853	27	-	.	coverage=57;context=GAGTTCGGGCTGACGTACCTGTTTATCGCCCACGACCTCGC;IPDRatio=1.83
Haloferax volcanii DS2 chromosome, complete genome	kinModCall	modified_base	56856	56856	26	-	.	coverage=67;context=AACGAGTTCGGGCTGACGTACCTGTTTATCGCCCACGACCT;IPDRatio=1.93
Haloferax volcanii DS2 chromosome, complete genome	kinModCall	modified_base	56860	56860	51	-	.	coverage=73;context=GCAAAACGAGTTCGGGCTGACGTACCTGTTTATCGCCCACG;IPDRatio=2.37
Haloferax volcanii DS2 chromosome, complete genome	kinModCall	modified_base	56876	56876	22	+	.	coverage=73;context=GTACGTCAGCCCGAACTCGTTTTGCAGGTCTTCGAGCAGGT;IPDRatio=1.69
Haloferax volcanii DS2 chromosome, complete genome	kinModCall	modified_base	56878	56878	23	+	.	coverage=58;context=ACGTCAGCCCGAACTCGTTTTGCAGGTCTTCGAGCAGGTTG;IPDRatio=2.28
Haloferax volcanii DS2 chromosome, complete genome	kinModCall	m4C	56900	56900	36	-	.	context=TGTCCGTGCAGGCGAAGATTCTCAACCTGCTCGAAGACCTG;fracLow=0.076;coverage=45;IPDRatio=1.96;fracUp=0.556;frac=0.302;identificationQv=21
Haloferax volcanii DS2 chromosome, complete genome	kinModCall	modified_base	56904	56904	24	-	.	coverage=45;context=GACGTGTCCGTGCAGGCGAAGATTCTCAACCTGCTCGAAGA;IPDRatio=1.68
Haloferax volcanii DS2 chromosome, complete genome	kinModCall	modified_base	56943	56943	29	+	.	coverage=44;context=TCGAGCGCCGACACCGGCTCGTCGAGGATGATGAACTCCGG;IPDRatio=1.83
Haloferax volcanii DS2 chromosome, complete genome	kinModCall	modified_base	56949	56949	21	+	.	coverage=44;context=GCCGACACCGGCTCGTCGAGGATGATGAACTCCGGTTCGAG;IPDRatio=1.77
Haloferax volcanii DS2 chromosome, complete genome	kinModCall	modified_base	56955	56955	24	-	.	coverage=48;context=CTCGCGCTCGAACCGGAGTTCATCATCCTCGACGAGCCGGT;IPDRatio=1.72
Haloferax volcanii DS2 chromosome, complete genome	kinModCall	modified_base	56967	56967	30	-	.	coverage=54;context=ATCGCCCGCGCACTCGCGCTCGAACCGGAGTTCATCATCCT;IPDRatio=1.69
Haloferax volcanii DS2 chromosome, complete genome	kinModCall	modified_base	56984	56984	23	+	.	coverage=46;context=TTCGAGCGCGAGTGCGCGGGCGATGCCGATGCGCTGGCGCT;IPDRatio=2.95
Haloferax volcanii DS2 chromosome, complete genome	kinModCall	modified_base	57025	57025	24	-	.	coverage=37;context=ACAACACTACTACCGCTACCCGCACCAGTTCTCCGGCGGCC;IPDRatio=1.99
Haloferax volcanii DS2 chromosome, complete genome	kinModCall	m4C	57041	57041	22	-	.	context=CCGTCGGCCTGCAGGAACAACACTACTACCGCTACCCGCAC;fracLow=0.118;coverage=39;IPDRatio=2.18;fracUp=0.445;frac=0.284;identificationQv=18
Haloferax volcanii DS2 chromosome, complete genome	kinModCall	modified_base	57113	57113	23	-	.	coverage=32;context=GCGAGCCGCTCGACGTGCACGACTGGAAGACGCCGTCGGAG;IPDRatio=1.67
Haloferax volcanii DS2 chromosome, complete genome	kinModCall	modified_base	57206	57206	24	-	.	coverage=19;context=CGGACCTCAAGCAGTTCCGCAAGGACGTACAGATGGTGTTC;IPDRatio=2.21
Haloferax volcanii DS2 chromosome, complete genome	kinModCall	modified_base	57382	57382	22	+	.	coverage=20;context=GCTGGATGTCGAACGAGACGCCGTCGACCGCTTTCACGGGG;IPDRatio=3.76
Haloferax volcanii DS2 chromosome, complete genome	kinModCall	modified_base	57437	57437	22	-	.	coverage=18;context=TCGAAGTCAACGATCTCAAAACCTACTACGAGGACGGCGGC;IPDRatio=3.08
Haloferax volcanii DS2 chromosome, complete genome	kinModCall	modified_base	57521	57521	21	+	.	coverage=23;context=GGATGTCGTACTCATCGCGTGTCACCTCCGCGCTGTCCGCC;IPDRatio=2.22
Haloferax volcanii DS2 chromosome, complete genome	kinModCall	modified_base	57622	57622	22	+	.	coverage=22;context=CGCGCGGTGTCGGCCCGTGCCGTCCCCGACTTCGACGGGCT;IPDRatio=2.04
Haloferax volcanii DS2 chromosome, complete genome	kinModCall	modified_base	57656	57656	24	+	.	coverage=29;context=ACGGGCTCTGGGTGGACCGTGTCGCACTCGGTGAACGCCTT;IPDRatio=1.98
Haloferax volcanii DS2 chromosome, complete genome	kinModCall	modified_base	57694	57694	23	-	.	coverage=28;context=AGGACCCGACGTACTGTCGGTTCGCCCCCCGGTGCCCGAAG;IPDRatio=1.92
Haloferax volcanii DS2 chromosome, complete genome	kinModCall	modified_base	57726	57726	21	-	.	coverage=24;context=GACCATCGAGGGCGACGTGCCGACACCGAACGAGGACCCGA;IPDRatio=2.37
Haloferax volcanii DS2 chromosome, complete genome	kinModCall	m4C	57773	57773	22	+	.	context=CGTTCGTCTTCGTCGAGCCCCTGTCCGGGAATGGAGTTGAG;fracLow=0.263;coverage=15;IPDRatio=2.23;fracUp=1.000;frac=0.978;identificationQv=7
Haloferax volcanii DS2 chromosome, complete genome	kinModCall	modified_base	57806	57806	27	+	.	coverage=43;context=GAGTTGAGAAGCCCCTGCGTGTAGGGGTGTTTCGGCGACTC;IPDRatio=1.91
Haloferax volcanii DS2 chromosome, complete genome	kinModCall	m4C	57809	57809	31	-	.	context=TTCGAGTCGCCGAAACACCCCTACACGCAGGGGCTTCTCAA;fracLow=0.239;coverage=36;IPDRatio=2.18;fracUp=0.901;frac=0.603;identificationQv=26
Haloferax volcanii DS2 chromosome, complete genome	kinModCall	modified_base	57847	57847	34	+	.	coverage=57;context=GAACAGTTCGACGACGGGTGCGCTCTCGACGATTTCGCCCG;IPDRatio=2.66
Haloferax volcanii DS2 chromosome, complete genome	kinModCall	modified_base	57856	57856	32	-	.	coverage=60;context=TGATGTACGCGGGCGAAATCGTCGAGAGCGCACCCGTCGTC;IPDRatio=1.86
Haloferax volcanii DS2 chromosome, complete genome	kinModCall	modified_base	57860	57860	26	-	.	coverage=46;context=AACGTGATGTACGCGGGCGAAATCGTCGAGAGCGCACCCGT;IPDRatio=1.90
Haloferax volcanii DS2 chromosome, complete genome	kinModCall	m4C	57872	57872	29	+	.	context=TCGACGATTTCGCCCGCGTACATCACGTTGACGCGGTCCGC;fracLow=0.048;coverage=42;IPDRatio=1.84;fracUp=0.447;frac=0.241;identificationQv=9
Haloferax volcanii DS2 chromosome, complete genome	kinModCall	modified_base	57902	57902	36	+	.	coverage=45;context=ACGCGGTCCGCTATTTCGGCGATGACGCCCATGTCGTGGGT;IPDRatio=1.82
Haloferax volcanii DS2 chromosome, complete genome	kinModCall	modified_base	57925	57925	23	+	.	coverage=46;context=GACGCCCATGTCGTGGGTGATGAACATGATGCCGAGGTCGC;IPDRatio=1.64
Haloferax volcanii DS2 chromosome, complete genome	kinModCall	m4C	57926	57926	33	-	.	context=CGCGACCTCGGCATCATGTTCATCACCCACGACATGGGCGT;fracLow=0.187;coverage=52;IPDRatio=1.92;fracUp=0.830;frac=0.478;identificationQv=15
Haloferax volcanii DS2 chromosome, complete genome	kinModCall	modified_base	57946	57946	25	+	.	coverage=50;context=GAACATGATGCCGAGGTCGCGTTCCTCTTGGAGCTCTTCGA;IPDRatio=1.70
Haloferax volcanii DS2 chromosome, complete genome	kinModCall	modified_base	57947	57947	23	+	.	coverage=51;context=AACATGATGCCGAGGTCGCGTTCCTCTTGGAGCTCTTCGAG;IPDRatio=1.79
Haloferax volcanii DS2 chromosome, complete genome	kinModCall	modified_base	57955	57955	25	+	.	coverage=52;context=GCCGAGGTCGCGTTCCTCTTGGAGCTCTTCGAGGAGTTCCA;IPDRatio=1.71
Haloferax volcanii DS2 chromosome, complete genome	kinModCall	modified_base	57958	57958	27	+	.	coverage=53;context=GAGGTCGCGTTCCTCTTGGAGCTCTTCGAGGAGTTCCAGAA;IPDRatio=2.06
Haloferax volcanii DS2 chromosome, complete genome	kinModCall	modified_base	57973	57973	21	+	.	coverage=57;context=TTGGAGCTCTTCGAGGAGTTCCAGAATCTGCGCCTGGATGG;IPDRatio=1.61
Haloferax volcanii DS2 chromosome, complete genome	kinModCall	modified_base	57993	57993	21	-	.	coverage=56;context=GACGACGGCGCTCGACGTGACCATCCAGGCGCAGATTCTGG;IPDRatio=1.68
Haloferax volcanii DS2 chromosome, complete genome	kinModCall	modified_base	58032	58032	31	-	.	coverage=60;context=GCTCGCGTGCGACCCCGAACTGCTCATCTGCGACGAGCCGA;IPDRatio=1.96
Haloferax volcanii DS2 chromosome, complete genome	kinModCall	m4C	58053	58053	20	-	.	context=GCGCGCCGTCATCGCGATGGCGCTCGCGTGCGACCCCGAAC;fracLow=0.295;coverage=43;IPDRatio=1.86;fracUp=0.969;frac=0.713;identificationQv=28
Haloferax volcanii DS2 chromosome, complete genome	kinModCall	modified_base	58085	58085	23	-	.	coverage=46;context=TACCCCCACCAGTTCTCCGGCGGGATGCGCCAGCGCGCCGT;IPDRatio=2.66
Haloferax volcanii DS2 chromosome, complete genome	kinModCall	modified_base	58096	58096	40	-	.	coverage=45;context=GCGTTCGCGAGTACCCCCACCAGTTCTCCGGCGGGATGCGC;IPDRatio=2.20
Haloferax volcanii DS2 chromosome, complete genome	kinModCall	modified_base	58101	58101	30	-	.	coverage=46;context=CCGCCGCGTTCGCGAGTACCCCCACCAGTTCTCCGGCGGGA;IPDRatio=2.19
Haloferax volcanii DS2 chromosome, complete genome	kinModCall	modified_base	58136	58136	21	-	.	coverage=40;context=GAACTGCTCGAAGCGGTCGGGATTCCGGACGCGCACCGCCG;IPDRatio=1.81
Haloferax volcanii DS2 chromosome, complete genome	kinModCall	modified_base	58137	58137	27	-	.	coverage=47;context=CGAACTGCTCGAAGCGGTCGGGATTCCGGACGCGCACCGCC;IPDRatio=2.05
Haloferax volcanii DS2 chromosome, complete genome	kinModCall	modified_base	58143	58143	22	+	.	coverage=46;context=GCGCGTCCGGAATCCCGACCGCTTCGAGCAGTTCGATGGCC;IPDRatio=1.78
Haloferax volcanii DS2 chromosome, complete genome	kinModCall	m6A	58154	58154	22	-	.	context=GCGACGAAAGAGGCCATCGAACTGCTCGAAGCGGTCGGGAT;fracLow=0.095;coverage=48;IPDRatio=1.96;fracUp=0.444;frac=0.247;identificationQv=5
Haloferax volcanii DS2 chromosome, complete genome	kinModCall	modified_base	58157	58157	29	-	.	coverage=49;context=AAGGCGACGAAAGAGGCCATCGAACTGCTCGAAGCGGTCGG;IPDRatio=2.01
Haloferax volcanii DS2 chromosome, complete genome	kinModCall	modified_base	58163	58163	22	+	.	coverage=35;context=GCTTCGAGCAGTTCGATGGCCTCTTTCGTCGCCTTCGACCC;IPDRatio=1.93
Haloferax volcanii DS2 chromosome, complete genome	kinModCall	modified_base	58176	58176	35	+	.	coverage=48;context=CGATGGCCTCTTTCGTCGCCTTCGACCCGCTCAGTCCGCGG;IPDRatio=2.26
Haloferax volcanii DS2 chromosome, complete genome	kinModCall	modified_base	58213	58213	34	+	.	coverage=43;context=GCGGTGGAGGCGAAGCGCCTCCTTAATCTGGTTGCCGACGG;IPDRatio=2.24
Haloferax volcanii DS2 chromosome, complete genome	kinModCall	m4C	58214	58214	41	+	.	context=CGGTGGAGGCGAAGCGCCTCCTTAATCTGGTTGCCGACGGT;fracLow=0.524;coverage=46;IPDRatio=2.24;fracUp=1.000;frac=0.935;identificationQv=19
Haloferax volcanii DS2 chromosome, complete genome	kinModCall	modified_base	58215	58215	29	+	.	coverage=48;context=GGTGGAGGCGAAGCGCCTCCTTAATCTGGTTGCCGACGGTG;IPDRatio=1.91
Haloferax volcanii DS2 chromosome, complete genome	kinModCall	modified_base	58220	58220	45	-	.	coverage=49;context=GTCTACACCGTCGGCAACCAGATTAAGGAGGCGCTTCGCCT;IPDRatio=2.58
Haloferax volcanii DS2 chromosome, complete genome	kinModCall	modified_base	58221	58221	27	-	.	coverage=48;context=CGTCTACACCGTCGGCAACCAGATTAAGGAGGCGCTTCGCC;IPDRatio=1.82
Haloferax volcanii DS2 chromosome, complete genome	kinModCall	modified_base	58226	58226	21	+	.	coverage=47;context=AGCGCCTCCTTAATCTGGTTGCCGACGGTGTAGACGGGGTT;IPDRatio=1.68
Haloferax volcanii DS2 chromosome, complete genome	kinModCall	modified_base	58240	58240	51	-	.	coverage=42;context=CGCTGACGAGTCTGAACCCCGTCTACACCGTCGGCAACCAG;IPDRatio=2.53
Haloferax volcanii DS2 chromosome, complete genome	kinModCall	modified_base	58242	58242	21	-	.	coverage=37;context=CCCGCTGACGAGTCTGAACCCCGTCTACACCGTCGGCAACC;IPDRatio=2.22
Haloferax volcanii DS2 chromosome, complete genome	kinModCall	modified_base	58247	58247	22	-	.	coverage=41;context=CAGGACCCGCTGACGAGTCTGAACCCCGTCTACACCGTCGG;IPDRatio=1.73
Haloferax volcanii DS2 chromosome, complete genome	kinModCall	modified_base	58248	58248	22	-	.	coverage=42;context=CCAGGACCCGCTGACGAGTCTGAACCCCGTCTACACCGTCG;IPDRatio=2.22
Haloferax volcanii DS2 chromosome, complete genome	kinModCall	modified_base	58268	58268	30	+	.	coverage=38;context=AGACTCGTCAGCGGGTCCTGGAACACCATCGCGATGCTGCC;IPDRatio=2.02
Haloferax volcanii DS2 chromosome, complete genome	kinModCall	modified_base	58277	58277	22	+	.	coverage=39;context=AGCGGGTCCTGGAACACCATCGCGATGCTGCCGCCGCGGAT;IPDRatio=1.62
Haloferax volcanii DS2 chromosome, complete genome	kinModCall	modified_base	58277	58277	21	-	.	coverage=39;context=ATCCGCGGCGGCAGCATCGCGATGGTGTTCCAGGACCCGCT;IPDRatio=1.74
Haloferax volcanii DS2 chromosome, complete genome	kinModCall	modified_base	58337	58337	24	-	.	coverage=43;context=GGCCGCATCATGTACGACGGCGAGGACCTCCTCGACAAGTC;IPDRatio=1.71
Haloferax volcanii DS2 chromosome, complete genome	kinModCall	modified_base	58346	58346	23	+	.	coverage=42;context=AGGAGGTCCTCGCCGTCGTACATGATGCGGCCGTTCTCGAT;IPDRatio=1.70
Haloferax volcanii DS2 chromosome, complete genome	kinModCall	modified_base	58348	58348	22	+	.	coverage=41;context=GAGGTCCTCGCCGTCGTACATGATGCGGCCGTTCTCGATGC;IPDRatio=1.92
Haloferax volcanii DS2 chromosome, complete genome	kinModCall	modified_base	58375	58375	22	+	.	coverage=27;context=GCCGTTCTCGATGCGGCCGGGCTTTTCGACCAGCCGCATGA;IPDRatio=2.01
Haloferax volcanii DS2 chromosome, complete genome	kinModCall	modified_base	58409	58409	23	+	.	coverage=45;context=CGCATGATGGAGCGGGCCGTGACAGACTTGCCCGACCCGGA;IPDRatio=1.66
[truncated: 87,607 more rows]
