# Supplementary material for: Genome-wide DNA methylation analysis of Haloferax volcanii H26 and identification of DNA methyltransferase related PD-(D/E)XK nuclease family protein HVO_A0006
Source: Front Microbiol. 2015 Apr 8;6:251. doi: 10.3389/fmicb.2015.00251 (PMC4389544; doi:10.3389/fmicb.2015.00251)
Supplement: Supplementary file 2 [file DataSheet2.ZIP › A0006_motifs.gff]

##gff-version 3
##source ipdSummary.py v2.0
##source-commandline /panfs/sequencers/pacbioA/software/smrtanalysis/install/smrtanalysis-2.1.0.128089/analysis/bin/ipdSummary.py --methylFraction --identify m6A,m4C --paramsPath /panfs/sequencers/pacbioA/software/smrtanalysis/install/smrtanalysis-2.1.0.128089/analysis/etc/algorithm_parameters/2013-09/kineticsTools --numWorkers 10 --summary_h5 /panfs/sequencers/pacbioA/software/smrtanalysis/insta…
##sequence-region ref000001 1 2847757
Haloferax volcanii DS2 chromosome, complete genome	kinModCall	modified_base	132	132	27	-	.	coverage=29;context=TCCAGATGATGCAAAGGAACCAAACGAACAGTTGGTACAAA;IPDRatio=2.17
Haloferax volcanii DS2 chromosome, complete genome	kinModCall	modified_base	137	137	30	-	.	coverage=34;context=GCGATTCCAGATGATGCAAAGGAACCAAACGAACAGTTGGT;IPDRatio=1.92
Haloferax volcanii DS2 chromosome, complete genome	kinModCall	modified_base	156	156	27	+	.	coverage=31;context=CCTTTGCATCATCTGGAATCGCCTTCTTCGGCGTGATGCGT;IPDRatio=2.50
Haloferax volcanii DS2 chromosome, complete genome	kinModCall	modified_base	206	206	23	+	.	coverage=26;context=CTATCACCGGCTTCACGCACCCTATACGCCGCCGCGGGCGA;IPDRatio=2.27
Haloferax volcanii DS2 chromosome, complete genome	kinModCall	modified_base	207	207	23	+	.	coverage=27;context=TATCACCGGCTTCACGCACCCTATACGCCGCCGCGGGCGAC;IPDRatio=1.76
Haloferax volcanii DS2 chromosome, complete genome	kinModCall	modified_base	521	521	25	+	.	coverage=60;context=GAGGACCTCGACCAGCACAAAGACCCCGACGTCGGCCTCGA;IPDRatio=1.74
Haloferax volcanii DS2 chromosome, complete genome	kinModCall	modified_base	521	521	23	-	.	coverage=66;context=TCGAGGCCGACGTCGGGGTCTTTGTGCTGGTCGAGGTCCTC;IPDRatio=2.09
Haloferax volcanii DS2 chromosome, complete genome	kinModCall	modified_base	549	549	21	+	.	coverage=64;context=ACGTCGGCCTCGACAAAGTCGTTCTCAACGACGACGAGGGG;IPDRatio=1.50
Haloferax volcanii DS2 chromosome, complete genome	kinModCall	modified_base	556	556	26	-	.	coverage=71;context=CCTTCGACCCCTCGTCGTCGTTGAGAACGACTTTGTCGAGG;IPDRatio=2.27
Haloferax volcanii DS2 chromosome, complete genome	kinModCall	modified_base	568	568	29	+	.	coverage=62;context=CGTTCTCAACGACGACGAGGGGTCGAAGGGGCTGTTCGACG;IPDRatio=2.77
Haloferax volcanii DS2 chromosome, complete genome	kinModCall	modified_base	574	574	32	-	.	coverage=66;context=GAAGGTCGTCGAACAGCCCCTTCGACCCCTCGTCGTCGTTG;IPDRatio=1.93
Haloferax volcanii DS2 chromosome, complete genome	kinModCall	modified_base	575	575	27	-	.	coverage=54;context=AGAAGGTCGTCGAACAGCCCCTTCGACCCCTCGTCGTCGTT;IPDRatio=1.76
Haloferax volcanii DS2 chromosome, complete genome	kinModCall	modified_base	577	577	34	+	.	coverage=56;context=CGACGACGAGGGGTCGAAGGGGCTGTTCGACGACCTTCTCG;IPDRatio=3.01
Haloferax volcanii DS2 chromosome, complete genome	kinModCall	modified_base	585	585	23	-	.	coverage=64;context=CTCGCCGGCGAGAAGGTCGTCGAACAGCCCCTTCGACCCCT;IPDRatio=1.71
Haloferax volcanii DS2 chromosome, complete genome	kinModCall	modified_base	590	590	21	+	.	coverage=61;context=TCGAAGGGGCTGTTCGACGACCTTCTCGCCGGCGAGCCGAT;IPDRatio=1.59
Haloferax volcanii DS2 chromosome, complete genome	kinModCall	modified_base	598	598	26	+	.	coverage=62;context=GCTGTTCGACGACCTTCTCGCCGGCGAGCCGATTTTCGAGA;IPDRatio=2.14
Haloferax volcanii DS2 chromosome, complete genome	kinModCall	modified_base	605	605	21	-	.	coverage=60;context=TCCTTGTTCTCGAAAATCGGCTCGCCGGCGAGAAGGTCGTC;IPDRatio=1.55
Haloferax volcanii DS2 chromosome, complete genome	kinModCall	modified_base	611	611	25	+	.	coverage=62;context=CTTCTCGCCGGCGAGCCGATTTTCGAGAACAAGGAAGTCCT;IPDRatio=1.42
Haloferax volcanii DS2 chromosome, complete genome	kinModCall	m6A	613	613	27	-	.	context=GGAGGACTTCCTTGTTCTCGAAAATCGGCTCGCCGGCGAGA;fracLow=0.050;coverage=59;IPDRatio=1.62;fracUp=0.294;frac=0.187;identificationQv=3
Haloferax volcanii DS2 chromosome, complete genome	kinModCall	m4C	615	615	22	-	.	context=GCGGAGGACTTCCTTGTTCTCGAAAATCGGCTCGCCGGCGA;fracLow=0.209;coverage=62;IPDRatio=1.54;fracUp=0.776;frac=0.510;identificationQv=71
Haloferax volcanii DS2 chromosome, complete genome	kinModCall	modified_base	627	627	25	-	.	coverage=60;context=CGTGTACGACGGGCGGAGGACTTCCTTGTTCTCGAAAATCG;IPDRatio=1.62
Haloferax volcanii DS2 chromosome, complete genome	kinModCall	modified_base	631	631	33	+	.	coverage=67;context=TTTCGAGAACAAGGAAGTCCTCCGCCCGTCGTACACGCCAC;IPDRatio=1.88
Haloferax volcanii DS2 chromosome, complete genome	kinModCall	modified_base	647	647	41	+	.	coverage=63;context=GTCCTCCGCCCGTCGTACACGCCACACGAACTCCCGCACCG;IPDRatio=2.00
Haloferax volcanii DS2 chromosome, complete genome	kinModCall	m4C	651	651	29	+	.	context=TCCGCCCGTCGTACACGCCACACGAACTCCCGCACCGGACC;fracLow=0.098;coverage=64;IPDRatio=1.81;fracUp=0.404;frac=0.257;identificationQv=14
Haloferax volcanii DS2 chromosome, complete genome	kinModCall	modified_base	656	656	30	-	.	coverage=64;context=TGGTCGGTCCGGTGCGGGAGTTCGTGTGGCGTGTACGACGG;IPDRatio=1.50
Haloferax volcanii DS2 chromosome, complete genome	kinModCall	modified_base	677	677	44	+	.	coverage=57;context=CTCCCGCACCGGACCGACCAGATAAACCAGATGGCGACGAT;IPDRatio=2.15
Haloferax volcanii DS2 chromosome, complete genome	kinModCall	modified_base	690	690	24	-	.	coverage=56;context=GGCGGAGACGAGAATCGTCGCCATCTGGTTTATCTGGTCGG;IPDRatio=1.93
Haloferax volcanii DS2 chromosome, complete genome	kinModCall	modified_base	699	699	28	-	.	coverage=57;context=TCCGCGCAGGGCGGAGACGAGAATCGTCGCCATCTGGTTTA;IPDRatio=2.28
Haloferax volcanii DS2 chromosome, complete genome	kinModCall	modified_base	726	726	23	+	.	coverage=64;context=CCGCCCTGCGCGGAGAGACGCCGTCGAACATCCTCATCTAC;IPDRatio=1.88
Haloferax volcanii DS2 chromosome, complete genome	kinModCall	modified_base	727	727	24	+	.	coverage=58;context=CGCCCTGCGCGGAGAGACGCCGTCGAACATCCTCATCTACG;IPDRatio=2.20
Haloferax volcanii DS2 chromosome, complete genome	kinModCall	modified_base	729	729	22	+	.	coverage=58;context=CCCTGCGCGGAGAGACGCCGTCGAACATCCTCATCTACGGG;IPDRatio=1.68
Haloferax volcanii DS2 chromosome, complete genome	kinModCall	m4C	740	740	21	+	.	context=GAGACGCCGTCGAACATCCTCATCTACGGGAAGACGGGGAC;fracLow=0.000;coverage=24;IPDRatio=1.87;fracUp=0.659;frac=0.352;identificationQv=4
Haloferax volcanii DS2 chromosome, complete genome	kinModCall	modified_base	773	773	28	-	.	coverage=25;context=TGGCTGACGAACTTCGCGCTCGCGGTCTTACCGGTCCCCGT;IPDRatio=2.15
Haloferax volcanii DS2 chromosome, complete genome	kinModCall	modified_base	777	777	26	-	.	coverage=25;context=CTCCTGGCTGACGAACTTCGCGCTCGCGGTCTTACCGGTCC;IPDRatio=2.81
Haloferax volcanii DS2 chromosome, complete genome	kinModCall	modified_base	805	805	24	-	.	coverage=23;context=CGTCGTACTTCTGGGAGGTGGATTCGAGCTCCTGGCTGACG;IPDRatio=2.04
Haloferax volcanii DS2 chromosome, complete genome	kinModCall	modified_base	814	814	21	+	.	coverage=27;context=GGAGCTCGAATCCACCTCCCAGAAGTACGACGTGCCCTGCG;IPDRatio=2.00
Haloferax volcanii DS2 chromosome, complete genome	kinModCall	m6A	871	871	62	+	.	context=CTGCGAGGTGACGGACACGCAGTACCGCGTGCTCGCCCAAC;fracLow=0.660;coverage=29;IPDRatio=9.58;fracUp=1.000;frac=0.868;identificationQv=19
Haloferax volcanii DS2 chromosome, complete genome	kinModCall	modified_base	875	875	22	-	.	coverage=25;context=GCGAGTTGGGCGAGCACGCGGTACTGCGTGTCCGTCACCTC;IPDRatio=1.97
Haloferax volcanii DS2 chromosome, complete genome	kinModCall	m6A	880	880	45	-	.	context=TGTTCGCGAGTTGGGCGAGCACGCGGTACTGCGTGTCCGTC;fracLow=0.564;motif=GCABGNNNNNVTGC;coverage=28;IPDRatio=5.22;id=GCABGNNNNNVTGC;fracUp=0.977;frac=0.782;identificationQv=8
Haloferax volcanii DS2 chromosome, complete genome	kinModCall	m4C	895	895	21	+	.	context=CCGCGTGCTCGCCCAACTCGCGAACAAGTTCATCGAGAAGA;fracLow=0.012;coverage=25;IPDRatio=1.67;fracUp=1.000;frac=0.579;identificationQv=5
Haloferax volcanii DS2 chromosome, complete genome	kinModCall	modified_base	932	932	22	+	.	coverage=26;context=AAGAACGTCGAGCGCATCGAGGCCGAACAGGAGCGCCTCGA;IPDRatio=3.70
Haloferax volcanii DS2 chromosome, complete genome	kinModCall	modified_base	1003	1003	21	-	.	coverage=27;context=TTTCGGCGATGGAGTCGTACGGCGTCTCTTCGAGGGCGTTG;IPDRatio=2.62
Haloferax volcanii DS2 chromosome, complete genome	kinModCall	modified_base	1046	1046	28	-	.	coverage=44;context=ATCTCGTCGGCGTCGTCGTCGAGTTCCGCCGCGCGCTCGTC;IPDRatio=2.21
Haloferax volcanii DS2 chromosome, complete genome	kinModCall	modified_base	1058	1058	27	-	.	coverage=48;context=GGCACCGTCTCCATCTCGTCGGCGTCGTCGTCGAGTTCCGC;IPDRatio=2.22
Haloferax volcanii DS2 chromosome, complete genome	kinModCall	modified_base	1064	1064	23	+	.	coverage=49;context=CTCGACGACGACGCCGACGAGATGGAGACGGTGCCGATGAC;IPDRatio=2.05
Haloferax volcanii DS2 chromosome, complete genome	kinModCall	modified_base	1088	1088	22	-	.	coverage=44;context=TAGACGCGGTCGGTCGGCCACCCGGTCATCGGCACCGTCTC;IPDRatio=1.62
Haloferax volcanii DS2 chromosome, complete genome	kinModCall	modified_base	1090	1090	33	+	.	coverage=45;context=GACGGTGCCGATGACCGGGTGGCCGACCGACCGCGTCTACA;IPDRatio=4.11
Haloferax volcanii DS2 chromosome, complete genome	kinModCall	modified_base	1097	1097	24	-	.	coverage=44;context=AACGTCGTGTAGACGCGGTCGGTCGGCCACCCGGTCATCGG;IPDRatio=2.45
Haloferax volcanii DS2 chromosome, complete genome	kinModCall	modified_base	1098	1098	28	-	.	coverage=47;context=GAACGTCGTGTAGACGCGGTCGGTCGGCCACCCGGTCATCG;IPDRatio=2.07
Haloferax volcanii DS2 chromosome, complete genome	kinModCall	modified_base	1101	1101	28	-	.	coverage=46;context=GAAGAACGTCGTGTAGACGCGGTCGGTCGGCCACCCGGTCA;IPDRatio=3.26
Haloferax volcanii DS2 chromosome, complete genome	kinModCall	modified_base	1104	1104	25	+	.	coverage=49;context=CCGGGTGGCCGACCGACCGCGTCTACACGACGTTCTTCGAC;IPDRatio=1.96
Haloferax volcanii DS2 chromosome, complete genome	kinModCall	modified_base	1107	1107	31	+	.	coverage=50;context=GGTGGCCGACCGACCGCGTCTACACGACGTTCTTCGACGCC;IPDRatio=1.78
Haloferax volcanii DS2 chromosome, complete genome	kinModCall	modified_base	1110	1110	21	-	.	coverage=50;context=GACGGCGTCGAAGAACGTCGTGTAGACGCGGTCGGTCGGCC;IPDRatio=1.53
Haloferax volcanii DS2 chromosome, complete genome	kinModCall	m4C	1133	1133	27	+	.	context=ACGTTCTTCGACGCCGTCGACTACAAAGAGCGGGTGGTCGT;fracLow=0.168;coverage=50;IPDRatio=1.80;fracUp=0.754;frac=0.485;identificationQv=8
Haloferax volcanii DS2 chromosome, complete genome	kinModCall	modified_base	1142	1142	25	-	.	coverage=50;context=AGCATGATGACGACCACCCGCTCTTTGTAGTCGACGGCGTC;IPDRatio=2.57
Haloferax volcanii DS2 chromosome, complete genome	kinModCall	modified_base	1151	1151	24	-	.	coverage=51;context=ATTTCGTCGAGCATGATGACGACCACCCGCTCTTTGTAGTC;IPDRatio=1.75
Haloferax volcanii DS2 chromosome, complete genome	kinModCall	modified_base	1152	1152	25	+	.	coverage=46;context=ACTACAAAGAGCGGGTGGTCGTCATCATGCTCGACGAAATC;IPDRatio=1.76
Haloferax volcanii DS2 chromosome, complete genome	kinModCall	modified_base	1161	1161	22	-	.	coverage=51;context=CAGTTTGTCGATTTCGTCGAGCATGATGACGACCACCCGCT;IPDRatio=2.03
Haloferax volcanii DS2 chromosome, complete genome	kinModCall	modified_base	1173	1173	24	+	.	coverage=52;context=TCATCATGCTCGACGAAATCGACAAACTGGTCGAGAAGTCG;IPDRatio=1.69
Haloferax volcanii DS2 chromosome, complete genome	kinModCall	modified_base	1173	1173	22	-	.	coverage=51;context=CGACTTCTCGACCAGTTTGTCGATTTCGTCGAGCATGATGA;IPDRatio=1.60
Haloferax volcanii DS2 chromosome, complete genome	kinModCall	modified_base	1179	1179	29	+	.	coverage=43;context=TGCTCGACGAAATCGACAAACTGGTCGAGAAGTCGGGCGAC;IPDRatio=4.15
Haloferax volcanii DS2 chromosome, complete genome	kinModCall	modified_base	1205	1205	25	+	.	coverage=18;context=GAGAAGTCGGGCGACGACACGCTGTACAACCTCTCGCGGAT;IPDRatio=4.22
Haloferax volcanii DS2 chromosome, complete genome	kinModCall	modified_base	1356	1356	25	+	.	coverage=28;context=TCGTCTTCCCGCCGTACGACGCCAACCAGCTCCGCGACATC;IPDRatio=2.18
Haloferax volcanii DS2 chromosome, complete genome	kinModCall	modified_base	1414	1414	21	+	.	coverage=45;context=CGTGGCGTTCAAGCCCGGCGCGCTCACCGACGACGTGATTC;IPDRatio=2.33
Haloferax volcanii DS2 chromosome, complete genome	kinModCall	modified_base	1434	1434	23	+	.	coverage=49;context=CGCTCACCGACGACGTGATTCCGCTGTGCGCCGCGTTCGCC;IPDRatio=2.05
Haloferax volcanii DS2 chromosome, complete genome	kinModCall	modified_base	1446	1446	25	-	.	coverage=58;context=GTGTTCCTGCGCGGCGAACGCGGCGCACAGCGGAATCACGT;IPDRatio=2.56
Haloferax volcanii DS2 chromosome, complete genome	kinModCall	modified_base	1448	1448	23	-	.	coverage=54;context=CCGTGTTCCTGCGCGGCGAACGCGGCGCACAGCGGAATCAC;IPDRatio=1.89
Haloferax volcanii DS2 chromosome, complete genome	kinModCall	modified_base	1452	1452	23	-	.	coverage=48;context=GTCGCCGTGTTCCTGCGCGGCGAACGCGGCGCACAGCGGAA;IPDRatio=1.72
Haloferax volcanii DS2 chromosome, complete genome	kinModCall	modified_base	1463	1463	24	-	.	coverage=48;context=GCGCGCCGGGCGTCGCCGTGTTCCTGCGCGGCGAACGCGGC;IPDRatio=1.76
Haloferax volcanii DS2 chromosome, complete genome	kinModCall	modified_base	1470	1470	25	+	.	coverage=46;context=TCGCCGCGCAGGAACACGGCGACGCCCGGCGCGCGCTCGAC;IPDRatio=1.80
Haloferax volcanii DS2 chromosome, complete genome	kinModCall	m4C	1490	1490	32	+	.	context=GACGCCCGGCGCGCGCTCGACTTGCTCCGCACGGCCGGCGA;fracLow=0.301;coverage=31;IPDRatio=2.38;fracUp=1.000;frac=0.723;identificationQv=23
Haloferax volcanii DS2 chromosome, complete genome	kinModCall	modified_base	1490	1490	35	-	.	coverage=34;context=TCGCCGGCCGTGCGGAGCAAGTCGAGCGCGCGCCGGGCGTC;IPDRatio=1.96
Haloferax volcanii DS2 chromosome, complete genome	kinModCall	modified_base	1508	1508	25	+	.	coverage=40;context=GACTTGCTCCGCACGGCCGGCGAACTCGCGGAGCGCGGGCA;IPDRatio=1.95
Haloferax volcanii DS2 chromosome, complete genome	kinModCall	modified_base	1508	1508	22	-	.	coverage=42;context=TGCCCGCGCTCCGCGAGTTCGCCGGCCGTGCGGAGCAAGTC;IPDRatio=1.85
Haloferax volcanii DS2 chromosome, complete genome	kinModCall	modified_base	1532	1532	34	+	.	coverage=28;context=CTCGCGGAGCGCGGGCAGGCCGACACCGTCGAGGAGGCCCA;IPDRatio=2.27
Haloferax volcanii DS2 chromosome, complete genome	kinModCall	modified_base	1541	1541	26	-	.	coverage=37;context=TGCCGGACGTGGGCCTCCTCGACGGTGTCGGCCTGCCCGCG;IPDRatio=2.06
Haloferax volcanii DS2 chromosome, complete genome	kinModCall	modified_base	1548	1548	21	-	.	coverage=36;context=CTGCGCCTGCCGGACGTGGGCCTCCTCGACGGTGTCGGCCT;IPDRatio=1.80
Haloferax volcanii DS2 chromosome, complete genome	kinModCall	modified_base	1554	1554	24	-	.	coverage=34;context=TTTGTCCTGCGCCTGCCGGACGTGGGCCTCCTCGACGGTGT;IPDRatio=1.77
Haloferax volcanii DS2 chromosome, complete genome	kinModCall	modified_base	1571	1571	22	+	.	coverage=36;context=CACGTCCGGCAGGCGCAGGACAAAATCGAACTCGACCGGGT;IPDRatio=1.62
Haloferax volcanii DS2 chromosome, complete genome	kinModCall	modified_base	1575	1575	27	-	.	coverage=35;context=GACCACCCGGTCGAGTTCGATTTTGTCCTGCGCCTGCCGGA;IPDRatio=2.04
Haloferax volcanii DS2 chromosome, complete genome	kinModCall	modified_base	1577	1577	24	-	.	coverage=36;context=TCGACCACCCGGTCGAGTTCGATTTTGTCCTGCGCCTGCCG;IPDRatio=1.88
Haloferax volcanii DS2 chromosome, complete genome	kinModCall	modified_base	1578	1578	37	-	.	coverage=37;context=CTCGACCACCCGGTCGAGTTCGATTTTGTCCTGCGCCTGCC;IPDRatio=2.64
Haloferax volcanii DS2 chromosome, complete genome	kinModCall	modified_base	1581	1581	23	+	.	coverage=35;context=AGGCGCAGGACAAAATCGAACTCGACCGGGTGGTCGAGGTC;IPDRatio=1.79
Haloferax volcanii DS2 chromosome, complete genome	kinModCall	modified_base	1598	1598	30	-	.	coverage=37;context=GTGGGCAGGGTGCGGACGACCTCGACCACCCGGTCGAGTTC;IPDRatio=2.24
Haloferax volcanii DS2 chromosome, complete genome	kinModCall	modified_base	1610	1610	22	+	.	coverage=49;context=GTGGTCGAGGTCGTCCGCACCCTGCCCACGCAGTCGAAAAT;IPDRatio=1.65
Haloferax volcanii DS2 chromosome, complete genome	kinModCall	modified_base	1628	1628	21	-	.	coverage=67;context=ATGATGGCGAAGAGGACGATTTTCGACTGCGTGGGCAGGGT;IPDRatio=1.82
Haloferax volcanii DS2 chromosome, complete genome	kinModCall	modified_base	1629	1629	33	-	.	coverage=67;context=GATGATGGCGAAGAGGACGATTTTCGACTGCGTGGGCAGGG;IPDRatio=2.02
Haloferax volcanii DS2 chromosome, complete genome	kinModCall	modified_base	1635	1635	28	-	.	coverage=69;context=CAGGAGGATGATGGCGAAGAGGACGATTTTCGACTGCGTGG;IPDRatio=3.23
Haloferax volcanii DS2 chromosome, complete genome	kinModCall	modified_base	1637	1637	22	+	.	coverage=66;context=ACGCAGTCGAAAATCGTCCTCTTCGCCATCATCCTCCTGGA;IPDRatio=1.79
Haloferax volcanii DS2 chromosome, complete genome	kinModCall	modified_base	1660	1660	29	-	.	coverage=67;context=TGATGTTGCGGACGCCGTTTTTCTCCAGGAGGATGATGGCG;IPDRatio=1.91
Haloferax volcanii DS2 chromosome, complete genome	kinModCall	modified_base	1661	1661	24	-	.	coverage=68;context=TTGATGTTGCGGACGCCGTTTTTCTCCAGGAGGATGATGGC;IPDRatio=1.53
Haloferax volcanii DS2 chromosome, complete genome	kinModCall	modified_base	1662	1662	47	-	.	coverage=70;context=GTTGATGTTGCGGACGCCGTTTTTCTCCAGGAGGATGATGG;IPDRatio=1.96
Haloferax volcanii DS2 chromosome, complete genome	kinModCall	modified_base	1682	1682	34	-	.	coverage=66;context=ATGTTGAACACCTCGCCGGTGTTGATGTTGCGGACGCCGTT;IPDRatio=1.89
Haloferax volcanii DS2 chromosome, complete genome	kinModCall	modified_base	1695	1695	28	+	.	coverage=58;context=ACATCAACACCGGCGAGGTGTTCAACATCTACAAGCGCCTC;IPDRatio=1.87
Haloferax volcanii DS2 chromosome, complete genome	kinModCall	modified_base	1699	1699	25	+	.	coverage=58;context=CAACACCGGCGAGGTGTTCAACATCTACAAGCGCCTCTGCG;IPDRatio=1.74
Haloferax volcanii DS2 chromosome, complete genome	kinModCall	modified_base	1700	1700	23	-	.	coverage=56;context=TCGCAGAGGCGCTTGTAGATGTTGAACACCTCGCCGGTGTT;IPDRatio=1.62
Haloferax volcanii DS2 chromosome, complete genome	kinModCall	modified_base	1710	1710	36	-	.	coverage=58;context=GTCGATCTCCTCGCAGAGGCGCTTGTAGATGTTGAACACCT;IPDRatio=2.14
Haloferax volcanii DS2 chromosome, complete genome	kinModCall	modified_base	1712	1712	23	-	.	coverage=54;context=GCGTCGATCTCCTCGCAGAGGCGCTTGTAGATGTTGAACAC;IPDRatio=3.36
Haloferax volcanii DS2 chromosome, complete genome	kinModCall	modified_base	1715	1715	31	-	.	coverage=59;context=TCGGCGTCGATCTCCTCGCAGAGGCGCTTGTAGATGTTGAA;IPDRatio=6.02
Haloferax volcanii DS2 chromosome, complete genome	kinModCall	modified_base	1719	1719	31	-	.	coverage=62;context=CACGTCGGCGTCGATCTCCTCGCAGAGGCGCTTGTAGATGT;IPDRatio=4.02
Haloferax volcanii DS2 chromosome, complete genome	kinModCall	m4C	1740	1740	43	+	.	context=AGGAGATCGACGCCGACGTGCTGACCCAGCGCCGCGTCACC;fracLow=0.194;coverage=65;IPDRatio=1.94;fracUp=0.708;frac=0.474;identificationQv=10
Haloferax volcanii DS2 chromosome, complete genome	kinModCall	m4C	1757	1757	41	+	.	context=GTGCTGACCCAGCGCCGCGTCACCGACCTCATCTCGGAACT;fracLow=0.286;coverage=64;IPDRatio=3.83;fracUp=0.620;frac=0.448;identificationQv=43
Haloferax volcanii DS2 chromosome, complete genome	kinModCall	modified_base	1763	1763	24	+	.	coverage=61;context=ACCCAGCGCCGCGTCACCGACCTCATCTCGGAACTCGACAT;IPDRatio=1.74
Haloferax volcanii DS2 chromosome, complete genome	kinModCall	modified_base	1764	1764	28	-	.	coverage=69;context=CATGTCGAGTTCCGAGATGAGGTCGGTGACGCGGCGCTGGG;IPDRatio=1.58
Haloferax volcanii DS2 chromosome, complete genome	kinModCall	m4C	1773	1773	24	-	.	context=GATGCCGAGCATGTCGAGTTCCGAGATGAGGTCGGTGACGC;fracLow=0.254;coverage=81;IPDRatio=2.06;fracUp=0.671;frac=0.441;identificationQv=28
Haloferax volcanii DS2 chromosome, complete genome	kinModCall	modified_base	1775	1775	22	+	.	coverage=79;context=GTCACCGACCTCATCTCGGAACTCGACATGCTCGGCATCGT;IPDRatio=1.46
Haloferax volcanii DS2 chromosome, complete genome	kinModCall	modified_base	1776	1776	23	+	.	coverage=81;context=TCACCGACCTCATCTCGGAACTCGACATGCTCGGCATCGTC;IPDRatio=1.56
Haloferax volcanii DS2 chromosome, complete genome	kinModCall	modified_base	1777	1777	24	-	.	coverage=86;context=TGACGATGCCGAGCATGTCGAGTTCCGAGATGAGGTCGGTG;IPDRatio=1.49
Haloferax volcanii DS2 chromosome, complete genome	kinModCall	modified_base	1787	1787	23	-	.	coverage=93;context=ACGACGGCGTTGACGATGCCGAGCATGTCGAGTTCCGAGAT;IPDRatio=1.48
Haloferax volcanii DS2 chromosome, complete genome	kinModCall	modified_base	1796	1796	22	-	.	coverage=87;context=TTCGAGACGACGACGGCGTTGACGATGCCGAGCATGTCGAG;IPDRatio=1.73
Haloferax volcanii DS2 chromosome, complete genome	kinModCall	modified_base	1802	1802	21	-	.	coverage=83;context=CGACCCTTCGAGACGACGACGGCGTTGACGATGCCGAGCAT;IPDRatio=1.63
Haloferax volcanii DS2 chromosome, complete genome	kinModCall	modified_base	1808	1808	23	-	.	coverage=75;context=CCGTAGCGACCCTTCGAGACGACGACGGCGTTGACGATGCC;IPDRatio=1.51
Haloferax volcanii DS2 chromosome, complete genome	kinModCall	modified_base	1809	1809	21	+	.	coverage=76;context=GCATCGTCAACGCCGTCGTCGTCTCGAAGGGTCGCTACGGC;IPDRatio=1.54
Haloferax volcanii DS2 chromosome, complete genome	kinModCall	modified_base	1818	1818	24	+	.	coverage=61;context=ACGCCGTCGTCGTCTCGAAGGGTCGCTACGGCCGGACCAAG;IPDRatio=2.08
Haloferax volcanii DS2 chromosome, complete genome	kinModCall	modified_base	1819	1819	25	-	.	coverage=74;context=CCTTGGTCCGGCCGTAGCGACCCTTCGAGACGACGACGGCG;IPDRatio=1.84
Haloferax volcanii DS2 chromosome, complete genome	kinModCall	m4C	1822	1822	30	-	.	context=TTTCCTTGGTCCGGCCGTAGCGACCCTTCGAGACGACGACG;fracLow=0.064;coverage=67;IPDRatio=1.55;fracUp=0.621;frac=0.371;identificationQv=20
Haloferax volcanii DS2 chromosome, complete genome	kinModCall	modified_base	1836	1836	21	+	.	coverage=81;context=AGGGTCGCTACGGCCGGACCAAGGAAATCAGCCTGTCCGTC;IPDRatio=1.56
Haloferax volcanii DS2 chromosome, complete genome	kinModCall	modified_base	1843	1843	41	-	.	coverage=73;context=CGATGGGGACGGACAGGCTGATTTCCTTGGTCCGGCCGTAG;IPDRatio=1.83
Haloferax volcanii DS2 chromosome, complete genome	kinModCall	modified_base	1844	1844	21	-	.	coverage=73;context=TCGATGGGGACGGACAGGCTGATTTCCTTGGTCCGGCCGTA;IPDRatio=1.51
Haloferax volcanii DS2 chromosome, complete genome	kinModCall	modified_base	1845	1845	32	-	.	coverage=77;context=GTCGATGGGGACGGACAGGCTGATTTCCTTGGTCCGGCCGT;IPDRatio=1.74
Haloferax volcanii DS2 chromosome, complete genome	kinModCall	modified_base	1846	1846	23	+	.	coverage=79;context=CGGCCGGACCAAGGAAATCAGCCTGTCCGTCCCCATCGACG;IPDRatio=1.81
Haloferax volcanii DS2 chromosome, complete genome	kinModCall	modified_base	1847	1847	33	-	.	coverage=64;context=TCGTCGATGGGGACGGACAGGCTGATTTCCTTGGTCCGGCC;IPDRatio=1.95
Haloferax volcanii DS2 chromosome, complete genome	kinModCall	modified_base	1853	1853	24	-	.	coverage=73;context=TCGGTCTCGTCGATGGGGACGGACAGGCTGATTTCCTTGGT;IPDRatio=1.45
Haloferax volcanii DS2 chromosome, complete genome	kinModCall	m4C	1856	1856	22	+	.	context=AAGGAAATCAGCCTGTCCGTCCCCATCGACGAGACCGAGGC;fracLow=0.539;coverage=82;IPDRatio=1.60;fracUp=0.994;frac=0.957;identificationQv=123
Haloferax volcanii DS2 chromosome, complete genome	kinModCall	m4C	1857	1857	25	+	.	context=AGGAAATCAGCCTGTCCGTCCCCATCGACGAGACCGAGGCC;fracLow=0.201;coverage=80;IPDRatio=2.37;fracUp=0.646;frac=0.429;identificationQv=52
Haloferax volcanii DS2 chromosome, complete genome	kinModCall	modified_base	1862	1862	28	-	.	coverage=74;context=AGGACGGCCTCGGTCTCGTCGATGGGGACGGACAGGCTGAT;IPDRatio=1.67
Haloferax volcanii DS2 chromosome, complete genome	kinModCall	modified_base	1864	1864	27	-	.	coverage=73;context=GCAGGACGGCCTCGGTCTCGTCGATGGGGACGGACAGGCTG;IPDRatio=1.67
Haloferax volcanii DS2 chromosome, complete genome	kinModCall	modified_base	1865	1865	21	-	.	coverage=68;context=AGCAGGACGGCCTCGGTCTCGTCGATGGGGACGGACAGGCT;IPDRatio=1.56
Haloferax volcanii DS2 chromosome, complete genome	kinModCall	modified_base	1870	1870	37	+	.	coverage=81;context=GTCCGTCCCCATCGACGAGACCGAGGCCGTCCTGCTGACGG;IPDRatio=2.79
Haloferax volcanii DS2 chromosome, complete genome	kinModCall	modified_base	1874	1874	26	+	.	coverage=89;context=GTCCCCATCGACGAGACCGAGGCCGTCCTGCTGACGGACTC;IPDRatio=1.69
Haloferax volcanii DS2 chromosome, complete genome	kinModCall	m4C	1874	1874	22	-	.	context=GAGTCCGTCAGCAGGACGGCCTCGGTCTCGTCGATGGGGAC;fracLow=0.153;coverage=64;IPDRatio=1.62;fracUp=0.468;frac=0.278;identificationQv=45
Haloferax volcanii DS2 chromosome, complete genome	kinModCall	m4C	1875	1875	26	-	.	context=GGAGTCCGTCAGCAGGACGGCCTCGGTCTCGTCGATGGGGA;fracLow=0.418;coverage=78;IPDRatio=2.00;fracUp=0.762;frac=0.693;identificationQv=41
Haloferax volcanii DS2 chromosome, complete genome	kinModCall	modified_base	1882	1882	23	+	.	coverage=82;context=CGACGAGACCGAGGCCGTCCTGCTGACGGACTCCCGACTCG;IPDRatio=1.65
Haloferax volcanii DS2 chromosome, complete genome	kinModCall	m4C	1883	1883	23	-	.	context=CCGAGTCGGGAGTCCGTCAGCAGGACGGCCTCGGTCTCGTC;fracLow=0.169;coverage=88;IPDRatio=1.51;fracUp=0.319;frac=0.271;identificationQv=40
Haloferax volcanii DS2 chromosome, complete genome	kinModCall	modified_base	1889	1889	42	+	.	coverage=88;context=ACCGAGGCCGTCCTGCTGACGGACTCCCGACTCGGCGACAT;IPDRatio=3.85
Haloferax volcanii DS2 chromosome, complete genome	kinModCall	modified_base	1892	1892	37	-	.	coverage=81;context=TCGATGTCGCCGAGTCGGGAGTCCGTCAGCAGGACGGCCTC;IPDRatio=1.80
Haloferax volcanii DS2 chromosome, complete genome	kinModCall	modified_base	1894	1894	24	-	.	coverage=65;context=TCTCGATGTCGCCGAGTCGGGAGTCCGTCAGCAGGACGGCC;IPDRatio=1.83
Haloferax volcanii DS2 chromosome, complete genome	kinModCall	modified_base	1896	1896	22	-	.	coverage=86;context=GCTCTCGATGTCGCCGAGTCGGGAGTCCGTCAGCAGGACGG;IPDRatio=2.12
Haloferax volcanii DS2 chromosome, complete genome	kinModCall	modified_base	1898	1898	22	-	.	coverage=82;context=GCGCTCTCGATGTCGCCGAGTCGGGAGTCCGTCAGCAGGAC;IPDRatio=1.71
Haloferax volcanii DS2 chromosome, complete genome	kinModCall	modified_base	1899	1899	37	-	.	coverage=79;context=TGCGCTCTCGATGTCGCCGAGTCGGGAGTCCGTCAGCAGGA;IPDRatio=1.84
Haloferax volcanii DS2 chromosome, complete genome	kinModCall	modified_base	1904	1904	42	-	.	coverage=86;context=GGCTGTGCGCTCTCGATGTCGCCGAGTCGGGAGTCCGTCAG;IPDRatio=2.00
Haloferax volcanii DS2 chromosome, complete genome	kinModCall	modified_base	1908	1908	24	-	.	coverage=81;context=GAACGGCTGTGCGCTCTCGATGTCGCCGAGTCGGGAGTCCG;IPDRatio=1.51
Haloferax volcanii DS2 chromosome, complete genome	kinModCall	m4C	1917	1917	39	-	.	context=CGCCTGCACGAACGGCTGTGCGCTCTCGATGTCGCCGAGTC;fracLow=0.222;coverage=72;IPDRatio=2.21;fracUp=0.578;frac=0.401;identificationQv=4
Haloferax volcanii DS2 chromosome, complete genome	kinModCall	modified_base	1918	1918	23	+	.	coverage=73;context=ACTCGGCGACATCGAGAGCGCACAGCCGTTCGTGCAGGCGC;IPDRatio=1.52
Haloferax volcanii DS2 chromosome, complete genome	kinModCall	modified_base	1922	1922	28	+	.	coverage=69;context=GGCGACATCGAGAGCGCACAGCCGTTCGTGCAGGCGCGGTT;IPDRatio=1.75
Haloferax volcanii DS2 chromosome, complete genome	kinModCall	modified_base	1941	1941	23	+	.	coverage=70;context=AGCCGTTCGTGCAGGCGCGGTTCGACAACTGAAACTGAAGA;IPDRatio=1.59
Haloferax volcanii DS2 chromosome, complete genome	kinModCall	modified_base	1944	1944	24	+	.	coverage=68;context=CGTTCGTGCAGGCGCGGTTCGACAACTGAAACTGAAGAACG;IPDRatio=1.66
Haloferax volcanii DS2 chromosome, complete genome	kinModCall	modified_base	1953	1953	22	-	.	coverage=71;context=TCGGGACTTCGTTCTTCAGTTTCAGTTGTCGAACCGCGCCT;IPDRatio=1.49
Haloferax volcanii DS2 chromosome, complete genome	kinModCall	modified_base	1954	1954	30	-	.	coverage=69;context=TTCGGGACTTCGTTCTTCAGTTTCAGTTGTCGAACCGCGCC;IPDRatio=1.86
Haloferax volcanii DS2 chromosome, complete genome	kinModCall	modified_base	1955	1955	30	-	.	coverage=65;context=CTTCGGGACTTCGTTCTTCAGTTTCAGTTGTCGAACCGCGC;IPDRatio=1.91
Haloferax volcanii DS2 chromosome, complete genome	kinModCall	modified_base	1956	1956	30	-	.	coverage=66;context=ACTTCGGGACTTCGTTCTTCAGTTTCAGTTGTCGAACCGCG;IPDRatio=1.70
Haloferax volcanii DS2 chromosome, complete genome	kinModCall	modified_base	1959	1959	30	-	.	coverage=70;context=CGGACTTCGGGACTTCGTTCTTCAGTTTCAGTTGTCGAACC;IPDRatio=1.70
Haloferax volcanii DS2 chromosome, complete genome	kinModCall	modified_base	1962	1962	36	-	.	coverage=69;context=CGTCGGACTTCGGGACTTCGTTCTTCAGTTTCAGTTGTCGA;IPDRatio=1.90
Haloferax volcanii DS2 chromosome, complete genome	kinModCall	modified_base	1963	1963	27	-	.	coverage=64;context=GCGTCGGACTTCGGGACTTCGTTCTTCAGTTTCAGTTGTCG;IPDRatio=1.83
Haloferax volcanii DS2 chromosome, complete genome	kinModCall	m4C	1967	1967	35	-	.	context=AAAAGCGTCGGACTTCGGGACTTCGTTCTTCAGTTTCAGTT;fracLow=0.185;coverage=62;IPDRatio=2.10;fracUp=0.596;frac=0.404;identificationQv=37
Haloferax volcanii DS2 chromosome, complete genome	kinModCall	modified_base	1979	1979	37	+	.	coverage=67;context=AGAACGAAGTCCCGAAGTCCGACGCTTTTAGTGCACTCGCG;IPDRatio=2.10
Haloferax volcanii DS2 chromosome, complete genome	kinModCall	modified_base	1982	1982	27	+	.	coverage=68;context=ACGAAGTCCCGAAGTCCGACGCTTTTAGTGCACTCGCGTCA;IPDRatio=1.67
Haloferax volcanii DS2 chromosome, complete genome	kinModCall	modified_base	1989	1989	21	+	.	coverage=68;context=CCCGAAGTCCGACGCTTTTAGTGCACTCGCGTCACGCCGCG;IPDRatio=1.65
Haloferax volcanii DS2 chromosome, complete genome	kinModCall	modified_base	1993	1993	36	-	.	coverage=66;context=CGCTCGCGGCGTGACGCGAGTGCACTAAAAGCGTCGGACTT;IPDRatio=1.92
Haloferax volcanii DS2 chromosome, complete genome	kinModCall	modified_base	1996	1996	26	-	.	coverage=68;context=CCGCGCTCGCGGCGTGACGCGAGTGCACTAAAAGCGTCGGA;IPDRatio=2.18
Haloferax volcanii DS2 chromosome, complete genome	kinModCall	modified_base	1999	1999	23	+	.	coverage=68;context=GACGCTTTTAGTGCACTCGCGTCACGCCGCGAGCGCGGCGG;IPDRatio=2.07
Haloferax volcanii DS2 chromosome, complete genome	kinModCall	modified_base	2039	2039	26	-	.	coverage=63;context=GCACCGCTTCGGGTCGAAGCGGGGAACACACCGATGCGGAC;IPDRatio=2.04
Haloferax volcanii DS2 chromosome, complete genome	kinModCall	m4C	2044	2044	22	+	.	context=CATCGGTGTGTTCCCCGCTTCGACCCGAAGCGGTGCCGTCG;fracLow=0.252;coverage=81;IPDRatio=1.49;fracUp=0.780;frac=0.582;identificationQv=18
Haloferax volcanii DS2 chromosome, complete genome	kinModCall	modified_base	2044	2044	22	-	.	coverage=88;context=CGACGGCACCGCTTCGGGTCGAAGCGGGGAACACACCGATG;IPDRatio=1.45
Haloferax volcanii DS2 chromosome, complete genome	kinModCall	modified_base	2054	2054	25	-	.	coverage=85;context=GCGGCGGCGACGACGGCACCGCTTCGGGTCGAAGCGGGGAA;IPDRatio=1.74
Haloferax volcanii DS2 chromosome, complete genome	kinModCall	modified_base	2061	2061	22	-	.	coverage=86;context=AAGCGACGCGGCGGCGACGACGGCACCGCTTCGGGTCGAAG;IPDRatio=1.50
Haloferax volcanii DS2 chromosome, complete genome	kinModCall	modified_base	2063	2063	23	-	.	coverage=87;context=GGAAGCGACGCGGCGGCGACGACGGCACCGCTTCGGGTCGA;IPDRatio=1.81
Haloferax volcanii DS2 chromosome, complete genome	kinModCall	modified_base	2065	2065	26	-	.	coverage=82;context=CGGGAAGCGACGCGGCGGCGACGACGGCACCGCTTCGGGTC;IPDRatio=1.51
Haloferax volcanii DS2 chromosome, complete genome	kinModCall	modified_base	2070	2070	31	+	.	coverage=86;context=GAAGCGGTGCCGTCGTCGCCGCCGCGTCGCTTCCCGGCGCG;IPDRatio=2.25
Haloferax volcanii DS2 chromosome, complete genome	kinModCall	modified_base	2074	2074	21	+	.	coverage=81;context=CGGTGCCGTCGTCGCCGCCGCGTCGCTTCCCGGCGCGTCGC;IPDRatio=1.54
Haloferax volcanii DS2 chromosome, complete genome	kinModCall	modified_base	2082	2082	22	+	.	coverage=63;context=TCGTCGCCGCCGCGTCGCTTCCCGGCGCGTCGCCTGCCGGC;IPDRatio=1.53
Haloferax volcanii DS2 chromosome, complete genome	kinModCall	modified_base	2106	2106	33	-	.	coverage=56;context=TCCCGACGCGTCGACGGCAAACGCGCCGGCAGGCGACGCGC;IPDRatio=1.86
Haloferax volcanii DS2 chromosome, complete genome	kinModCall	modified_base	2114	2114	23	-	.	coverage=66;context=ACGGCGGTTCCCGACGCGTCGACGGCAAACGCGCCGGCAGG;IPDRatio=1.97
Haloferax volcanii DS2 chromosome, complete genome	kinModCall	modified_base	2117	2117	21	-	.	coverage=59;context=GAAACGGCGGTTCCCGACGCGTCGACGGCAAACGCGCCGGC;IPDRatio=1.57
Haloferax volcanii DS2 chromosome, complete genome	kinModCall	modified_base	2132	2132	21	+	.	coverage=60;context=GTCGACGCGTCGGGAACCGCCGTTTCCATCGTCGGCACGTC;IPDRatio=1.88
Haloferax volcanii DS2 chromosome, complete genome	kinModCall	modified_base	2133	2133	23	+	.	coverage=61;context=TCGACGCGTCGGGAACCGCCGTTTCCATCGTCGGCACGTCG;IPDRatio=1.70
Haloferax volcanii DS2 chromosome, complete genome	kinModCall	modified_base	2135	2135	22	-	.	coverage=60;context=GTCGACGTGCCGACGATGGAAACGGCGGTTCCCGACGCGTC;IPDRatio=1.52
Haloferax volcanii DS2 chromosome, complete genome	kinModCall	modified_base	2137	2137	24	-	.	coverage=58;context=TCGTCGACGTGCCGACGATGGAAACGGCGGTTCCCGACGCG;IPDRatio=1.87
Haloferax volcanii DS2 chromosome, complete genome	kinModCall	modified_base	2138	2138	25	+	.	coverage=57;context=GCGTCGGGAACCGCCGTTTCCATCGTCGGCACGTCGACGAA;IPDRatio=1.54
Haloferax volcanii DS2 chromosome, complete genome	kinModCall	modified_base	2142	2142	27	+	.	coverage=64;context=CGGGAACCGCCGTTTCCATCGTCGGCACGTCGACGAACTCG;IPDRatio=2.21
Haloferax volcanii DS2 chromosome, complete genome	kinModCall	modified_base	2144	2144	37	+	.	coverage=66;context=GGAACCGCCGTTTCCATCGTCGGCACGTCGACGAACTCGAC;IPDRatio=2.35
Haloferax volcanii DS2 chromosome, complete genome	kinModCall	modified_base	2158	2158	26	-	.	coverage=43;context=TCGCGCCCGCCCCTGTCGAGTTCGTCGACGTGCCGACGATG;IPDRatio=1.78
Haloferax volcanii DS2 chromosome, complete genome	kinModCall	modified_base	2159	2159	22	+	.	coverage=46;context=ATCGTCGGCACGTCGACGAACTCGACAGGGGCGGGCGCGAC;IPDRatio=1.54
Haloferax volcanii DS2 chromosome, complete genome	kinModCall	modified_base	2159	2159	23	-	.	coverage=39;context=GTCGCGCCCGCCCCTGTCGAGTTCGTCGACGTGCCGACGAT;IPDRatio=1.75
Haloferax volcanii DS2 chromosome, complete genome	kinModCall	modified_base	2177	2177	30	-	.	coverage=48;context=ATAGCGACGACGACGCCGGTCGCGCCCGCCCCTGTCGAGTT;IPDRatio=2.25
Haloferax volcanii DS2 chromosome, complete genome	kinModCall	modified_base	2182	2182	25	-	.	coverage=46;context=ACTCGATAGCGACGACGACGCCGGTCGCGCCCGCCCCTGTC;IPDRatio=2.48
Haloferax volcanii DS2 chromosome, complete genome	kinModCall	modified_base	2186	2186	21	-	.	coverage=46;context=GCCAACTCGATAGCGACGACGACGCCGGTCGCGCCCGCCCC;IPDRatio=1.64
Haloferax volcanii DS2 chromosome, complete genome	kinModCall	modified_base	2188	2188	24	-	.	coverage=44;context=TCGCCAACTCGATAGCGACGACGACGCCGGTCGCGCCCGCC;IPDRatio=1.64
Haloferax volcanii DS2 chromosome, complete genome	kinModCall	m4C	2207	2207	28	-	.	context=GGGTGGGTTCGGCTGACGCTCGCCAACTCGATAGCGACGAC;fracLow=0.263;coverage=41;IPDRatio=1.78;fracUp=0.907;frac=0.541;identificationQv=7
Haloferax volcanii DS2 chromosome, complete genome	kinModCall	modified_base	2220	2220	34	-	.	coverage=43;context=TATCCCGCTTCTCGGGTGGGTTCGGCTGACGCTCGCCAACT;IPDRatio=1.96
Haloferax volcanii DS2 chromosome, complete genome	kinModCall	modified_base	2230	2230	29	-	.	coverage=42;context=CGCGAATCCGTATCCCGCTTCTCGGGTGGGTTCGGCTGACG;IPDRatio=2.00
Haloferax volcanii DS2 chromosome, complete genome	kinModCall	modified_base	2235	2235	23	+	.	coverage=62;context=GCCGAACCCACCCGAGAAGCGGGATACGGATTCGCGCGACG;IPDRatio=2.40
Haloferax volcanii DS2 chromosome, complete genome	kinModCall	modified_base	2240	2240	23	-	.	coverage=64;context=CAAGGCGTCGCGCGAATCCGTATCCCGCTTCTCGGGTGGGT;IPDRatio=2.41
Haloferax volcanii DS2 chromosome, complete genome	kinModCall	modified_base	2241	2241	35	-	.	coverage=63;context=CCAAGGCGTCGCGCGAATCCGTATCCCGCTTCTCGGGTGGG;IPDRatio=2.49
Haloferax volcanii DS2 chromosome, complete genome	kinModCall	modified_base	2254	2254	30	-	.	coverage=57;context=GCCCCGAGTGGGTCCAAGGCGTCGCGCGAATCCGTATCCCG;IPDRatio=2.25
Haloferax volcanii DS2 chromosome, complete genome	kinModCall	modified_base	2263	2263	22	+	.	coverage=60;context=GATTCGCGCGACGCCTTGGACCCACTCGGGGCGGACCGGGT;IPDRatio=1.71
Haloferax volcanii DS2 chromosome, complete genome	kinModCall	modified_base	2263	2263	25	-	.	coverage=48;context=ACCCGGTCCGCCCCGAGTGGGTCCAAGGCGTCGCGCGAATC;IPDRatio=1.78
Haloferax volcanii DS2 chromosome, complete genome	kinModCall	modified_base	2296	2296	47	+	.	coverage=52;context=GACCGGGTCGGCGATGCCGCTTACTTGGTCGTACCGGGGGT;IPDRatio=2.32
Haloferax volcanii DS2 chromosome, complete genome	kinModCall	modified_base	2306	2306	23	+	.	coverage=53;context=GCGATGCCGCTTACTTGGTCGTACCGGGGGTTGTTGTCGCC;IPDRatio=1.53
Haloferax volcanii DS2 chromosome, complete genome	kinModCall	modified_base	2326	2326	28	+	.	coverage=45;context=GTACCGGGGGTTGTTGTCGCCTTTCGTGATGAAGCCGCTGT;IPDRatio=1.94
Haloferax volcanii DS2 chromosome, complete genome	kinModCall	modified_base	2327	2327	42	+	.	coverage=49;context=TACCGGGGGTTGTTGTCGCCTTTCGTGATGAAGCCGCTGTA;IPDRatio=2.50
Haloferax volcanii DS2 chromosome, complete genome	kinModCall	modified_base	2328	2328	24	+	.	coverage=46;context=ACCGGGGGTTGTTGTCGCCTTTCGTGATGAAGCCGCTGTAC;IPDRatio=2.09
Haloferax volcanii DS2 chromosome, complete genome	kinModCall	modified_base	2329	2329	23	+	.	coverage=39;context=CCGGGGGTTGTTGTCGCCTTTCGTGATGAAGCCGCTGTACT;IPDRatio=1.80
Haloferax volcanii DS2 chromosome, complete genome	kinModCall	modified_base	2348	2348	21	+	.	coverage=28;context=TTCGTGATGAAGCCGCTGTACTCGGCGGGGCAGTTGGCGAG;IPDRatio=1.68
Haloferax volcanii DS2 chromosome, complete genome	kinModCall	modified_base	2387	2387	24	+	.	coverage=29;context=AGTTCTCGGCAGTTGTCGGCCGACATGTACTCGGGGTTCGC;IPDRatio=1.81
Haloferax volcanii DS2 chromosome, complete genome	kinModCall	modified_base	2409	2409	21	-	.	coverage=32;context=CGGAGAGAACTGGTACGACCGGGCGAACCCCGAGTACATGT;IPDRatio=3.29
Haloferax volcanii DS2 chromosome, complete genome	kinModCall	modified_base	2412	2412	22	-	.	coverage=32;context=CGACGGAGAGAACTGGTACGACCGGGCGAACCCCGAGTACA;IPDRatio=1.77
Haloferax volcanii DS2 chromosome, complete genome	kinModCall	modified_base	2517	2517	26	+	.	coverage=29;context=TGACGCTCCCGGGGCCGCCGAACTTCCGGTAGTCGACCTCC;IPDRatio=1.76
Haloferax volcanii DS2 chromosome, complete genome	kinModCall	modified_base	2518	2518	27	+	.	coverage=29;context=GACGCTCCCGGGGCCGCCGAACTTCCGGTAGTCGACCTCCG;IPDRatio=2.31
Haloferax volcanii DS2 chromosome, complete genome	kinModCall	modified_base	2545	2545	24	+	.	coverage=29;context=GTAGTCGACCTCCGCGCCCGTCTCGGCCGTGACGACGGCGG;IPDRatio=3.15
Haloferax volcanii DS2 chromosome, complete genome	kinModCall	modified_base	2582	2582	28	+	.	coverage=26;context=GCGGTCCCCTCGACCGCCGAGTCGGGGGCGTATCGCTCCGG;IPDRatio=2.96
Haloferax volcanii DS2 chromosome, complete genome	kinModCall	modified_base	2583	2583	24	+	.	coverage=26;context=CGGTCCCCTCGACCGCCGAGTCGGGGGCGTATCGCTCCGGT;IPDRatio=2.29
Haloferax volcanii DS2 chromosome, complete genome	kinModCall	modified_base	2602	2602	29	+	.	coverage=28;context=GTCGGGGGCGTATCGCTCCGGTCCCGTGATGAACACGAGGT;IPDRatio=2.67
Haloferax volcanii DS2 chromosome, complete genome	kinModCall	modified_base	2644	2644	22	+	.	coverage=39;context=GCCTTTGTGCATGTGCGGTTCCATGCTCCCGCTTTCGACGG;IPDRatio=3.46
Haloferax volcanii DS2 chromosome, complete genome	kinModCall	modified_base	2696	2696	23	+	.	coverage=51;context=GGCCACACGCCGCTCAGCGCGAACAGGAGCAACCCGACGGC;IPDRatio=1.67
Haloferax volcanii DS2 chromosome, complete genome	kinModCall	modified_base	2717	2717	25	+	.	coverage=46;context=AACAGGAGCAACCCGACGGCCAACACGGCGAGCGCGCTCGT;IPDRatio=1.97
Haloferax volcanii DS2 chromosome, complete genome	kinModCall	modified_base	2732	2732	24	-	.	coverage=51;context=GTCCGCGAACTCCTGACGAGCGCGCTCGCCGTGTTGGCCGT;IPDRatio=1.63
Haloferax volcanii DS2 chromosome, complete genome	kinModCall	modified_base	2736	2736	25	+	.	coverage=51;context=CCAACACGGCGAGCGCGCTCGTCAGGAGTTCGCGGACGAAC;IPDRatio=2.04
Haloferax volcanii DS2 chromosome, complete genome	kinModCall	modified_base	2741	2741	22	+	.	coverage=45;context=ACGGCGAGCGCGCTCGTCAGGAGTTCGCGGACGAACAGAAG;IPDRatio=2.87
Haloferax volcanii DS2 chromosome, complete genome	kinModCall	modified_base	2755	2755	24	-	.	coverage=52;context=CAGAGGAGGGGCCGCTTCTGTTCGTCCGCGAACTCCTGACG;IPDRatio=1.75
Haloferax volcanii DS2 chromosome, complete genome	kinModCall	modified_base	2771	2771	21	+	.	coverage=45;context=ACGAACAGAAGCGGCCCCTCCTCTGCCGTCCGAAGCCGAGT;IPDRatio=1.92
Haloferax volcanii DS2 chromosome, complete genome	kinModCall	modified_base	2778	2778	22	-	.	coverage=44;context=CGTGCTAACTCGGCTTCGGACGGCAGAGGAGGGGCCGCTTC;IPDRatio=1.79
Haloferax volcanii DS2 chromosome, complete genome	kinModCall	modified_base	2790	2790	26	+	.	coverage=51;context=CCTCTGCCGTCCGAAGCCGAGTTAGCACGCCTTCGTCGGAG;IPDRatio=2.59
Haloferax volcanii DS2 chromosome, complete genome	kinModCall	modified_base	2801	2801	24	+	.	coverage=36;context=CGAAGCCGAGTTAGCACGCCTTCGTCGGAGGTTGGACCGCG;IPDRatio=2.28
Haloferax volcanii DS2 chromosome, complete genome	kinModCall	modified_base	2817	2817	24	-	.	coverage=29;context=CTCCCCCGACTCGCGGCGCGGTCCAACCTCCGACGAAGGCG;IPDRatio=2.20
Haloferax volcanii DS2 chromosome, complete genome	kinModCall	modified_base	2843	2843	22	+	.	coverage=32;context=CGCGAGTCGGGGGAGGGCGGGCGGCCATCGTCGTCACTCAT;IPDRatio=4.02
Haloferax volcanii DS2 chromosome, complete genome	kinModCall	modified_base	2845	2845	21	+	.	coverage=25;context=CGAGTCGGGGGAGGGCGGGCGGCCATCGTCGTCACTCATCA;IPDRatio=3.12
Haloferax volcanii DS2 chromosome, complete genome	kinModCall	m4C	2864	2864	44	+	.	context=CGGCCATCGTCGTCACTCATCACTCCCAGTTTACCCGGACT;fracLow=0.561;coverage=48;IPDRatio=2.19;fracUp=1.000;frac=0.825;identificationQv=52
Haloferax volcanii DS2 chromosome, complete genome	kinModCall	modified_base	2873	2873	22	+	.	coverage=56;context=TCGTCACTCATCACTCCCAGTTTACCCGGACTGGGTTTCAA;IPDRatio=1.88
Haloferax volcanii DS2 chromosome, complete genome	kinModCall	modified_base	2943	2943	29	+	.	coverage=64;context=CGTGTCGCGCACTCCGGGTGTGCCACTGGAGACGCCGGCGC;IPDRatio=1.74
Haloferax volcanii DS2 chromosome, complete genome	kinModCall	modified_base	2946	2946	24	+	.	coverage=57;context=GTCGCGCACTCCGGGTGTGCCACTGGAGACGCCGGCGCGCA;IPDRatio=1.59
Haloferax volcanii DS2 chromosome, complete genome	kinModCall	modified_base	2957	2957	22	-	.	coverage=51;context=CGTCCGGACGATGCGCGCCGGCGTCTCCAGTGGCACACCCG;IPDRatio=1.76
Haloferax volcanii DS2 chromosome, complete genome	kinModCall	modified_base	2958	2958	29	-	.	coverage=58;context=GCGTCCGGACGATGCGCGCCGGCGTCTCCAGTGGCACACCC;IPDRatio=4.12
Haloferax volcanii DS2 chromosome, complete genome	kinModCall	modified_base	2962	2962	25	+	.	coverage=63;context=GTGCCACTGGAGACGCCGGCGCGCATCGTCCGGACGCTCGT;IPDRatio=1.70
Haloferax volcanii DS2 chromosome, complete genome	kinModCall	modified_base	3075	3075	27	-	.	coverage=19;context=TGCGAAGCGCGTCGTCCGGGGCGGCTTCGACGACGCGGGCG;IPDRatio=2.86
Haloferax volcanii DS2 chromosome, complete genome	kinModCall	modified_base	3083	3083	21	+	.	coverage=29;context=TCGTCGAAGCCGCCCCGGACGACGCGCTTCGCATCACCGCC;IPDRatio=2.07
Haloferax volcanii DS2 chromosome, complete genome	kinModCall	modified_base	3192	3192	21	-	.	coverage=18;context=CTGGGTCGGCATCCGCGGCGTTCGCAGCGTCCGCAGCGGCC;IPDRatio=1.88
Haloferax volcanii DS2 chromosome, complete genome	kinModCall	modified_base	3223	3223	21	-	.	coverage=25;context=GAAACGGAGGGGTCTGATGCGGCGGAGGCGGCTGGGTCGGC;IPDRatio=3.77
Haloferax volcanii DS2 chromosome, complete genome	kinModCall	modified_base	3230	3230	25	+	.	coverage=24;context=CAGCCGCCTCCGCCGCATCAGACCCCTCCGTTTCCGCTGCA;IPDRatio=1.92
Haloferax volcanii DS2 chromosome, complete genome	kinModCall	modified_base	3320	3320	24	-	.	coverage=16;context=AAGCGCCGGGTCGACGTTCCGGCCGCCCGGTGTCCCCTGCG;IPDRatio=8.23
Haloferax volcanii DS2 chromosome, complete genome	kinModCall	modified_base	3336	3336	25	-	.	coverage=45;context=CGATTTCGAGGGACCGAAGCGCCGGGTCGACGTTCCGGCCG;IPDRatio=3.03
Haloferax volcanii DS2 chromosome, complete genome	kinModCall	modified_base	3339	3339	22	+	.	coverage=41;context=CCGGAACGTCGACCCGGCGCTTCGGTCCCTCGAAATCGCCA;IPDRatio=1.78
Haloferax volcanii DS2 chromosome, complete genome	kinModCall	modified_base	3342	3342	23	+	.	coverage=45;context=GAACGTCGACCCGGCGCTTCGGTCCCTCGAAATCGCCAACG;IPDRatio=3.80
Haloferax volcanii DS2 chromosome, complete genome	kinModCall	modified_base	3356	3356	22	-	.	coverage=48;context=CTGGCCGGTCATGTCGTTGGCGATTTCGAGGGACCGAAGCG;IPDRatio=1.71
Haloferax volcanii DS2 chromosome, complete genome	kinModCall	modified_base	3369	3369	25	+	.	coverage=46;context=CGAAATCGCCAACGACATGACCGGCCAGTCGACGGGTACCG;IPDRatio=2.47
Haloferax volcanii DS2 chromosome, complete genome	kinModCall	modified_base	3372	3372	22	-	.	coverage=47;context=CGCCGGTACCCGTCGACTGGCCGGTCATGTCGTTGGCGATT;IPDRatio=2.11
Haloferax volcanii DS2 chromosome, complete genome	kinModCall	modified_base	3384	3384	21	+	.	coverage=43;context=CATGACCGGCCAGTCGACGGGTACCGGCGAGTACGACGACT;IPDRatio=2.38
Haloferax volcanii DS2 chromosome, complete genome	kinModCall	modified_base	3387	3387	23	-	.	coverage=41;context=CGAAGTCGTCGTACTCGCCGGTACCCGTCGACTGGCCGGTC;IPDRatio=2.34
Haloferax volcanii DS2 chromosome, complete genome	kinModCall	modified_base	3390	3390	28	-	.	coverage=45;context=TCACGAAGTCGTCGTACTCGCCGGTACCCGTCGACTGGCCG;IPDRatio=2.68
Haloferax volcanii DS2 chromosome, complete genome	kinModCall	modified_base	3409	3409	21	+	.	coverage=48;context=GGCGAGTACGACGACTTCGTGAAGGTGTTCCGCGACCGCTA;IPDRatio=1.75
Haloferax volcanii DS2 chromosome, complete genome	kinModCall	modified_base	3419	3419	28	-	.	coverage=45;context=GAGCTTCTCGTAGCGGTCGCGGAACACCTTCACGAAGTCGT;IPDRatio=1.75
Haloferax volcanii DS2 chromosome, complete genome	kinModCall	modified_base	3433	3433	28	+	.	coverage=48;context=GTGTTCCGCGACCGCTACGAGAAGCTCTCGAAACTGCTCCG;IPDRatio=1.97
Haloferax volcanii DS2 chromosome, complete genome	kinModCall	modified_base	3442	3442	24	+	.	coverage=43;context=GACCGCTACGAGAAGCTCTCGAAACTGCTCCGCGGGCGCGT;IPDRatio=1.82
Haloferax volcanii DS2 chromosome, complete genome	kinModCall	modified_base	3452	3452	29	-	.	coverage=46;context=GCGGTGGTTGACGCGCCCGCGGAGCAGTTTCGAGAGCTTCT;IPDRatio=3.02
Haloferax volcanii DS2 chromosome, complete genome	kinModCall	modified_base	3455	3455	22	-	.	coverage=47;context=GGGGCGGTGGTTGACGCGCCCGCGGAGCAGTTTCGAGAGCT;IPDRatio=1.66
Haloferax volcanii DS2 chromosome, complete genome	kinModCall	modified_base	3464	3464	25	+	.	coverage=60;context=AACTGCTCCGCGGGCGCGTCAACCACCGCCCCGCGAAGGCC;IPDRatio=1.49
Haloferax volcanii DS2 chromosome, complete genome	kinModCall	modified_base	3481	3481	24	+	.	coverage=62;context=GTCAACCACCGCCCCGCGAAGGCCATCTCGAACATGTCCGG;IPDRatio=1.73
Haloferax volcanii DS2 chromosome, complete genome	kinModCall	modified_base	3483	3483	35	+	.	coverage=63;context=CAACCACCGCCCCGCGAAGGCCATCTCGAACATGTCCGGCG;IPDRatio=1.90
Haloferax volcanii DS2 chromosome, complete genome	kinModCall	modified_base	3487	3487	34	-	.	coverage=58;context=TCGCCGCCGGACATGTTCGAGATGGCCTTCGCGGGGCGGTG;IPDRatio=1.95
Haloferax volcanii DS2 chromosome, complete genome	kinModCall	m4C	3496	3496	32	-	.	context=TCGGCGTCCTCGCCGCCGGACATGTTCGAGATGGCCTTCGC;fracLow=0.415;coverage=55;IPDRatio=1.87;fracUp=0.984;frac=0.681;identificationQv=6
Haloferax volcanii DS2 chromosome, complete genome	kinModCall	modified_base	3512	3512	21	+	.	coverage=63;context=ACATGTCCGGCGGCGAGGACGCCGAACTCATCGGCCTCGTC;IPDRatio=1.77
Haloferax volcanii DS2 chromosome, complete genome	kinModCall	modified_base	3517	3517	28	+	.	coverage=65;context=TCCGGCGGCGAGGACGCCGAACTCATCGGCCTCGTCGACGA;IPDRatio=1.70
Haloferax volcanii DS2 chromosome, complete genome	kinModCall	modified_base	3523	3523	25	-	.	coverage=63;context=CGCACGTCGTCGACGAGGCCGATGAGTTCGGCGTCCTCGCC;IPDRatio=1.62
Haloferax volcanii DS2 chromosome, complete genome	kinModCall	modified_base	3526	3526	22	+	.	coverage=70;context=GAGGACGCCGAACTCATCGGCCTCGTCGACGACGTGCGCTC;IPDRatio=1.77
Haloferax volcanii DS2 chromosome, complete genome	kinModCall	modified_base	3544	3544	25	+	.	coverage=63;context=GGCCTCGTCGACGACGTGCGCTCCACCAAGAGCGGCCACTG;IPDRatio=1.72
Haloferax volcanii DS2 chromosome, complete genome	kinModCall	modified_base	3545	3545	21	+	.	coverage=62;context=GCCTCGTCGACGACGTGCGCTCCACCAAGAGCGGCCACTGG;IPDRatio=1.63
Haloferax volcanii DS2 chromosome, complete genome	kinModCall	modified_base	3557	3557	24	+	.	coverage=60;context=ACGTGCGCTCCACCAAGAGCGGCCACTGGATTATCGACCTT;IPDRatio=1.58
Haloferax volcanii DS2 chromosome, complete genome	kinModCall	modified_base	3558	3558	26	+	.	coverage=63;context=CGTGCGCTCCACCAAGAGCGGCCACTGGATTATCGACCTTG;IPDRatio=1.77
Haloferax volcanii DS2 chromosome, complete genome	kinModCall	modified_base	3576	3576	26	+	.	coverage=66;context=CGGCCACTGGATTATCGACCTTGAGGACACGACGGGGACGT;IPDRatio=1.69
Haloferax volcanii DS2 chromosome, complete genome	kinModCall	modified_base	3592	3592	22	+	.	coverage=56;context=GACCTTGAGGACACGACGGGGACGTTCCCCTGTCTCGTGAT;IPDRatio=1.66
Haloferax volcanii DS2 chromosome, complete genome	kinModCall	modified_base	3594	3594	24	+	.	coverage=64;context=CCTTGAGGACACGACGGGGACGTTCCCCTGTCTCGTGATGA;IPDRatio=1.58
Haloferax volcanii DS2 chromosome, complete genome	kinModCall	modified_base	3600	3600	23	+	.	coverage=60;context=GGACACGACGGGGACGTTCCCCTGTCTCGTGATGAAGGACA;IPDRatio=1.87
Haloferax volcanii DS2 chromosome, complete genome	kinModCall	modified_base	3619	3619	21	+	.	coverage=52;context=CCCTGTCTCGTGATGAAGGACAAGGACATCGCGGGCTACGT;IPDRatio=1.56
Haloferax volcanii DS2 chromosome, complete genome	kinModCall	modified_base	3649	3649	22	+	.	coverage=55;context=GCGGGCTACGTCGACGAACTCCTCATGGACGAGTGCATCGC;IPDRatio=1.71
Haloferax volcanii DS2 chromosome, complete genome	kinModCall	modified_base	3663	3663	24	+	.	coverage=54;context=CGAACTCCTCATGGACGAGTGCATCGCGGTGCAGGGGACGC;IPDRatio=2.11
Haloferax volcanii DS2 chromosome, complete genome	kinModCall	modified_base	3665	3665	24	-	.	coverage=62;context=CAGCGTCCCCTGCACCGCGATGCACTCGTCCATGAGGAGTT;IPDRatio=1.64
Haloferax volcanii DS2 chromosome, complete genome	kinModCall	modified_base	3667	3667	23	-	.	coverage=72;context=GACAGCGTCCCCTGCACCGCGATGCACTCGTCCATGAGGAG;IPDRatio=1.72
Haloferax volcanii DS2 chromosome, complete genome	kinModCall	modified_base	3683	3683	22	-	.	coverage=80;context=GATGCCCGCGTCGCCCGACAGCGTCCCCTGCACCGCGATGC;IPDRatio=1.68
Haloferax volcanii DS2 chromosome, complete genome	kinModCall	modified_base	3698	3698	21	+	.	coverage=79;context=GGACGCTGTCGGGCGACGCGGGCATCCTCTTCGTCGACTCG;IPDRatio=1.89
Haloferax volcanii DS2 chromosome, complete genome	kinModCall	modified_base	3703	3703	30	+	.	coverage=82;context=CTGTCGGGCGACGCGGGCATCCTCTTCGTCGACTCGATGCA;IPDRatio=1.76
Haloferax volcanii DS2 chromosome, complete genome	kinModCall	modified_base	3709	3709	21	-	.	coverage=84;context=GGGAAGTGCATCGAGTCGACGAAGAGGATGCCCGCGTCGCC;IPDRatio=1.49
Haloferax volcanii DS2 chromosome, complete genome	kinModCall	modified_base	3721	3721	22	+	.	coverage=84;context=ATCCTCTTCGTCGACTCGATGCACTTCCCCGACGTGCCGCG;IPDRatio=1.88
Haloferax volcanii DS2 chromosome, complete genome	kinModCall	modified_base	3727	3727	22	-	.	coverage=45;context=TGGCTCCGCGGCACGTCGGGGAAGTGCATCGAGTCGACGAA;IPDRatio=1.94
Haloferax volcanii DS2 chromosome, complete genome	kinModCall	modified_base	3745	3745	25	-	.	coverage=45;context=TCGGCGGTGTTGGAGCGGTGGCTCCGCGGCACGTCGGGGAA;IPDRatio=2.13
Haloferax volcanii DS2 chromosome, complete genome	kinModCall	modified_base	3769	3769	21	+	.	coverage=37;context=CGCTCCAACACCGCCGACAGGGACGTGCAGGCGGCGCTCAT;IPDRatio=1.96
Haloferax volcanii DS2 chromosome, complete genome	kinModCall	modified_base	3770	3770	22	+	.	coverage=42;context=GCTCCAACACCGCCGACAGGGACGTGCAGGCGGCGCTCATC;IPDRatio=2.01
Haloferax volcanii DS2 chromosome, complete genome	kinModCall	modified_base	3787	3787	31	+	.	coverage=49;context=AGGGACGTGCAGGCGGCGCTCATCTCCGACGTGCACGTCGG;IPDRatio=2.11
Haloferax volcanii DS2 chromosome, complete genome	kinModCall	modified_base	3793	3793	22	-	.	coverage=51;context=TGACTGCCGACGTGCACGTCGGAGATGAGCGCCGCCTGCAC;IPDRatio=1.76
Haloferax volcanii DS2 chromosome, complete genome	kinModCall	modified_base	3810	3810	31	+	.	coverage=50;context=CTCCGACGTGCACGTCGGCAGTCAGGAGTTCATGGCCGACG;IPDRatio=1.95
Haloferax volcanii DS2 chromosome, complete genome	kinModCall	modified_base	3812	3812	30	-	.	coverage=52;context=CGCGTCGGCCATGAACTCCTGACTGCCGACGTGCACGTCGG;IPDRatio=1.96
Haloferax volcanii DS2 chromosome, complete genome	kinModCall	modified_base	3829	3829	21	-	.	coverage=57;context=TCGGCAAAGCGGTTCCACGCGTCGGCCATGAACTCCTGACT;IPDRatio=1.62
Haloferax volcanii DS2 chromosome, complete genome	kinModCall	modified_base	3832	3832	22	+	.	coverage=58;context=CAGGAGTTCATGGCCGACGCGTGGAACCGCTTTGCCGACTG;IPDRatio=2.03
Haloferax volcanii DS2 chromosome, complete genome	kinModCall	modified_base	3838	3838	22	-	.	coverage=56;context=TGGAGCCAGTCGGCAAAGCGGTTCCACGCGTCGGCCATGAA;IPDRatio=1.75
Haloferax volcanii DS2 chromosome, complete genome	kinModCall	modified_base	3850	3850	21	-	.	coverage=57;context=GCCTCCTCGGTGTGGAGCCAGTCGGCAAAGCGGTTCCACGC;IPDRatio=1.64
Haloferax volcanii DS2 chromosome, complete genome	kinModCall	modified_base	3854	3854	27	-	.	coverage=59;context=CGCTGCCTCCTCGGTGTGGAGCCAGTCGGCAAAGCGGTTCC;IPDRatio=2.12
Haloferax volcanii DS2 chromosome, complete genome	kinModCall	modified_base	3857	3857	32	+	.	coverage=57;context=ACCGCTTTGCCGACTGGCTCCACACCGAGGAGGCAGCGCGC;IPDRatio=1.76
Haloferax volcanii DS2 chromosome, complete genome	kinModCall	modified_base	3869	3869	24	-	.	coverage=58;context=GAGGTACTCGATGCGCGCTGCCTCCTCGGTGTGGAGCCAGT;IPDRatio=1.67
Haloferax volcanii DS2 chromosome, complete genome	kinModCall	modified_base	3876	3876	30	+	.	coverage=60;context=CCACACCGAGGAGGCAGCGCGCATCGAGTACCTCCTCATCG;IPDRatio=2.49
Haloferax volcanii DS2 chromosome, complete genome	kinModCall	m4C	3892	3892	22	+	.	context=GCGCGCATCGAGTACCTCCTCATCGCCGGCGACATGGTCGA;fracLow=0.107;coverage=60;IPDRatio=1.52;fracUp=0.458;frac=0.279;identificationQv=13
Haloferax volcanii DS2 chromosome, complete genome	kinModCall	modified_base	3896	3896	27	-	.	coverage=57;context=GCCTTCGACCATGTCGCCGGCGATGAGGAGGTACTCGATGC;IPDRatio=1.88
Haloferax volcanii DS2 chromosome, complete genome	kinModCall	modified_base	3901	3901	33	+	.	coverage=60;context=GAGTACCTCCTCATCGCCGGCGACATGGTCGAAGGCGTCGG;IPDRatio=1.95
Haloferax volcanii DS2 chromosome, complete genome	kinModCall	modified_base	3904	3904	22	+	.	coverage=62;context=TACCTCCTCATCGCCGGCGACATGGTCGAAGGCGTCGGCGT;IPDRatio=1.84
Haloferax volcanii DS2 chromosome, complete genome	kinModCall	modified_base	3908	3908	32	+	.	coverage=48;context=TCCTCATCGCCGGCGACATGGTCGAAGGCGTCGGCGTCTAC;IPDRatio=2.44
Haloferax volcanii DS2 chromosome, complete genome	kinModCall	modified_base	3913	3913	26	-	.	coverage=44;context=TTCGGGTAGACGCCGACGCCTTCGACCATGTCGCCGGCGAT;IPDRatio=1.80
Haloferax volcanii DS2 chromosome, complete genome	kinModCall	modified_base	3923	3923	52	+	.	coverage=46;context=ACATGGTCGAAGGCGTCGGCGTCTACCCGAATCAGGACGAA;IPDRatio=3.07
Haloferax volcanii DS2 chromosome, complete genome	kinModCall	modified_base	3924	3924	30	+	.	coverage=50;context=CATGGTCGAAGGCGTCGGCGTCTACCCGAATCAGGACGAAG;IPDRatio=2.12
Haloferax volcanii DS2 chromosome, complete genome	kinModCall	modified_base	3959	3959	27	-	.	coverage=51;context=CTCGTACTGCTCGTAGATGTCGATGACGTCGAGTTCTTCGT;IPDRatio=1.84
Haloferax volcanii DS2 chromosome, complete genome	kinModCall	modified_base	3976	3976	27	-	.	coverage=52;context=AGGTGCTCGGAGAACGCCTCGTACTGCTCGTAGATGTCGAT;IPDRatio=3.56
Haloferax volcanii DS2 chromosome, complete genome	kinModCall	modified_base	3989	3989	22	+	.	coverage=58;context=AGCAGTACGAGGCGTTCTCCGAGCACCTCAAATCGGTGCCC;IPDRatio=1.59
Haloferax volcanii DS2 chromosome, complete genome	kinModCall	modified_base	3997	3997	22	+	.	coverage=62;context=GAGGCGTTCTCCGAGCACCTCAAATCGGTGCCCGGCGACCT;IPDRatio=1.48
Haloferax volcanii DS2 chromosome, complete genome	kinModCall	modified_base	4000	4000	22	-	.	coverage=65;context=TCGAGGTCGCCGGGCACCGATTTGAGGTGCTCGGAGAACGC;IPDRatio=1.48
Haloferax volcanii DS2 chromosome, complete genome	kinModCall	modified_base	4006	4006	21	-	.	coverage=62;context=ACGATTTCGAGGTCGCCGGGCACCGATTTGAGGTGCTCGGA;IPDRatio=2.20
Haloferax volcanii DS2 chromosome, complete genome	kinModCall	modified_base	4010	4010	30	+	.	coverage=60;context=AGCACCTCAAATCGGTGCCCGGCGACCTCGAAATCGTGATG;IPDRatio=2.26
Haloferax volcanii DS2 chromosome, complete genome	kinModCall	modified_base	4018	4018	31	+	.	coverage=62;context=AAATCGGTGCCCGGCGACCTCGAAATCGTGATGATTCCGGG;IPDRatio=1.81
Haloferax volcanii DS2 chromosome, complete genome	kinModCall	modified_base	4030	4030	23	+	.	coverage=64;context=GGCGACCTCGAAATCGTGATGATTCCGGGCAACCACGACGC;IPDRatio=1.77
Haloferax volcanii DS2 chromosome, complete genome	kinModCall	modified_base	4039	4039	36	+	.	coverage=64;context=GAAATCGTGATGATTCCGGGCAACCACGACGCGGTCCGACT;IPDRatio=2.07
Haloferax volcanii DS2 chromosome, complete genome	kinModCall	modified_base	4048	4048	30	+	.	coverage=66;context=ATGATTCCGGGCAACCACGACGCGGTCCGACTCGCGGAGCC;IPDRatio=2.05
Haloferax volcanii DS2 chromosome, complete genome	kinModCall	modified_base	4060	4060	24	-	.	coverage=70;context=AAGCCGGGTTGGGGCTCCGCGAGTCGGACCGCGTCGTGGTT;IPDRatio=1.84
Haloferax volcanii DS2 chromosome, complete genome	kinModCall	modified_base	4065	4065	35	-	.	coverage=68;context=CGTCGAAGCCGGGTTGGGGCTCCGCGAGTCGGACCGCGTCG;IPDRatio=2.33
Haloferax volcanii DS2 chromosome, complete genome	kinModCall	modified_base	4069	4069	39	+	.	coverage=70;context=GCGGTCCGACTCGCGGAGCCCCAACCCGGCTTCGACGACGA;IPDRatio=1.96
Haloferax volcanii DS2 chromosome, complete genome	kinModCall	modified_base	4082	4082	29	+	.	coverage=73;context=CGGAGCCCCAACCCGGCTTCGACGACGAACTCCGCGACATC;IPDRatio=2.17
Haloferax volcanii DS2 chromosome, complete genome	kinModCall	modified_base	4088	4088	23	+	.	coverage=71;context=CCCAACCCGGCTTCGACGACGAACTCCGCGACATCATGTCG;IPDRatio=1.67
Haloferax volcanii DS2 chromosome, complete genome	kinModCall	modified_base	4103	4103	24	-	.	coverage=71;context=GCGGGCGTCGTGAGCCGACATGATGTCGCGGAGTTCGTCGT;IPDRatio=1.71
Haloferax volcanii DS2 chromosome, complete genome	kinModCall	modified_base	4105	4105	22	-	.	coverage=72;context=ATGCGGGCGTCGTGAGCCGACATGATGTCGCGGAGTTCGTC;IPDRatio=1.53
Haloferax volcanii DS2 chromosome, complete genome	kinModCall	m4C	4132	4132	22	+	.	context=CACGACGCCCGCATCACGAGCAATCCCTCGATGGTCACGCT;fracLow=0.296;coverage=70;IPDRatio=1.57;fracUp=0.934;frac=0.667;identificationQv=7
Haloferax volcanii DS2 chromosome, complete genome	kinModCall	modified_base	4136	4136	21	-	.	coverage=54;context=TTCGAGCGTGACCATCGAGGGATTGCTCGTGATGCGGGCGT;IPDRatio=1.85
Haloferax volcanii DS2 chromosome, complete genome	kinModCall	modified_base	4141	4141	38	+	.	coverage=69;context=CGCATCACGAGCAATCCCTCGATGGTCACGCTCGAAGGCGT;IPDRatio=2.02
Haloferax volcanii DS2 chromosome, complete genome	kinModCall	modified_base	4160	4160	28	+	.	coverage=67;context=CGATGGTCACGCTCGAAGGCGTCAACGTCCTCATGTACCAC;IPDRatio=1.62
Haloferax volcanii DS2 chromosome, complete genome	kinModCall	modified_base	4168	4168	32	+	.	coverage=57;context=ACGCTCGAAGGCGTCAACGTCCTCATGTACCACGGTGTCTC;IPDRatio=1.97
Haloferax volcanii DS2 chromosome, complete genome	kinModCall	modified_base	4170	4170	21	+	.	coverage=52;context=GCTCGAAGGCGTCAACGTCCTCATGTACCACGGTGTCTCGC;IPDRatio=1.84
Haloferax volcanii DS2 chromosome, complete genome	kinModCall	modified_base	4178	4178	27	+	.	coverage=45;context=GCGTCAACGTCCTCATGTACCACGGTGTCTCGCTTGACGAG;IPDRatio=1.81
Haloferax volcanii DS2 chromosome, complete genome	kinModCall	modified_base	4265	4265	35	+	.	coverage=42;context=ACAAGGCGATGTACCAGCTTTTGAAAAAGCGTCACGTCGCG;IPDRatio=1.83
Haloferax volcanii DS2 chromosome, complete genome	kinModCall	modified_base	4296	4296	33	+	.	coverage=40;context=TCACGTCGCGCCGCAGTTCGGGGGCCACACCCGCCTCGCGC;IPDRatio=3.70
Haloferax volcanii DS2 chromosome, complete genome	kinModCall	modified_base	4304	4304	24	-	.	coverage=36;context=TTCCTCGGGCGCGAGGCGGGTGTGGCCCCCGAACTGCGGCG;IPDRatio=1.88
Haloferax volcanii DS2 chromosome, complete genome	kinModCall	modified_base	4308	4308	24	+	.	coverage=34;context=GCAGTTCGGGGGCCACACCCGCCTCGCGCCCGAGGAACTCG;IPDRatio=2.29
Haloferax volcanii DS2 chromosome, complete genome	kinModCall	m4C	4330	4330	25	+	.	context=CTCGCGCCCGAGGAACTCGACTACCTCGTCATGGAGGACGT;fracLow=0.000;coverage=52;IPDRatio=1.88;fracUp=0.000;frac=0.000;identificationQv=7
Haloferax volcanii DS2 chromosome, complete genome	kinModCall	modified_base	4341	4341	28	-	.	coverage=73;context=AGATGTCGGGCACGTCCTCCATGACGAGGTAGTCGAGTTCC;IPDRatio=2.02
Haloferax volcanii DS2 chromosome, complete genome	kinModCall	modified_base	4345	4345	28	-	.	coverage=70;context=TGGAAGATGTCGGGCACGTCCTCCATGACGAGGTAGTCGAG;IPDRatio=1.88
Haloferax volcanii DS2 chromosome, complete genome	kinModCall	modified_base	4361	4361	31	+	.	coverage=70;context=TGGAGGACGTGCCCGACATCTTCCACACCGGCCACGTCCAC;IPDRatio=1.60
Haloferax volcanii DS2 chromosome, complete genome	kinModCall	modified_base	4376	4376	21	+	.	coverage=61;context=ACATCTTCCACACCGGCCACGTCCACAAGCTCGGTTGGGGC;IPDRatio=1.53
Haloferax volcanii DS2 chromosome, complete genome	kinModCall	modified_base	4381	4381	35	+	.	coverage=57;context=TTCCACACCGGCCACGTCCACAAGCTCGGTTGGGGCAAGTA;IPDRatio=1.89
Haloferax volcanii DS2 chromosome, complete genome	kinModCall	modified_base	4402	4402	25	-	.	coverage=51;context=TTGACCGCGAGGACGTTGTGGTACTTGCCCCAACCGAGCTT;IPDRatio=2.27
Haloferax volcanii DS2 chromosome, complete genome	kinModCall	modified_base	4403	4403	21	-	.	coverage=53;context=GTTGACCGCGAGGACGTTGTGGTACTTGCCCCAACCGAGCT;IPDRatio=1.88
Haloferax volcanii DS2 chromosome, complete genome	kinModCall	modified_base	4441	4441	32	-	.	coverage=55;context=GATTTCTGGAAGTCGGTCTGGGCCTGCCAGCAGCCGGAGTT;IPDRatio=4.14
Haloferax volcanii DS2 chromosome, complete genome	kinModCall	modified_base	4448	4448	38	+	.	coverage=62;context=GCTGCTGGCAGGCCCAGACCGACTTCCAGAAATCGGTCAAC;IPDRatio=2.03
Haloferax volcanii DS2 chromosome, complete genome	kinModCall	modified_base	4463	4463	22	-	.	coverage=64;context=GGCGTCGGGGTCGATGTTGACCGATTTCTGGAAGTCGGTCT;IPDRatio=1.83
Haloferax volcanii DS2 chromosome, complete genome	kinModCall	modified_base	4490	4490	32	-	.	coverage=83;context=GTCGAGGTCGACGATGGGCGCGTAGCCGGCGTCGGGGTCGA;IPDRatio=1.83
Haloferax volcanii DS2 chromosome, complete genome	kinModCall	modified_base	4499	4499	21	+	.	coverage=100;context=ACGCCGGCTACGCGCCCATCGTCGACCTCGACACGCTGAAC;IPDRatio=1.59
Haloferax volcanii DS2 chromosome, complete genome	kinModCall	modified_base	4501	4501	25	-	.	coverage=97;context=ATGTTCAGCGTGTCGAGGTCGACGATGGGCGCGTAGCCGGC;IPDRatio=1.60
Haloferax volcanii DS2 chromosome, complete genome	kinModCall	modified_base	4522	4522	33	+	.	coverage=101;context=GACCTCGACACGCTGAACATGACGGTCCGGAAGTTCTCCTG;IPDRatio=1.68
Haloferax volcanii DS2 chromosome, complete genome	kinModCall	modified_base	4535	4535	21	+	.	coverage=91;context=TGAACATGACGGTCCGGAAGTTCTCCTGAGGCGGCGACCGT;IPDRatio=1.47
Haloferax volcanii DS2 chromosome, complete genome	kinModCall	modified_base	4536	4536	30	+	.	coverage=83;context=GAACATGACGGTCCGGAAGTTCTCCTGAGGCGGCGACCGTT;IPDRatio=1.67
Haloferax volcanii DS2 chromosome, complete genome	kinModCall	modified_base	4555	4555	22	+	.	coverage=89;context=TTCTCCTGAGGCGGCGACCGTTTCACTACTGACGACCGTTC;IPDRatio=1.60
Haloferax volcanii DS2 chromosome, complete genome	kinModCall	modified_base	4557	4557	26	+	.	coverage=81;context=CTCCTGAGGCGGCGACCGTTTCACTACTGACGACCGTTCGA;IPDRatio=2.17
Haloferax volcanii DS2 chromosome, complete genome	kinModCall	modified_base	4561	4561	39	+	.	coverage=94;context=TGAGGCGGCGACCGTTTCACTACTGACGACCGTTCGACTCA;IPDRatio=1.70
Haloferax volcanii DS2 chromosome, complete genome	kinModCall	modified_base	4563	4563	21	+	.	coverage=87;context=AGGCGGCGACCGTTTCACTACTGACGACCGTTCGACTCAGC;IPDRatio=2.14
Haloferax volcanii DS2 chromosome, complete genome	kinModCall	modified_base	4564	4564	23	+	.	coverage=83;context=GGCGGCGACCGTTTCACTACTGACGACCGTTCGACTCAGCG;IPDRatio=2.38
Haloferax volcanii DS2 chromosome, complete genome	kinModCall	modified_base	4579	4579	22	+	.	coverage=94;context=ACTACTGACGACCGTTCGACTCAGCGACCGCTCTCCTACCA;IPDRatio=1.63
Haloferax volcanii DS2 chromosome, complete genome	kinModCall	m4C	4593	4593	29	+	.	context=TTCGACTCAGCGACCGCTCTCCTACCAGTATGCTCCCTGAT;fracLow=0.214;coverage=81;IPDRatio=1.80;fracUp=1.000;frac=0.822;identificationQv=46
Haloferax volcanii DS2 chromosome, complete genome	kinModCall	m4C	4594	4594	21	+	.	context=TCGACTCAGCGACCGCTCTCCTACCAGTATGCTCCCTGATA;fracLow=0.154;coverage=75;IPDRatio=1.63;fracUp=0.458;frac=0.285;identificationQv=97
Haloferax volcanii DS2 chromosome, complete genome	kinModCall	modified_base	4604	4604	21	+	.	coverage=66;context=GACCGCTCTCCTACCAGTATGCTCCCTGATAGCACGCCGGA;IPDRatio=1.58
Haloferax volcanii DS2 chromosome, complete genome	kinModCall	modified_base	4605	4605	21	+	.	coverage=66;context=ACCGCTCTCCTACCAGTATGCTCCCTGATAGCACGCCGGAT;IPDRatio=1.39
Haloferax volcanii DS2 chromosome, complete genome	kinModCall	modified_base	4638	4638	28	+	.	coverage=67;context=CGCCGGATGTGCGGCGACCGAGACCATTCCACCGTCGCTTT;IPDRatio=1.58
Haloferax volcanii DS2 chromosome, complete genome	kinModCall	modified_base	4657	4657	27	+	.	coverage=77;context=GAGACCATTCCACCGTCGCTTTTTATCCGCGACGCCCACAG;IPDRatio=1.73
Haloferax volcanii DS2 chromosome, complete genome	kinModCall	modified_base	4659	4659	22	-	.	coverage=82;context=TTCTGTGGGCGTCGCGGATAAAAAGCGACGGTGGAATGGTC;IPDRatio=1.57
Haloferax volcanii DS2 chromosome, complete genome	kinModCall	modified_base	4672	4672	23	-	.	coverage=79;context=CGGTCATCACCGATTCTGTGGGCGTCGCGGATAAAAAGCGA;IPDRatio=2.23
Haloferax volcanii DS2 chromosome, complete genome	kinModCall	modified_base	4683	4683	21	-	.	coverage=97;context=CAGCGCGTCGTCGGTCATCACCGATTCTGTGGGCGTCGCGG;IPDRatio=1.58
Haloferax volcanii DS2 chromosome, complete genome	kinModCall	modified_base	4691	4691	24	-	.	coverage=111;context=GCGTCGAACAGCGCGTCGTCGGTCATCACCGATTCTGTGGG;IPDRatio=1.57
Haloferax volcanii DS2 chromosome, complete genome	kinModCall	modified_base	4704	4704	32	+	.	coverage=112;context=TGATGACCGACGACGCGCTGTTCGACGCGACGAGCCTGAAC;IPDRatio=2.08
Haloferax volcanii DS2 chromosome, complete genome	kinModCall	modified_base	4709	4709	26	-	.	coverage=117;context=AGGTCGTTCAGGCTCGTCGCGTCGAACAGCGCGTCGTCGGT;IPDRatio=1.59
Haloferax volcanii DS2 chromosome, complete genome	kinModCall	modified_base	4724	4724	38	+	.	coverage=109;context=TTCGACGCGACGAGCCTGAACGACCTGTCGCTTTCCAACCG;IPDRatio=1.59
Haloferax volcanii DS2 chromosome, complete genome	kinModCall	modified_base	4731	4731	27	+	.	coverage=108;context=CGACGAGCCTGAACGACCTGTCGCTTTCCAACCGAGTCGGG;IPDRatio=1.86
Haloferax volcanii DS2 chromosome, complete genome	kinModCall	modified_base	4736	4736	22	+	.	coverage=110;context=AGCCTGAACGACCTGTCGCTTTCCAACCGAGTCGGGCTGGC;IPDRatio=1.51
Haloferax volcanii DS2 chromosome, complete genome	kinModCall	modified_base	4737	4737	27	-	.	coverage=125;context=TGCCAGCCCGACTCGGTTGGAAAGCGACAGGTCGTTCAGGC;IPDRatio=1.51
Haloferax volcanii DS2 chromosome, complete genome	kinModCall	modified_base	4738	4738	23	+	.	coverage=116;context=CCTGAACGACCTGTCGCTTTCCAACCGAGTCGGGCTGGCAC;IPDRatio=1.77
Haloferax volcanii DS2 chromosome, complete genome	kinModCall	modified_base	4740	4740	29	+	.	coverage=118;context=TGAACGACCTGTCGCTTTCCAACCGAGTCGGGCTGGCACCG;IPDRatio=1.62
Haloferax volcanii DS2 chromosome, complete genome	kinModCall	modified_base	4781	4781	25	-	.	coverage=106;context=TTGGTCGCCAGTCCTTCGTCGGTGGCGCTGATGCGCGTCAT;IPDRatio=2.34
Haloferax volcanii DS2 chromosome, complete genome	kinModCall	modified_base	4784	4784	29	-	.	coverage=106;context=TCGTTGGTCGCCAGTCCTTCGTCGGTGGCGCTGATGCGCGT;IPDRatio=1.55
Haloferax volcanii DS2 chromosome, complete genome	kinModCall	modified_base	4788	4788	31	+	.	coverage=97;context=GCATCAGCGCCACCGACGAAGGACTGGCGACCAACGAGATG;IPDRatio=2.19
Haloferax volcanii DS2 chromosome, complete genome	kinModCall	modified_base	4794	4794	25	-	.	coverage=101;context=GTGGGCCATCTCGTTGGTCGCCAGTCCTTCGTCGGTGGCGC;IPDRatio=1.88
Haloferax volcanii DS2 chromosome, complete genome	kinModCall	modified_base	4805	4805	28	+	.	coverage=77;context=GAAGGACTGGCGACCAACGAGATGGCCCACTACTACCGGAA;IPDRatio=1.71
Haloferax volcanii DS2 chromosome, complete genome	kinModCall	modified_base	4808	4808	24	+	.	coverage=53;context=GGACTGGCGACCAACGAGATGGCCCACTACTACCGGAAGTT;IPDRatio=3.37
Haloferax volcanii DS2 chromosome, complete genome	kinModCall	modified_base	4825	4825	21	-	.	coverage=66;context=CGAAGCCGCCGTCGGCGAACTTCCGGTAGTAGTGGGCCATC;IPDRatio=1.59
Haloferax volcanii DS2 chromosome, complete genome	kinModCall	modified_base	4827	4827	21	-	.	coverage=59;context=GCCGAAGCCGCCGTCGGCGAACTTCCGGTAGTAGTGGGCCA;IPDRatio=1.53
Haloferax volcanii DS2 chromosome, complete genome	kinModCall	modified_base	4845	4845	22	+	.	coverage=54;context=AGTTCGCCGACGGCGGCTTCGGCTTTCTCGTCACCGAGGGC;IPDRatio=3.22
Haloferax volcanii DS2 chromosome, complete genome	kinModCall	modified_base	4881	4881	23	+	.	coverage=47;context=AGGGCGTCTACACGGACGACGCGTACAGTCAGGGATACCTG;IPDRatio=1.77
Haloferax volcanii DS2 chromosome, complete genome	kinModCall	modified_base	4888	4888	25	+	.	coverage=44;context=CTACACGGACGACGCGTACAGTCAGGGATACCTGAACCAGC;IPDRatio=1.90
Haloferax volcanii DS2 chromosome, complete genome	kinModCall	modified_base	4890	4890	30	-	.	coverage=51;context=CGGCTGGTTCAGGTATCCCTGACTGTACGCGTCGTCCGTGT;IPDRatio=2.27
Haloferax volcanii DS2 chromosome, complete genome	kinModCall	modified_base	4899	4899	29	-	.	coverage=44;context=GACGAGTCCCGGCTGGTTCAGGTATCCCTGACTGTACGCGT;IPDRatio=3.00
Haloferax volcanii DS2 chromosome, complete genome	kinModCall	modified_base	4900	4900	28	+	.	coverage=36;context=CGCGTACAGTCAGGGATACCTGAACCAGCCGGGACTCGTCA;IPDRatio=1.83
Haloferax volcanii DS2 chromosome, complete genome	kinModCall	modified_base	4916	4916	23	-	.	coverage=48;context=TCGACGTGGTCGTCGGTGACGAGTCCCGGCTGGTTCAGGTA;IPDRatio=1.87
Haloferax volcanii DS2 chromosome, complete genome	kinModCall	modified_base	4974	4974	24	+	.	coverage=31;context=CGGACGCCGTCCACGAGGTCGACACACCGATTTTCGCGCAG;IPDRatio=2.46
Haloferax volcanii DS2 chromosome, complete genome	kinModCall	modified_base	4976	4976	23	+	.	coverage=31;context=GACGCCGTCCACGAGGTCGACACACCGATTTTCGCGCAGTT;IPDRatio=1.87
Haloferax volcanii DS2 chromosome, complete genome	kinModCall	modified_base	4976	4976	24	-	.	coverage=38;context=AACTGCGCGAAAATCGGTGTGTCGACCTCGTGGACGGCGTC;IPDRatio=1.87
Haloferax volcanii DS2 chromosome, complete genome	kinModCall	modified_base	5089	5089	22	+	.	coverage=48;context=CCAGCCCGACGGCCAGAAGGCCGAGGCCTACGGCGGCAGCG;IPDRatio=1.70
Haloferax volcanii DS2 chromosome, complete genome	kinModCall	modified_base	5093	5093	29	+	.	coverage=43;context=CCCGACGGCCAGAAGGCCGAGGCCTACGGCGGCAGCGGCGA;IPDRatio=3.01
Haloferax volcanii DS2 chromosome, complete genome	kinModCall	modified_base	5118	5118	24	-	.	coverage=44;context=GTCGGCCGCCTTCGGGACCGCGAACTCGCCGCTGCCGCCGT;IPDRatio=1.94
Haloferax volcanii DS2 chromosome, complete genome	kinModCall	modified_base	5129	5129	22	+	.	coverage=42;context=GGCGAGTTCGCGGTCCCGAAGGCGGCCGACGAGACCGACCT;IPDRatio=1.83
Haloferax volcanii DS2 chromosome, complete genome	kinModCall	modified_base	5138	5138	27	-	.	coverage=49;context=GCGGTTTCGAGGTCGGTCTCGTCGGCCGCCTTCGGGACCGC;IPDRatio=1.81
Haloferax volcanii DS2 chromosome, complete genome	kinModCall	modified_base	5152	5152	24	+	.	coverage=42;context=GGCCGACGAGACCGACCTCGAAACCGCCCGCGAGGGGTTCG;IPDRatio=1.67
Haloferax volcanii DS2 chromosome, complete genome	kinModCall	m4C	5165	5165	31	-	.	context=GTCGCCGCCCGCACGAACCCCTCGCGGGCGGTTTCGAGGTC;fracLow=0.191;coverage=34;IPDRatio=2.35;fracUp=0.709;frac=0.447;identificationQv=37
Haloferax volcanii DS2 chromosome, complete genome	kinModCall	m4C	5168	5168	21	-	.	context=TTCGTCGCCGCCCGCACGAACCCCTCGCGGGCGGTTTCGAG;fracLow=0.104;coverage=48;IPDRatio=3.11;fracUp=0.720;frac=0.413;identificationQv=28
Haloferax volcanii DS2 chromosome, complete genome	kinModCall	m4C	5174	5174	28	-	.	context=ACCGCGTTCGTCGCCGCCCGCACGAACCCCTCGCGGGCGGT;fracLow=0.303;coverage=45;IPDRatio=1.96;fracUp=0.667;frac=0.482;identificationQv=45
Haloferax volcanii DS2 chromosome, complete genome	kinModCall	modified_base	5220	5220	21	-	.	coverage=46;context=GTAGCCGTTCGCGCCGTGGAGTTCCACGCCGTCGAAGCCGG;IPDRatio=1.71
Haloferax volcanii DS2 chromosome, complete genome	kinModCall	modified_base	5241	5241	22	+	.	coverage=39;context=TCCACGGCGCGAACGGCTACCTACTCAACGAGTTCCTCGCG;IPDRatio=2.05
Haloferax volcanii DS2 chromosome, complete genome	kinModCall	modified_base	5279	5279	21	+	.	coverage=43;context=GCGGCGAACGCGAACCGACGCGACGACGAGTACGGCGGCGG;IPDRatio=2.71
Haloferax volcanii DS2 chromosome, complete genome	kinModCall	modified_base	5306	5306	33	+	.	coverage=32;context=GAGTACGGCGGCGGTCCCGAGTCCCGCGTGAAATTCCCCGC;IPDRatio=2.10
Haloferax volcanii DS2 chromosome, complete genome	kinModCall	modified_base	5354	5354	25	+	.	coverage=26;context=CTTTCGGCGGTCACCGACGCGGTTCCCGAGGAGTTCGTCGT;IPDRatio=2.15
Haloferax volcanii DS2 chromosome, complete genome	kinModCall	modified_base	5372	5372	25	-	.	coverage=29;context=TGCGAGACGCGGATGCCGACGACGAACTCCTCGGGAACCGC;IPDRatio=1.90
Haloferax volcanii DS2 chromosome, complete genome	kinModCall	m4C	5400	5400	21	-	.	context=CTCGTAGTCGCCGTCGGTCACTTTCTCCTGCGAGACGCGGA;fracLow=0.071;coverage=35;IPDRatio=1.69;fracUp=0.668;frac=0.385;identificationQv=5
Haloferax volcanii DS2 chromosome, complete genome	kinModCall	modified_base	5404	5404	25	-	.	coverage=33;context=GCCACTCGTAGTCGCCGTCGGTCACTTTCTCCTGCGAGACG;IPDRatio=1.97
Haloferax volcanii DS2 chromosome, complete genome	kinModCall	modified_base	5413	5413	23	+	.	coverage=33;context=GGAGAAAGTGACCGACGGCGACTACGAGTGGCCCGAGGGCG;IPDRatio=1.75
Haloferax volcanii DS2 chromosome, complete genome	kinModCall	modified_base	5425	5425	24	-	.	coverage=33;context=CGGCCGCGTCCTCGCCCTCGGGCCACTCGTAGTCGCCGTCG;IPDRatio=4.00
Haloferax volcanii DS2 chromosome, complete genome	kinModCall	modified_base	5449	5449	26	+	.	coverage=33;context=GGGCGAGGACGCGGCCGCGGTCTTCTTCGAGGAGCTGTCGG;IPDRatio=2.25
Haloferax volcanii DS2 chromosome, complete genome	kinModCall	modified_base	5453	5453	33	-	.	coverage=37;context=GCCGCCGACAGCTCCTCGAAGAAGACCGCGGCCGCGTCCTC;IPDRatio=2.20
Haloferax volcanii DS2 chromosome, complete genome	kinModCall	modified_base	5463	5463	31	-	.	coverage=39;context=GTCGGCTCCGGCCGCCGACAGCTCCTCGAAGAAGACCGCGG;IPDRatio=2.13
Haloferax volcanii DS2 chromosome, complete genome	kinModCall	modified_base	5487	5487	22	+	.	coverage=31;context=CGGCGGCCGGAGCCGACTACGTCCACACGACCGAGACCGAC;IPDRatio=2.86
Haloferax volcanii DS2 chromosome, complete genome	kinModCall	modified_base	5504	5504	21	-	.	coverage=39;context=AAGGTCGGAGTCGTCGCGTCGGTCTCGGTCGTGTGGACGTA;IPDRatio=5.04
Haloferax volcanii DS2 chromosome, complete genome	kinModCall	modified_base	5507	5507	22	-	.	coverage=40;context=CCGAAGGTCGGAGTCGTCGCGTCGGTCTCGGTCGTGTGGAC;IPDRatio=1.86
Haloferax volcanii DS2 chromosome, complete genome	kinModCall	m4C	5515	5515	24	+	.	context=GACCGAGACCGACGCGACGACTCCGACCTTCGGCGCGGACG;fracLow=0.146;coverage=36;IPDRatio=2.05;fracUp=0.702;frac=0.432;identificationQv=4
Haloferax volcanii DS2 chromosome, complete genome	kinModCall	modified_base	5519	5519	22	+	.	coverage=37;context=GAGACCGACGCGACGACTCCGACCTTCGGCGCGGACGGTCC;IPDRatio=2.58
Haloferax volcanii DS2 chromosome, complete genome	kinModCall	modified_base	5521	5521	24	+	.	coverage=34;context=GACCGACGCGACGACTCCGACCTTCGGCGCGGACGGTCCGA;IPDRatio=1.75
Haloferax volcanii DS2 chromosome, complete genome	kinModCall	modified_base	5540	5540	31	+	.	coverage=38;context=ACCTTCGGCGCGGACGGTCCGACACTCGCTGAGGCCGCCGC;IPDRatio=2.37
Haloferax volcanii DS2 chromosome, complete genome	kinModCall	modified_base	5541	5541	25	+	.	coverage=36;context=CCTTCGGCGCGGACGGTCCGACACTCGCTGAGGCCGCCGCC;IPDRatio=2.12
Haloferax volcanii DS2 chromosome, complete genome	kinModCall	modified_base	5560	5560	30	+	.	coverage=38;context=GACACTCGCTGAGGCCGCCGCCGAGTACGTCACCGACGACA;IPDRatio=2.43
Haloferax volcanii DS2 chromosome, complete genome	kinModCall	modified_base	5564	5564	29	+	.	coverage=37;context=CTCGCTGAGGCCGCCGCCGAGTACGTCACCGACGACACGGT;IPDRatio=1.87
Haloferax volcanii DS2 chromosome, complete genome	kinModCall	modified_base	5569	5569	24	+	.	coverage=38;context=TGAGGCCGCCGCCGAGTACGTCACCGACGACACGGTCGTCA;IPDRatio=1.98
Haloferax volcanii DS2 chromosome, complete genome	kinModCall	modified_base	5574	5574	33	+	.	coverage=38;context=CCGCCGCCGAGTACGTCACCGACGACACGGTCGTCATCGCC;IPDRatio=2.09
Haloferax volcanii DS2 chromosome, complete genome	kinModCall	modified_base	5578	5578	24	+	.	coverage=39;context=CGCCGAGTACGTCACCGACGACACGGTCGTCATCGCCAACG;IPDRatio=2.13
Haloferax volcanii DS2 chromosome, complete genome	kinModCall	modified_base	5580	5580	21	-	.	coverage=41;context=GCCGTTGGCGATGACGACCGTGTCGTCGGTGACGTACTCGG;IPDRatio=1.96
Haloferax volcanii DS2 chromosome, complete genome	kinModCall	modified_base	5585	5585	53	+	.	coverage=38;context=TACGTCACCGACGACACGGTCGTCATCGCCAACGGCGGGCT;IPDRatio=8.45
Haloferax volcanii DS2 chromosome, complete genome	kinModCall	modified_base	5592	5592	24	+	.	coverage=38;context=CCGACGACACGGTCGTCATCGCCAACGGCGGGCTCGGGGAC;IPDRatio=1.74
Haloferax volcanii DS2 chromosome, complete genome	kinModCall	modified_base	5592	5592	22	-	.	coverage=44;context=GTCCCCGAGCCCGCCGTTGGCGATGACGACCGTGTCGTCGG;IPDRatio=1.77
Haloferax volcanii DS2 chromosome, complete genome	kinModCall	modified_base	5603	5603	22	+	.	coverage=32;context=GTCGTCATCGCCAACGGCGGGCTCGGGGACCCGGACGCGGC;IPDRatio=1.91
Haloferax volcanii DS2 chromosome, complete genome	kinModCall	modified_base	5609	5609	29	+	.	coverage=28;context=ATCGCCAACGGCGGGCTCGGGGACCCGGACGCGGCGCGGGC;IPDRatio=2.35
Haloferax volcanii DS2 chromosome, complete genome	kinModCall	modified_base	5630	5630	29	-	.	coverage=24;context=TCCGCGCCGGCGTCGACGGCGGCCCGCGCCGCGTCCGGGTC;IPDRatio=1.80
Haloferax volcanii DS2 chromosome, complete genome	kinModCall	modified_base	5666	5666	32	-	.	coverage=26;context=GGGTTGGCGAGCGCGCTCGTGCCCAGCGTGAACAGGTCCGC;IPDRatio=2.51
Haloferax volcanii DS2 chromosome, complete genome	kinModCall	modified_base	5683	5683	22	-	.	coverage=32;context=CGCGCGCCGGCCAGTCCGGGTTGGCGAGCGCGCTCGTGCCC;IPDRatio=2.83
Haloferax volcanii DS2 chromosome, complete genome	kinModCall	m4C	5744	5744	30	-	.	context=CCGGCGGTCGGCGCGAGGTACTTCGCCGGGTCGAACGCGTC;fracLow=0.232;coverage=36;IPDRatio=4.29;fracUp=0.678;frac=0.440;identificationQv=13
Haloferax volcanii DS2 chromosome, complete genome	kinModCall	modified_base	5747	5747	29	-	.	coverage=37;context=AGCCCGGCGGTCGGCGCGAGGTACTTCGCCGGGTCGAACGC;IPDRatio=1.97
Haloferax volcanii DS2 chromosome, complete genome	kinModCall	modified_base	5784	5784	22	-	.	coverage=32;context=CGCGAGCGGCGGCTCGGACGGGACCTCGTGGTCCGAGAGCC;IPDRatio=2.12
Haloferax volcanii DS2 chromosome, complete genome	kinModCall	modified_base	5810	5810	24	-	.	coverage=37;context=CCGCCGTCGAGCGCGCGTCAGTCGTCCGCGAGCGGCGGCTC;IPDRatio=1.73
Haloferax volcanii DS2 chromosome, complete genome	kinModCall	modified_base	5814	5814	21	-	.	coverage=38;context=GAAGCCGCCGTCGAGCGCGCGTCAGTCGTCCGCGAGCGGCG;IPDRatio=2.05
Haloferax volcanii DS2 chromosome, complete genome	kinModCall	modified_base	5888	5888	21	-	.	coverage=25;context=GGCGACCGTCGAGGAACTGTGAAACGGGAGTTCGAGTGGAA;IPDRatio=2.13
Haloferax volcanii DS2 chromosome, complete genome	kinModCall	modified_base	5908	5908	26	-	.	coverage=26;context=GAGTTAGCGCGTCCGAATACGGCGACCGTCGAGGAACTGTG;IPDRatio=2.04
Haloferax volcanii DS2 chromosome, complete genome	kinModCall	modified_base	5962	5962	24	-	.	coverage=24;context=TGGTCGGCGTCGTCGTGATGCTCTACCTCGACGTGACGCTC;IPDRatio=2.10
Haloferax volcanii DS2 chromosome, complete genome	kinModCall	m4C	6045	6045	20	-	.	context=CGCGATGCTGTTCGTCATCTCCGACGAGATCGTCCCCGAGA;fracLow=0.373;coverage=35;IPDRatio=1.80;fracUp=1.000;frac=0.818;identificationQv=6
Haloferax volcanii DS2 chromosome, complete genome	kinModCall	modified_base	6048	6048	21	-	.	coverage=39;context=CGGCGCGATGCTGTTCGTCATCTCCGACGAGATCGTCCCCG;IPDRatio=1.94
Haloferax volcanii DS2 chromosome, complete genome	kinModCall	m6A	6049	6049	23	-	.	context=CCGGCGCGATGCTGTTCGTCATCTCCGACGAGATCGTCCCC;fracLow=0.062;coverage=39;IPDRatio=1.91;fracUp=0.429;frac=0.239;identificationQv=6
Haloferax volcanii DS2 chromosome, complete genome	kinModCall	modified_base	6060	6060	42	-	.	coverage=38;context=GGGCTTCGCCGCCGGCGCGATGCTGTTCGTCATCTCCGACG;IPDRatio=2.85
Haloferax volcanii DS2 chromosome, complete genome	kinModCall	modified_base	6061	6061	25	+	.	coverage=38;context=GTCGGAGATGACGAACAGCATCGCGCCGGCGGCGAAGCCCA;IPDRatio=2.81
Haloferax volcanii DS2 chromosome, complete genome	kinModCall	modified_base	6075	6075	27	-	.	coverage=36;context=GCTTCCCTACGCGATGGGCTTCGCCGCCGGCGCGATGCTGT;IPDRatio=2.42
Haloferax volcanii DS2 chromosome, complete genome	kinModCall	modified_base	6076	6076	29	+	.	coverage=39;context=CAGCATCGCGCCGGCGGCGAAGCCCATCGCGTAGGGAAGCA;IPDRatio=1.98
Haloferax volcanii DS2 chromosome, complete genome	kinModCall	modified_base	6076	6076	23	-	.	coverage=41;context=TGCTTCCCTACGCGATGGGCTTCGCCGCCGGCGCGATGCTG;IPDRatio=1.84
Haloferax volcanii DS2 chromosome, complete genome	kinModCall	modified_base	6081	6081	22	+	.	coverage=41;context=TCGCGCCGGCGGCGAAGCCCATCGCGTAGGGAAGCAGCGCC;IPDRatio=1.82
Haloferax volcanii DS2 chromosome, complete genome	kinModCall	modified_base	6081	6081	24	-	.	coverage=38;context=GGCGCTGCTTCCCTACGCGATGGGCTTCGCCGCCGGCGCGA;IPDRatio=1.98
Haloferax volcanii DS2 chromosome, complete genome	kinModCall	modified_base	6093	6093	26	+	.	coverage=40;context=CGAAGCCCATCGCGTAGGGAAGCAGCGCCGCGGCGTACTGG;IPDRatio=2.36
Haloferax volcanii DS2 chromosome, complete genome	kinModCall	modified_base	6096	6096	22	+	.	coverage=37;context=AGCCCATCGCGTAGGGAAGCAGCGCCGCGGCGTACTGGATG;IPDRatio=2.11
Haloferax volcanii DS2 chromosome, complete genome	kinModCall	modified_base	6108	6108	23	+	.	coverage=45;context=AGGGAAGCAGCGCCGCGGCGTACTGGATGGCCCACGCGCCG;IPDRatio=2.44
Haloferax volcanii DS2 chromosome, complete genome	kinModCall	modified_base	6109	6109	23	-	.	coverage=45;context=TCGGCGCGTGGGCCATCCAGTACGCCGCGGCGCTGCTTCCC;IPDRatio=2.51
Haloferax volcanii DS2 chromosome, complete genome	kinModCall	modified_base	6114	6114	29	-	.	coverage=47;context=CGTCTTCGGCGCGTGGGCCATCCAGTACGCCGCGGCGCTGC;IPDRatio=1.87
Haloferax volcanii DS2 chromosome, complete genome	kinModCall	modified_base	6144	6144	21	+	.	coverage=49;context=CGCCGAAGACGGCGAGCGGAATCTCCACGAGGCCGGCGCGG;IPDRatio=1.57
Haloferax volcanii DS2 chromosome, complete genome	kinModCall	modified_base	6161	6161	30	-	.	coverage=53;context=GCGACGTTCGCGGGTATCCGCGCCGGCCTCGTGGAGATTCC;IPDRatio=2.12
Haloferax volcanii DS2 chromosome, complete genome	kinModCall	modified_base	6165	6165	25	-	.	coverage=55;context=CTACGCGACGTTCGCGGGTATCCGCGCCGGCCTCGTGGAGA;IPDRatio=2.12
Haloferax volcanii DS2 chromosome, complete genome	kinModCall	modified_base	6166	6166	21	-	.	coverage=55;context=CCTACGCGACGTTCGCGGGTATCCGCGCCGGCCTCGTGGAG;IPDRatio=1.53
Haloferax volcanii DS2 chromosome, complete genome	kinModCall	modified_base	6167	6167	23	+	.	coverage=57;context=TCCACGAGGCCGGCGCGGATACCCGCGAACGTCGCGTAGGT;IPDRatio=1.72
Haloferax volcanii DS2 chromosome, complete genome	kinModCall	modified_base	6175	6175	24	-	.	coverage=56;context=GGAACACGACCTACGCGACGTTCGCGGGTATCCGCGCCGGC;IPDRatio=1.98
Haloferax volcanii DS2 chromosome, complete genome	kinModCall	m6A	6193	6193	43	-	.	context=CCGTCAACGCCGGGCTTCGGAACACGACCTACGCGACGTTC;fracLow=0.196;coverage=61;IPDRatio=2.33;fracUp=0.481;frac=0.335;identificationQv=13
Haloferax volcanii DS2 chromosome, complete genome	kinModCall	modified_base	6219	6219	27	-	.	coverage=65;context=CGAGGGGCTGGCCGTCTCCATCGCCGCCGTCAACGCCGGGC;IPDRatio=2.06
Haloferax volcanii DS2 chromosome, complete genome	kinModCall	modified_base	6220	6220	21	-	.	coverage=64;context=CCGAGGGGCTGGCCGTCTCCATCGCCGCCGTCAACGCCGGG;IPDRatio=1.69
Haloferax volcanii DS2 chromosome, complete genome	kinModCall	modified_base	6225	6225	23	+	.	coverage=67;context=CGTTGACGGCGGCGATGGAGACGGCCAGCCCCTCGGGGATG;IPDRatio=1.62
Haloferax volcanii DS2 chromosome, complete genome	kinModCall	modified_base	6231	6231	23	-	.	coverage=62;context=CCAGAACATCCCCGAGGGGCTGGCCGTCTCCATCGCCGCCG;IPDRatio=1.75
Haloferax volcanii DS2 chromosome, complete genome	kinModCall	modified_base	6246	6246	21	-	.	coverage=65;context=GCTCGCCATCGGCATCCAGAACATCCCCGAGGGGCTGGCCG;IPDRatio=1.60
Haloferax volcanii DS2 chromosome, complete genome	kinModCall	modified_base	6247	6247	22	-	.	coverage=69;context=TGCTCGCCATCGGCATCCAGAACATCCCCGAGGGGCTGGCC;IPDRatio=1.62
Haloferax volcanii DS2 chromosome, complete genome	kinModCall	modified_base	6274	6274	23	-	.	coverage=84;context=GCGACCTCGGGACCGCCGTCCCGCTGATGCTCGCCATCGGC;IPDRatio=1.82
Haloferax volcanii DS2 chromosome, complete genome	kinModCall	modified_base	6297	6297	25	+	.	coverage=80;context=CGGCGGTCCCGAGGTCGCCGGAGCCGAAACCGACCCCGACG;IPDRatio=2.08
Haloferax volcanii DS2 chromosome, complete genome	kinModCall	modified_base	6305	6305	24	+	.	coverage=56;context=CCGAGGTCGCCGGAGCCGAAACCGACCCCGACGGCGAGGCC;IPDRatio=1.70
Haloferax volcanii DS2 chromosome, complete genome	kinModCall	modified_base	6325	6325	21	+	.	coverage=66;context=ACCGACCCCGACGGCGAGGCCCTCGGGCATGTTATGGATGG;IPDRatio=1.81
Haloferax volcanii DS2 chromosome, complete genome	kinModCall	modified_base	6362	6362	30	+	.	coverage=84;context=ATGGTGATGGCGACGATAAACAGGACGACAGAGGCCATCTT;IPDRatio=2.00
Haloferax volcanii DS2 chromosome, complete genome	kinModCall	modified_base	6363	6363	41	-	.	coverage=94;context=AAAGATGGCCTCTGTCGTCCTGTTTATCGTCGCCATCACCA;IPDRatio=2.19
Haloferax volcanii DS2 chromosome, complete genome	kinModCall	modified_base	6365	6365	28	-	.	coverage=97;context=AAAAAGATGGCCTCTGTCGTCCTGTTTATCGTCGCCATCAC;IPDRatio=1.62
Haloferax volcanii DS2 chromosome, complete genome	kinModCall	m4C	6380	6380	24	+	.	context=AACAGGACGACAGAGGCCATCTTTTTGTCCGTCTCCGGGGC;fracLow=0.086;coverage=91;IPDRatio=1.69;fracUp=0.313;frac=0.180;identificationQv=8
Haloferax volcanii DS2 chromosome, complete genome	kinModCall	modified_base	6380	6380	26	-	.	coverage=93;context=GCCCCGGAGACGGACAAAAAGATGGCCTCTGTCGTCCTGTT;IPDRatio=1.59
Haloferax volcanii DS2 chromosome, complete genome	kinModCall	m6A	6384	6384	79	-	.	context=GGACGCCCCGGAGACGGACAAAAAGATGGCCTCTGTCGTCC;fracLow=0.322;coverage=96;IPDRatio=4.26;fracUp=0.545;frac=0.429;identificationQv=86
Haloferax volcanii DS2 chromosome, complete genome	kinModCall	m6A	6385	6385	68	-	.	context=CGGACGCCCCGGAGACGGACAAAAAGATGGCCTCTGTCGTC;fracLow=0.185;coverage=97;IPDRatio=2.96;fracUp=0.368;frac=0.271;identificationQv=50
Haloferax volcanii DS2 chromosome, complete genome	kinModCall	modified_base	6390	6390	62	-	.	coverage=92;context=CCGAGCGGACGCCCCGGAGACGGACAAAAAGATGGCCTCTG;IPDRatio=4.68
Haloferax volcanii DS2 chromosome, complete genome	kinModCall	modified_base	6392	6392	30	+	.	coverage=88;context=GAGGCCATCTTTTTGTCCGTCTCCGGGGCGTCCGCTCGGGT;IPDRatio=1.57
Haloferax volcanii DS2 chromosome, complete genome	kinModCall	modified_base	6393	6393	21	+	.	coverage=94;context=AGGCCATCTTTTTGTCCGTCTCCGGGGCGTCCGCTCGGGTC;IPDRatio=1.48
Haloferax volcanii DS2 chromosome, complete genome	kinModCall	modified_base	6395	6395	21	+	.	coverage=76;context=GCCATCTTTTTGTCCGTCTCCGGGGCGTCCGCTCGGGTCTT;IPDRatio=1.73
Haloferax volcanii DS2 chromosome, complete genome	kinModCall	modified_base	6407	6407	28	+	.	coverage=82;context=TCCGTCTCCGGGGCGTCCGCTCGGGTCTTGCCGGTCACGAG;IPDRatio=1.51
Haloferax volcanii DS2 chromosome, complete genome	kinModCall	modified_base	6414	6414	25	+	.	coverage=82;context=CCGGGGCGTCCGCTCGGGTCTTGCCGGTCACGAGGATGTGG;IPDRatio=1.58
Haloferax volcanii DS2 chromosome, complete genome	kinModCall	modified_base	6415	6415	50	-	.	coverage=88;context=TCCACATCCTCGTGACCGGCAAGACCCGAGCGGACGCCCCG;IPDRatio=1.97
Haloferax volcanii DS2 chromosome, complete genome	kinModCall	modified_base	6436	6436	54	-	.	coverage=80;context=CCGACCTGTGGATTCCGCACGTCCACATCCTCGTGACCGGC;IPDRatio=2.36
Haloferax volcanii DS2 chromosome, complete genome	kinModCall	modified_base	6444	6444	24	+	.	coverage=77;context=CGAGGATGTGGACGTGCGGAATCCACAGGTCGGCTTGGTCG;IPDRatio=1.54
Haloferax volcanii DS2 chromosome, complete genome	kinModCall	modified_base	6447	6447	21	-	.	coverage=74;context=CCTCGACCAAGCCGACCTGTGGATTCCGCACGTCCACATCC;IPDRatio=1.41
Haloferax volcanii DS2 chromosome, complete genome	kinModCall	modified_base	6456	6456	27	-	.	coverage=75;context=CGTCGTCGTCCTCGACCAAGCCGACCTGTGGATTCCGCACG;IPDRatio=2.08
Haloferax volcanii DS2 chromosome, complete genome	kinModCall	modified_base	6457	6457	34	-	.	coverage=77;context=GCGTCGTCGTCCTCGACCAAGCCGACCTGTGGATTCCGCAC;IPDRatio=1.84
Haloferax volcanii DS2 chromosome, complete genome	kinModCall	modified_base	6467	6467	32	-	.	coverage=94;context=TTCGTCATCGGCGTCGTCGTCCTCGACCAAGCCGACCTGTG;IPDRatio=2.08
Haloferax volcanii DS2 chromosome, complete genome	kinModCall	modified_base	6476	6476	23	+	.	coverage=87;context=GCTTGGTCGAGGACGACGACGCCGATGACGAAGCCGACGAG;IPDRatio=1.95
Haloferax volcanii DS2 chromosome, complete genome	kinModCall	m4C	6482	6482	22	-	.	context=CCCGTCCTCGTCGGCTTCGTCATCGGCGTCGTCGTCCTCGA;fracLow=0.222;coverage=77;IPDRatio=1.42;fracUp=0.595;frac=0.432;identificationQv=34
Haloferax volcanii DS2 chromosome, complete genome	kinModCall	modified_base	6487	6487	33	+	.	coverage=74;context=GACGACGACGCCGATGACGAAGCCGACGAGGACGGGAATCG;IPDRatio=1.88
Haloferax volcanii DS2 chromosome, complete genome	kinModCall	modified_base	6493	6493	21	-	.	coverage=75;context=GGAGTCCGATTCCCGTCCTCGTCGGCTTCGTCATCGGCGTC;IPDRatio=1.52
Haloferax volcanii DS2 chromosome, complete genome	kinModCall	modified_base	6496	6496	24	-	.	coverage=71;context=GCGGGAGTCCGATTCCCGTCCTCGTCGGCTTCGTCATCGGC;IPDRatio=1.63
Haloferax volcanii DS2 chromosome, complete genome	kinModCall	modified_base	6503	6503	38	-	.	coverage=71;context=GCGGCGGGCGGGAGTCCGATTCCCGTCCTCGTCGGCTTCGT;IPDRatio=1.78
Haloferax volcanii DS2 chromosome, complete genome	kinModCall	modified_base	6505	6505	27	+	.	coverage=79;context=GAAGCCGACGAGGACGGGAATCGGACTCCCGCCCGCCGCCT;IPDRatio=1.83
Haloferax volcanii DS2 chromosome, complete genome	kinModCall	modified_base	6505	6505	40	-	.	coverage=76;context=AGGCGGCGGGCGGGAGTCCGATTCCCGTCCTCGTCGGCTTC;IPDRatio=2.00
Haloferax volcanii DS2 chromosome, complete genome	kinModCall	m4C	6520	6520	36	+	.	context=GGGAATCGGACTCCCGCCCGCCGCCTCGATGCCGGGGAGGA;fracLow=0.639;coverage=80;IPDRatio=2.10;fracUp=1.000;frac=0.923;identificationQv=19
Haloferax volcanii DS2 chromosome, complete genome	kinModCall	modified_base	6527	6527	22	+	.	coverage=82;context=GGACTCCCGCCCGCCGCCTCGATGCCGGGGAGGATGAGGCT;IPDRatio=1.71
Haloferax volcanii DS2 chromosome, complete genome	kinModCall	modified_base	6529	6529	22	-	.	coverage=78;context=CGAGCCTCATCCTCCCCGGCATCGAGGCGGCGGGCGGGAGT;IPDRatio=1.57
Haloferax volcanii DS2 chromosome, complete genome	kinModCall	modified_base	6532	6532	22	+	.	coverage=70;context=CCCGCCCGCCGCCTCGATGCCGGGGAGGATGAGGCTCGTGA;IPDRatio=1.69
Haloferax volcanii DS2 chromosome, complete genome	kinModCall	modified_base	6541	6541	27	+	.	coverage=81;context=CGCCTCGATGCCGGGGAGGATGAGGCTCGTGAAACTCGCGG;IPDRatio=1.97
Haloferax volcanii DS2 chromosome, complete genome	kinModCall	modified_base	6548	6548	25	-	.	coverage=78;context=ATGCTCGCCGCGAGTTTCACGAGCCTCATCCTCCCCGGCAT;IPDRatio=1.54
Haloferax volcanii DS2 chromosome, complete genome	kinModCall	modified_base	6550	6550	22	-	.	coverage=78;context=TCATGCTCGCCGCGAGTTTCACGAGCCTCATCCTCCCCGGC;IPDRatio=1.60
Haloferax volcanii DS2 chromosome, complete genome	kinModCall	modified_base	6583	6583	23	-	.	coverage=73;context=CGCTCGACACGCTCCTCGGCTTCGCCGCCGGCGTCATGCTC;IPDRatio=1.52
Haloferax volcanii DS2 chromosome, complete genome	kinModCall	modified_base	6584	6584	30	-	.	coverage=71;context=TCGCTCGACACGCTCCTCGGCTTCGCCGCCGGCGTCATGCT;IPDRatio=1.86
Haloferax volcanii DS2 chromosome, complete genome	kinModCall	modified_base	6587	6587	23	+	.	coverage=80;context=ATGACGCCGGCGGCGAAGCCGAGGAGCGTGTCGAGCGAGCG;IPDRatio=1.62
Haloferax volcanii DS2 chromosome, complete genome	kinModCall	modified_base	6589	6589	24	-	.	coverage=62;context=AGCGCTCGCTCGACACGCTCCTCGGCTTCGCCGCCGGCGTC;IPDRatio=1.48
Haloferax volcanii DS2 chromosome, complete genome	kinModCall	modified_base	6592	6592	25	+	.	coverage=82;context=GCCGGCGGCGAAGCCGAGGAGCGTGTCGAGCGAGCGCTTCG;IPDRatio=1.86
Haloferax volcanii DS2 chromosome, complete genome	kinModCall	modified_base	6593	6593	25	-	.	coverage=71;context=TCGAAGCGCTCGCTCGACACGCTCCTCGGCTTCGCCGCCGG;IPDRatio=1.57
Haloferax volcanii DS2 chromosome, complete genome	kinModCall	m4C	6608	6608	39	+	.	context=AGGAGCGTGTCGAGCGAGCGCTTCGAGGGGTCGCGCCAGAC;fracLow=0.247;coverage=69;IPDRatio=2.75;fracUp=0.578;frac=0.423;identificationQv=16
Haloferax volcanii DS2 chromosome, complete genome	kinModCall	modified_base	6624	6624	32	-	.	coverage=34;context=CGCGCTCCTCATTCTCGTCTGGCGCGACCCCTCGAAGCGCT;IPDRatio=2.44
Haloferax volcanii DS2 chromosome, complete genome	kinModCall	modified_base	6627	6627	28	+	.	coverage=40;context=GCTTCGAGGGGTCGCGCCAGACGAGAATGAGGAGCGCGCCG;IPDRatio=1.79
Haloferax volcanii DS2 chromosome, complete genome	kinModCall	modified_base	6631	6631	23	-	.	coverage=33;context=TGCTCGGCGCGCTCCTCATTCTCGTCTGGCGCGACCCCTCG;IPDRatio=1.81
Haloferax volcanii DS2 chromosome, complete genome	kinModCall	modified_base	6638	6638	29	-	.	coverage=34;context=ATGAACATGCTCGGCGCGCTCCTCATTCTCGTCTGGCGCGA;IPDRatio=1.74
Haloferax volcanii DS2 chromosome, complete genome	kinModCall	modified_base	6647	6647	23	+	.	coverage=41;context=ACGAGAATGAGGAGCGCGCCGAGCATGTTCATCCCGGCGAT;IPDRatio=1.84
Haloferax volcanii DS2 chromosome, complete genome	kinModCall	modified_base	6654	6654	25	-	.	coverage=32;context=CATCGTCATCGCCGGGATGAACATGCTCGGCGCGCTCCTCA;IPDRatio=1.76
Haloferax volcanii DS2 chromosome, complete genome	kinModCall	modified_base	6658	6658	32	-	.	coverage=43;context=GCGGCATCGTCATCGCCGGGATGAACATGCTCGGCGCGCTC;IPDRatio=2.35
Haloferax volcanii DS2 chromosome, complete genome	kinModCall	modified_base	6665	6665	22	-	.	coverage=49;context=CTCCTCGGCGGCATCGTCATCGCCGGGATGAACATGCTCGG;IPDRatio=1.75
Haloferax volcanii DS2 chromosome, complete genome	kinModCall	modified_base	6673	6673	22	+	.	coverage=59;context=GTTCATCCCGGCGATGACGATGCCGCCGAGGAGGCCCTGCA;IPDRatio=1.82
Haloferax volcanii DS2 chromosome, complete genome	kinModCall	m4C	6678	6678	22	+	.	context=TCCCGGCGATGACGATGCCGCCGAGGAGGCCCTGCATCACC;fracLow=0.381;coverage=59;IPDRatio=1.82;fracUp=1.000;frac=0.734;identificationQv=7
Haloferax volcanii DS2 chromosome, complete genome	kinModCall	modified_base	6702	6702	21	+	.	coverage=67;context=GGAGGCCCTGCATCACCGGGTTCGAGCCGGCGAGCGAGACG;IPDRatio=1.47
Haloferax volcanii DS2 chromosome, complete genome	kinModCall	modified_base	6740	6740	23	-	.	coverage=70;context=GGAAGTGAGACGGCCGTGACGGCGGTCGAAGAGCTGTTCGT;IPDRatio=1.51
Haloferax volcanii DS2 chromosome, complete genome	kinModCall	modified_base	6751	6751	23	-	.	coverage=66;context=AGACGGCCGCCGGAAGTGAGACGGCCGTGACGGCGGTCGAA;IPDRatio=1.72
Haloferax volcanii DS2 chromosome, complete genome	kinModCall	modified_base	6788	6788	25	+	.	coverage=51;context=GTCTCTCGCGTCGTTCGGTCATGGACCACCTGACGAGCGGG;IPDRatio=1.61
Haloferax volcanii DS2 chromosome, complete genome	kinModCall	modified_base	6813	6813	28	+	.	coverage=52;context=CCACCTGACGAGCGGGAGGTATGTATTCCCTCCGTCGGTTC;IPDRatio=1.74
Haloferax volcanii DS2 chromosome, complete genome	kinModCall	modified_base	6817	6817	23	+	.	coverage=51;context=CTGACGAGCGGGAGGTATGTATTCCCTCCGTCGGTTCTCGC;IPDRatio=1.66
Haloferax volcanii DS2 chromosome, complete genome	kinModCall	modified_base	6821	6821	23	-	.	coverage=47;context=GCCGGCGAGAACCGACGGAGGGAATACATACCTCCCGCTCG;IPDRatio=2.46
Haloferax volcanii DS2 chromosome, complete genome	kinModCall	modified_base	6849	6849	21	-	.	coverage=57;context=CGACGAGACGGGATAGTCGAGCCTCGCGGCCGGCGAGAACC;IPDRatio=1.63
Haloferax volcanii DS2 chromosome, complete genome	kinModCall	modified_base	6851	6851	30	-	.	coverage=58;context=CTCGACGAGACGGGATAGTCGAGCCTCGCGGCCGGCGAGAA;IPDRatio=1.90
Haloferax volcanii DS2 chromosome, complete genome	kinModCall	modified_base	6853	6853	35	-	.	coverage=88;context=TCCTCGACGAGACGGGATAGTCGAGCCTCGCGGCCGGCGAG;IPDRatio=1.87
Haloferax volcanii DS2 chromosome, complete genome	kinModCall	modified_base	6854	6854	25	-	.	coverage=87;context=GTCCTCGACGAGACGGGATAGTCGAGCCTCGCGGCCGGCGA;IPDRatio=1.58
Haloferax volcanii DS2 chromosome, complete genome	kinModCall	modified_base	6855	6855	27	-	.	coverage=97;context=CGTCCTCGACGAGACGGGATAGTCGAGCCTCGCGGCCGGCG;IPDRatio=1.56
Haloferax volcanii DS2 chromosome, complete genome	kinModCall	modified_base	6856	6856	40	-	.	coverage=103;context=ACGTCCTCGACGAGACGGGATAGTCGAGCCTCGCGGCCGGC;IPDRatio=1.67
Haloferax volcanii DS2 chromosome, complete genome	kinModCall	modified_base	6857	6857	34	-	.	coverage=102;context=TACGTCCTCGACGAGACGGGATAGTCGAGCCTCGCGGCCGG;IPDRatio=1.76
Haloferax volcanii DS2 chromosome, complete genome	kinModCall	modified_base	6873	6873	21	-	.	coverage=101;context=GTCCCCGACGCTTCGGTACGTCCTCGACGAGACGGGATAGT;IPDRatio=1.49
Haloferax volcanii DS2 chromosome, complete genome	kinModCall	modified_base	6885	6885	27	+	.	coverage=110;context=CGTCGAGGACGTACCGAAGCGTCGGGGACCCTTCGAACCGC;IPDRatio=1.47
Haloferax volcanii DS2 chromosome, complete genome	kinModCall	modified_base	6889	6889	21	-	.	coverage=101;context=GCCCGCGGTTCGAAGGGTCCCCGACGCTTCGGTACGTCCTC;IPDRatio=1.75
Haloferax volcanii DS2 chromosome, complete genome	kinModCall	modified_base	6896	6896	21	-	.	coverage=99;context=GGCCACGGCCCGCGGTTCGAAGGGTCCCCGACGCTTCGGTA;IPDRatio=1.51
Haloferax volcanii DS2 chromosome, complete genome	kinModCall	modified_base	6898	6898	29	-	.	coverage=100;context=TCGGCCACGGCCCGCGGTTCGAAGGGTCCCCGACGCTTCGG;IPDRatio=1.63
Haloferax volcanii DS2 chromosome, complete genome	kinModCall	modified_base	6900	6900	34	-	.	coverage=92;context=CGTCGGCCACGGCCCGCGGTTCGAAGGGTCCCCGACGCTTC;IPDRatio=1.84
Haloferax volcanii DS2 chromosome, complete genome	kinModCall	modified_base	6915	6915	22	-	.	coverage=81;context=CGTCGGCTTCGACCGCGTCGGCCACGGCCCGCGGTTCGAAG;IPDRatio=1.54
Haloferax volcanii DS2 chromosome, complete genome	kinModCall	modified_base	6919	6919	22	-	.	coverage=93;context=AGCACGTCGGCTTCGACCGCGTCGGCCACGGCCCGCGGTTC;IPDRatio=1.54
Haloferax volcanii DS2 chromosome, complete genome	kinModCall	modified_base	6920	6920	23	-	.	coverage=94;context=GAGCACGTCGGCTTCGACCGCGTCGGCCACGGCCCGCGGTT;IPDRatio=2.28
Haloferax volcanii DS2 chromosome, complete genome	kinModCall	modified_base	6922	6922	25	-	.	coverage=75;context=TCGAGCACGTCGGCTTCGACCGCGTCGGCCACGGCCCGCGG;IPDRatio=2.07
Haloferax volcanii DS2 chromosome, complete genome	kinModCall	modified_base	6924	6924	29	-	.	coverage=99;context=GGTCGAGCACGTCGGCTTCGACCGCGTCGGCCACGGCCCGC;IPDRatio=1.59
Haloferax volcanii DS2 chromosome, complete genome	kinModCall	modified_base	6929	6929	23	-	.	coverage=90;context=GAGGCGGTCGAGCACGTCGGCTTCGACCGCGTCGGCCACGG;IPDRatio=1.57
Haloferax volcanii DS2 chromosome, complete genome	kinModCall	modified_base	6930	6930	23	-	.	coverage=76;context=CGAGGCGGTCGAGCACGTCGGCTTCGACCGCGTCGGCCACG;IPDRatio=1.92
Haloferax volcanii DS2 chromosome, complete genome	kinModCall	modified_base	6931	6931	24	-	.	coverage=94;context=GCGAGGCGGTCGAGCACGTCGGCTTCGACCGCGTCGGCCAC;IPDRatio=1.91
Haloferax volcanii DS2 chromosome, complete genome	kinModCall	modified_base	6936	6936	41	-	.	coverage=100;context=GCTGTGCGAGGCGGTCGAGCACGTCGGCTTCGACCGCGTCG;IPDRatio=1.93
Haloferax volcanii DS2 chromosome, complete genome	kinModCall	modified_base	6939	6939	25	-	.	coverage=95;context=CCCGCTGTGCGAGGCGGTCGAGCACGTCGGCTTCGACCGCG;IPDRatio=1.54
Haloferax volcanii DS2 chromosome, complete genome	kinModCall	modified_base	6943	6943	31	+	.	coverage=96;context=GTCGAAGCCGACGTGCTCGACCGCCTCGCACAGCGGGGCCT;IPDRatio=1.79
Haloferax volcanii DS2 chromosome, complete genome	kinModCall	modified_base	6945	6945	25	+	.	coverage=85;context=CGAAGCCGACGTGCTCGACCGCCTCGCACAGCGGGGCCTCG;IPDRatio=1.85
Haloferax volcanii DS2 chromosome, complete genome	kinModCall	modified_base	6959	6959	23	+	.	coverage=78;context=TCGACCGCCTCGCACAGCGGGGCCTCGGATTCGAGGACGAG;IPDRatio=2.80
Haloferax volcanii DS2 chromosome, complete genome	kinModCall	modified_base	6967	6967	29	+	.	coverage=82;context=CTCGCACAGCGGGGCCTCGGATTCGAGGACGAGCACCTCGA;IPDRatio=1.67
Haloferax volcanii DS2 chromosome, complete genome	kinModCall	modified_base	6967	6967	21	-	.	coverage=84;context=TCGAGGTGCTCGTCCTCGAATCCGAGGCCCCGCTGTGCGAG;IPDRatio=1.56
Haloferax volcanii DS2 chromosome, complete genome	kinModCall	modified_base	6974	6974	32	-	.	coverage=82;context=CTGCCGGTCGAGGTGCTCGTCCTCGAATCCGAGGCCCCGCT;IPDRatio=1.74
Haloferax volcanii DS2 chromosome, complete genome	kinModCall	modified_base	6981	6981	28	-	.	coverage=76;context=CGAAGACCTGCCGGTCGAGGTGCTCGTCCTCGAATCCGAGG;IPDRatio=1.95
Haloferax volcanii DS2 chromosome, complete genome	kinModCall	modified_base	6982	6982	21	-	.	coverage=78;context=CCGAAGACCTGCCGGTCGAGGTGCTCGTCCTCGAATCCGAG;IPDRatio=2.08
Haloferax volcanii DS2 chromosome, complete genome	kinModCall	modified_base	6998	6998	25	-	.	coverage=78;context=CTGCGCTTCGCCAGCGCCGAAGACCTGCCGGTCGAGGTGCT;IPDRatio=1.67
Haloferax volcanii DS2 chromosome, complete genome	kinModCall	modified_base	7004	7004	21	-	.	coverage=73;context=GAGCCGCTGCGCTTCGCCAGCGCCGAAGACCTGCCGGTCGA;IPDRatio=1.43
Haloferax volcanii DS2 chromosome, complete genome	kinModCall	modified_base	7008	7008	24	-	.	coverage=69;context=CGAAGAGCCGCTGCGCTTCGCCAGCGCCGAAGACCTGCCGG;IPDRatio=1.60
Haloferax volcanii DS2 chromosome, complete genome	kinModCall	modified_base	7011	7011	22	-	.	coverage=64;context=GCTCGAAGAGCCGCTGCGCTTCGCCAGCGCCGAAGACCTGC;IPDRatio=1.63
Haloferax volcanii DS2 chromosome, complete genome	kinModCall	modified_base	7023	7023	26	-	.	coverage=69;context=GGTGCGGCGACTGCTCGAAGAGCCGCTGCGCTTCGCCAGCG;IPDRatio=1.82
Haloferax volcanii DS2 chromosome, complete genome	kinModCall	modified_base	7037	7037	27	+	.	coverage=82;context=AGCGGCTCTTCGAGCAGTCGCCGCACCGCCGCCTCGGTGCC;IPDRatio=1.87
Haloferax volcanii DS2 chromosome, complete genome	kinModCall	modified_base	7054	7054	25	-	.	coverage=69;context=ACGTCACCCGCCTCGGCGGCACCGAGGCGGCGGTGCGGCGA;IPDRatio=1.68
Haloferax volcanii DS2 chromosome, complete genome	kinModCall	modified_base	7057	7057	32	+	.	coverage=66;context=CCGCACCGCCGCCTCGGTGCCGCCGAGGCGGGTGACGTGGA;IPDRatio=1.78
Haloferax volcanii DS2 chromosome, complete genome	kinModCall	modified_base	7060	7060	27	+	.	coverage=74;context=CACCGCCGCCTCGGTGCCGCCGAGGCGGGTGACGTGGAGGA;IPDRatio=1.78
Haloferax volcanii DS2 chromosome, complete genome	kinModCall	modified_base	7061	7061	34	-	.	coverage=83;context=GTCCTCCACGTCACCCGCCTCGGCGGCACCGAGGCGGCGGT;IPDRatio=1.92
Haloferax volcanii DS2 chromosome, complete genome	kinModCall	modified_base	7063	7063	23	-	.	coverage=74;context=GCGTCCTCCACGTCACCCGCCTCGGCGGCACCGAGGCGGCG;IPDRatio=1.54
Haloferax volcanii DS2 chromosome, complete genome	kinModCall	modified_base	7066	7066	40	+	.	coverage=94;context=CGCCTCGGTGCCGCCGAGGCGGGTGACGTGGAGGACGCCGT;IPDRatio=2.08
Haloferax volcanii DS2 chromosome, complete genome	kinModCall	modified_base	7072	7072	21	-	.	coverage=97;context=TCCGCGACGGCGTCCTCCACGTCACCCGCCTCGGCGGCACC;IPDRatio=1.56
Haloferax volcanii DS2 chromosome, complete genome	kinModCall	modified_base	7076	7076	22	-	.	coverage=96;context=GACGTCCGCGACGGCGTCCTCCACGTCACCCGCCTCGGCGG;IPDRatio=1.50
Haloferax volcanii DS2 chromosome, complete genome	kinModCall	modified_base	7079	7079	38	+	.	coverage=91;context=CCGAGGCGGGTGACGTGGAGGACGCCGTCGCGGACGTCGAA;IPDRatio=2.89
Haloferax volcanii DS2 chromosome, complete genome	kinModCall	modified_base	7081	7081	51	+	.	coverage=96;context=GAGGCGGGTGACGTGGAGGACGCCGTCGCGGACGTCGAAGC;IPDRatio=3.06
Haloferax volcanii DS2 chromosome, complete genome	kinModCall	modified_base	7082	7082	22	+	.	coverage=94;context=AGGCGGGTGACGTGGAGGACGCCGTCGCGGACGTCGAAGCC;IPDRatio=2.05
Haloferax volcanii DS2 chromosome, complete genome	kinModCall	modified_base	7087	7087	43	+	.	coverage=60;context=GGTGACGTGGAGGACGCCGTCGCGGACGTCGAAGCCGACGA;IPDRatio=2.32
Haloferax volcanii DS2 chromosome, complete genome	kinModCall	modified_base	7096	7096	27	-	.	coverage=56;context=TGCTCGGCTTCGTCGGCTTCGACGTCCGCGACGGCGTCCTC;IPDRatio=1.75
Haloferax volcanii DS2 chromosome, complete genome	kinModCall	m4C	7100	7100	37	-	.	context=CCGGTGCTCGGCTTCGTCGGCTTCGACGTCCGCGACGGCGT;fracLow=0.201;coverage=53;IPDRatio=2.04;fracUp=0.634;frac=0.408;identificationQv=8
Haloferax volcanii DS2 chromosome, complete genome	kinModCall	modified_base	7108	7108	23	-	.	coverage=54;context=ACGACGAACCGGTGCTCGGCTTCGTCGGCTTCGACGTCCGC;IPDRatio=1.72
Haloferax volcanii DS2 chromosome, complete genome	kinModCall	modified_base	7109	7109	22	-	.	coverage=51;context=GACGACGAACCGGTGCTCGGCTTCGTCGGCTTCGACGTCCG;IPDRatio=1.62
Haloferax volcanii DS2 chromosome, complete genome	kinModCall	modified_base	7173	7173	21	-	.	coverage=41;context=CGACCGGACGGTCCGCCTCGCCACCGCCGAGACGAGTTCGG;IPDRatio=2.62
Haloferax volcanii DS2 chromosome, complete genome	kinModCall	modified_base	7197	7197	24	-	.	coverage=42;context=ACGGGCGATGCGTCGGCTGATACGCGACCGGACGGTCCGCC;IPDRatio=1.74
Haloferax volcanii DS2 chromosome, complete genome	kinModCall	modified_base	7209	7209	23	-	.	coverage=44;context=CGACGCGCCGATACGGGCGATGCGTCGGCTGATACGCGACC;IPDRatio=1.87
Haloferax volcanii DS2 chromosome, complete genome	kinModCall	modified_base	7219	7219	32	-	.	coverage=45;context=CCGCCGTCGCCGACGCGCCGATACGGGCGATGCGTCGGCTG;IPDRatio=2.32
Haloferax volcanii DS2 chromosome, complete genome	kinModCall	modified_base	7222	7222	29	-	.	coverage=51;context=TCGCCGCCGTCGCCGACGCGCCGATACGGGCGATGCGTCGG;IPDRatio=2.31
Haloferax volcanii DS2 chromosome, complete genome	kinModCall	modified_base	7258	7258	21	-	.	coverage=55;context=ATGTCAGAGACGCCGTTGACACCGACGCCGAGGCGCTCGCC;IPDRatio=1.67
Haloferax volcanii DS2 chromosome, complete genome	kinModCall	modified_base	7279	7279	30	+	.	coverage=55;context=GTCAACGGCGTCTCTGACATCCATGCCCGAACGTTCCGCGG;IPDRatio=2.73
Haloferax volcanii DS2 chromosome, complete genome	kinModCall	modified_base	7280	7280	26	+	.	coverage=38;context=TCAACGGCGTCTCTGACATCCATGCCCGAACGTTCCGCGGC;IPDRatio=1.98
Haloferax volcanii DS2 chromosome, complete genome	kinModCall	modified_base	7377	7377	21	-	.	coverage=62;context=ATAACTATGTCCTCCGATTCAACCGTTGCCGTCACCCGCGA;IPDRatio=1.61
Haloferax volcanii DS2 chromosome, complete genome	kinModCall	modified_base	7389	7389	42	-	.	coverage=79;context=GCGGGGGGACGTATAACTATGTCCTCCGATTCAACCGTTGC;IPDRatio=2.23
Haloferax volcanii DS2 chromosome, complete genome	kinModCall	modified_base	7390	7390	29	+	.	coverage=79;context=CAACGGTTGAATCGGAGGACATAGTTATACGTCCCCCCGCG;IPDRatio=1.62
Haloferax volcanii DS2 chromosome, complete genome	kinModCall	modified_base	7394	7394	31	-	.	coverage=73;context=CTAACGCGGGGGGACGTATAACTATGTCCTCCGATTCAACC;IPDRatio=1.88
Haloferax volcanii DS2 chromosome, complete genome	kinModCall	modified_base	7395	7395	21	-	.	coverage=80;context=GCTAACGCGGGGGGACGTATAACTATGTCCTCCGATTCAAC;IPDRatio=1.47
Haloferax volcanii DS2 chromosome, complete genome	kinModCall	modified_base	7396	7396	28	-	.	coverage=81;context=GGCTAACGCGGGGGGACGTATAACTATGTCCTCCGATTCAA;IPDRatio=1.69
Haloferax volcanii DS2 chromosome, complete genome	kinModCall	modified_base	7413	7413	21	-	.	coverage=89;context=TTGGTAAACATGCGAGGGGCTAACGCGGGGGGACGTATAAC;IPDRatio=1.96
Haloferax volcanii DS2 chromosome, complete genome	kinModCall	modified_base	7416	7416	29	+	.	coverage=80;context=ATACGTCCCCCCGCGTTAGCCCCTCGCATGTTTACCAACGA;IPDRatio=2.02
Haloferax volcanii DS2 chromosome, complete genome	kinModCall	modified_base	7417	7417	31	+	.	coverage=71;context=TACGTCCCCCCGCGTTAGCCCCTCGCATGTTTACCAACGAA;IPDRatio=2.88
Haloferax volcanii DS2 chromosome, complete genome	kinModCall	modified_base	7418	7418	22	+	.	coverage=39;context=ACGTCCCCCCGCGTTAGCCCCTCGCATGTTTACCAACGAAG;IPDRatio=2.37
Haloferax volcanii DS2 chromosome, complete genome	kinModCall	modified_base	7524	7524	22	-	.	coverage=47;context=GATGGAGTCGGCGGCGCGGTTGATTCGGTCGCCGCTACCGA;IPDRatio=2.36
Haloferax volcanii DS2 chromosome, complete genome	kinModCall	modified_base	7536	7536	29	+	.	coverage=44;context=ACCGAATCAACCGCGCCGCCGACTCCATCGCCGCGGCCGTC;IPDRatio=2.33
Haloferax volcanii DS2 chromosome, complete genome	kinModCall	modified_base	7598	7598	23	+	.	coverage=26;context=GTCGTCGCCTCCGCGATGGGCTCGACGACCGACGACCTCCT;IPDRatio=2.87
Haloferax volcanii DS2 chromosome, complete genome	kinModCall	m6A	7602	7602	24	+	.	context=TCGCCTCCGCGATGGGCTCGACGACCGACGACCTCCTCGAC;fracLow=0.093;coverage=25;IPDRatio=2.40;fracUp=0.613;frac=0.373;identificationQv=3
Haloferax volcanii DS2 chromosome, complete genome	kinModCall	modified_base	7624	7624	25	-	.	coverage=20;context=CGTCGGCCTCGAACTTGATTTCGTCGAGGAGGTCGTCGGTC;IPDRatio=3.78
Haloferax volcanii DS2 chromosome, complete genome	kinModCall	modified_base	7729	7729	22	-	.	coverage=21;context=CGGGCTCGACGAACAGGGCGTTGACGCCGCGGGCGGCCAGC;IPDRatio=2.21
Haloferax volcanii DS2 chromosome, complete genome	kinModCall	modified_base	7761	7761	26	-	.	coverage=26;context=GTCGTTCGTGATGACCGGCCACTCGTCGGTGCCGGGCTCGA;IPDRatio=2.03
Haloferax volcanii DS2 chromosome, complete genome	kinModCall	modified_base	7765	7765	24	-	.	coverage=25;context=CGAGGTCGTTCGTGATGACCGGCCACTCGTCGGTGCCGGGC;IPDRatio=4.63
Haloferax volcanii DS2 chromosome, complete genome	kinModCall	modified_base	7770	7770	22	-	.	coverage=25;context=CTCGCCGAGGTCGTTCGTGATGACCGGCCACTCGTCGGTGC;IPDRatio=2.14
Haloferax volcanii DS2 chromosome, complete genome	kinModCall	modified_base	7790	7790	21	+	.	coverage=24;context=ATCACGAACGACCTCGGCGAGGTCGACGTCGAGGCGACCCG;IPDRatio=1.67
Haloferax volcanii DS2 chromosome, complete genome	kinModCall	modified_base	7844	7844	24	-	.	coverage=26;context=GTGATGACCGGGACGACGCCGTCGAGTTCGGCGGCGAGCTT;IPDRatio=2.41
Haloferax volcanii DS2 chromosome, complete genome	kinModCall	modified_base	7958	7958	34	-	.	coverage=30;context=ACGATGACGACCTCGTCGGCGTCCATGTAGTTGCCGAGCAT;IPDRatio=2.05
Haloferax volcanii DS2 chromosome, complete genome	kinModCall	modified_base	8009	8009	22	-	.	coverage=23;context=GCGCCTTCAACCACGCGCGGGTCGCCGGTCATGACGCCCTC;IPDRatio=1.90
Haloferax volcanii DS2 chromosome, complete genome	kinModCall	modified_base	8042	8042	21	+	.	coverage=44;context=GAAGGCGCGCGCAACGTCGGCCGCATCACCGTCGACGAGCT;IPDRatio=2.22
Haloferax volcanii DS2 chromosome, complete genome	kinModCall	modified_base	8053	8053	22	-	.	coverage=48;context=AGAGGTTCCGAAGCTCGTCGACGGTGATGCGGCCGACGTTG;IPDRatio=1.82
Haloferax volcanii DS2 chromosome, complete genome	kinModCall	modified_base	8054	8054	21	-	.	coverage=49;context=GAGAGGTTCCGAAGCTCGTCGACGGTGATGCGGCCGACGTT;IPDRatio=1.81
Haloferax volcanii DS2 chromosome, complete genome	kinModCall	modified_base	8065	8065	21	+	.	coverage=46;context=CATCACCGTCGACGAGCTTCGGAACCTCTCGTTCCGCGGGG;IPDRatio=1.82
Haloferax volcanii DS2 chromosome, complete genome	kinModCall	modified_base	8066	8066	21	+	.	coverage=43;context=ATCACCGTCGACGAGCTTCGGAACCTCTCGTTCCGCGGGGC;IPDRatio=1.68
Haloferax volcanii DS2 chromosome, complete genome	kinModCall	modified_base	8092	8092	22	-	.	coverage=49;context=ACAGCGCCGACGGCGCGACGACCTCGGCCCCGCGGAACGAG;IPDRatio=1.73
Haloferax volcanii DS2 chromosome, complete genome	kinModCall	modified_base	8093	8093	27	-	.	coverage=51;context=GACAGCGCCGACGGCGCGACGACCTCGGCCCCGCGGAACGA;IPDRatio=3.04
Haloferax volcanii DS2 chromosome, complete genome	kinModCall	modified_base	8096	8096	31	-	.	coverage=54;context=TACGACAGCGCCGACGGCGCGACGACCTCGGCCCCGCGGAA;IPDRatio=1.81
Haloferax volcanii DS2 chromosome, complete genome	kinModCall	modified_base	8114	8114	29	+	.	coverage=46;context=GTCGCGCCGTCGGCGCTGTCGTACAAGGACGCGGCGCTGGA;IPDRatio=1.90
Haloferax volcanii DS2 chromosome, complete genome	kinModCall	modified_base	8115	8115	23	-	.	coverage=50;context=GTCCAGCGCCGCGTCCTTGTACGACAGCGCCGACGGCGCGA;IPDRatio=1.76
Haloferax volcanii DS2 chromosome, complete genome	kinModCall	m4C	8120	8120	23	-	.	context=CGAACGTCCAGCGCCGCGTCCTTGTACGACAGCGCCGACGG;fracLow=0.066;coverage=41;IPDRatio=1.78;fracUp=0.450;frac=0.260;identificationQv=4
Haloferax volcanii DS2 chromosome, complete genome	kinModCall	modified_base	8145	8145	24	+	.	coverage=41;context=CGGCGCTGGACGTTCGCGTCGTCCACTACCAGCACGGCGAC;IPDRatio=2.17
Haloferax volcanii DS2 chromosome, complete genome	kinModCall	m6A	8158	8158	52	+	.	context=TCGCGTCGTCCACTACCAGCACGGCGACCTGCTCACCGGCG;fracLow=0.394;motif=GCABGNNNNNVTGC;coverage=30;IPDRatio=6.06;id=GCABGNNNNNVTGC;fracUp=0.853;frac=0.649;identificationQv=17
Haloferax volcanii DS2 chromosome, complete genome	kinModCall	m6A	8167	8167	51	-	.	context=TGAGCGTCCCGCCGGTGAGCAGGTCGCCGTGCTGGTAGTGG;fracLow=0.317;motif=GCABGNNNNNVTGC;coverage=45;IPDRatio=3.72;id=GCABGNNNNNVTGC;fracUp=0.645;frac=0.489;identificationQv=44
Haloferax volcanii DS2 chromosome, complete genome	kinModCall	modified_base	8210	8210	21	+	.	coverage=45;context=GAAGGCGAGTTCCACAACCTCATCGACATGCAGGAAGAGCC;IPDRatio=1.50
Haloferax volcanii DS2 chromosome, complete genome	kinModCall	modified_base	8241	8241	22	-	.	coverage=75;context=CGCTCGCCCGGCCACCGTGAGACACGCGAGGGGCTCTTCCT;IPDRatio=1.56
Haloferax volcanii DS2 chromosome, complete genome	kinModCall	modified_base	8271	8271	23	+	.	coverage=41;context=CCGGGCGAGCGATTCGCAACCGACCGGGAATCCTCGCGGAC;IPDRatio=1.75
Haloferax volcanii DS2 chromosome, complete genome	kinModCall	modified_base	8301	8301	22	+	.	coverage=48;context=TCCTCGCGGACCTCTCGGCAGCCCTCCGAGAAGAGGACATC;IPDRatio=1.96
Haloferax volcanii DS2 chromosome, complete genome	kinModCall	modified_base	8310	8310	24	+	.	coverage=49;context=ACCTCTCGGCAGCCCTCCGAGAAGAGGACATCAACGTCGAC;IPDRatio=1.67
Haloferax volcanii DS2 chromosome, complete genome	kinModCall	modified_base	8311	8311	22	-	.	coverage=54;context=AGTCGACGTTGATGTCCTCTTCTCGGAGGGCTGCCGAGAGG;IPDRatio=1.71
Haloferax volcanii DS2 chromosome, complete genome	kinModCall	modified_base	8314	8314	26	-	.	coverage=53;context=CCGAGTCGACGTTGATGTCCTCTTCTCGGAGGGCTGCCGAG;IPDRatio=1.78
Haloferax volcanii DS2 chromosome, complete genome	kinModCall	modified_base	8330	8330	26	+	.	coverage=49;context=GAAGAGGACATCAACGTCGACTCGGTCGCCTCCGGGATGGA;IPDRatio=1.81
Haloferax volcanii DS2 chromosome, complete genome	kinModCall	modified_base	8339	8339	29	+	.	coverage=47;context=ATCAACGTCGACTCGGTCGCCTCCGGGATGGACTCTATCAC;IPDRatio=1.63
Haloferax volcanii DS2 chromosome, complete genome	kinModCall	modified_base	8347	8347	24	+	.	coverage=49;context=CGACTCGGTCGCCTCCGGGATGGACTCTATCACGTTCTACG;IPDRatio=1.84
Haloferax volcanii DS2 chromosome, complete genome	kinModCall	m4C	8351	8351	41	+	.	context=TCGGTCGCCTCCGGGATGGACTCTATCACGTTCTACGTCCT;fracLow=0.313;coverage=49;IPDRatio=2.39;fracUp=0.860;frac=0.592;identificationQv=11
Haloferax volcanii DS2 chromosome, complete genome	kinModCall	m4C	8363	8363	34	+	.	context=GGGATGGACTCTATCACGTTCTACGTCCTCGAAGACGACTC;fracLow=0.145;coverage=48;IPDRatio=1.73;fracUp=0.744;frac=0.519;identificationQv=69
Haloferax volcanii DS2 chromosome, complete genome	kinModCall	modified_base	8368	8368	26	-	.	coverage=51;context=GGTCGGAGTCGTCTTCGAGGACGTAGAACGTGATAGAGTCC;IPDRatio=1.80
Haloferax volcanii DS2 chromosome, complete genome	kinModCall	modified_base	8376	8376	27	-	.	coverage=63;context=CTCGGCCCGGTCGGAGTCGTCTTCGAGGACGTAGAACGTGA;IPDRatio=1.82
Haloferax volcanii DS2 chromosome, complete genome	kinModCall	modified_base	8378	8378	21	+	.	coverage=61;context=ACGTTCTACGTCCTCGAAGACGACTCCGACCGGGCCGAGGC;IPDRatio=1.74
Haloferax volcanii DS2 chromosome, complete genome	kinModCall	modified_base	8399	8399	24	+	.	coverage=52;context=GACTCCGACCGGGCCGAGGCCGTCCTCCACGACCGCGTCGT;IPDRatio=1.55
Haloferax volcanii DS2 chromosome, complete genome	kinModCall	modified_base	8404	8404	24	+	.	coverage=57;context=CGACCGGGCCGAGGCCGTCCTCCACGACCGCGTCGTCGCCG;IPDRatio=1.66
Haloferax volcanii DS2 chromosome, complete genome	kinModCall	modified_base	8438	8438	21	+	.	coverage=57;context=GTCGCCGACGACGCGCTGTCGTCGGTCACCGTCGAAGACGA;IPDRatio=1.65
Haloferax volcanii DS2 chromosome, complete genome	kinModCall	modified_base	8456	8456	23	+	.	coverage=56;context=TCGTCGGTCACCGTCGAAGACGACATCGCCGTCGTCCGCGT;IPDRatio=1.53
Haloferax volcanii DS2 chromosome, complete genome	kinModCall	modified_base	8469	8469	37	-	.	coverage=55;context=TTCGCCGCCGGTGACGCGGACGACGGCGATGTCGTCTTCGA;IPDRatio=26.32
Haloferax volcanii DS2 chromosome, complete genome	kinModCall	m6A	8470	8470	44	-	.	context=GTTCGCCGCCGGTGACGCGGACGACGGCGATGTCGTCTTCG;fracLow=0.197;coverage=59;IPDRatio=7.57;fracUp=0.481;frac=0.338;identificationQv=18
Haloferax volcanii DS2 chromosome, complete genome	kinModCall	m4C	8516	8516	31	+	.	context=AACCGCCCCGGCGTCATCCTCGACATCGTCGAGCCGCTGTC;fracLow=0.079;coverage=58;IPDRatio=1.83;fracUp=1.000;frac=1.000;identificationQv=10
Haloferax volcanii DS2 chromosome, complete genome	kinModCall	modified_base	8534	8534	24	-	.	coverage=80;context=ATGTTGATGCCGGCCTCGGACAGCGGCTCGACGATGTCGAG;IPDRatio=2.78
Haloferax volcanii DS2 chromosome, complete genome	kinModCall	m6A	8547	8547	22	+	.	context=AGCCGCTGTCCGAGGCCGGCATCAACATCCACGACGCCATC;fracLow=0.071;coverage=79;IPDRatio=1.51;fracUp=0.245;frac=0.143;identificationQv=19
Haloferax volcanii DS2 chromosome, complete genome	kinModCall	m4C	8549	8549	26	+	.	context=CCGCTGTCCGAGGCCGGCATCAACATCCACGACGCCATCAC;fracLow=0.094;coverage=77;IPDRatio=1.77;fracUp=0.488;frac=0.280;identificationQv=50
Haloferax volcanii DS2 chromosome, complete genome	kinModCall	modified_base	8551	8551	21	+	.	coverage=80;context=GCTGTCCGAGGCCGGCATCAACATCCACGACGCCATCACCT;IPDRatio=1.49
Haloferax volcanii DS2 chromosome, complete genome	kinModCall	m4C	8552	8552	25	+	.	context=CTGTCCGAGGCCGGCATCAACATCCACGACGCCATCACCTC;fracLow=0.165;coverage=79;IPDRatio=1.62;fracUp=0.501;frac=0.312;identificationQv=25
Haloferax volcanii DS2 chromosome, complete genome	kinModCall	modified_base	8559	8559	23	+	.	coverage=80;context=AGGCCGGCATCAACATCCACGACGCCATCACCTCCGCGACC;IPDRatio=1.58
Haloferax volcanii DS2 chromosome, complete genome	kinModCall	m4C	8564	8564	29	+	.	context=GGCATCAACATCCACGACGCCATCACCTCCGCGACCTCCGT;fracLow=1.000;coverage=78;IPDRatio=1.70;fracUp=1.000;frac=1.000;identificationQv=29
Haloferax volcanii DS2 chromosome, complete genome	kinModCall	m6A	8565	8565	59	+	.	context=GCATCAACATCCACGACGCCATCACCTCCGCGACCTCCGTC;fracLow=0.217;coverage=78;IPDRatio=2.91;fracUp=0.488;frac=0.356;identificationQv=53
Haloferax volcanii DS2 chromosome, complete genome	kinModCall	modified_base	8569	8569	23	+	.	coverage=56;context=CAACATCCACGACGCCATCACCTCCGCGACCTCCGTCGCCA;IPDRatio=1.94
Haloferax volcanii DS2 chromosome, complete genome	kinModCall	m4C	8591	8591	26	+	.	context=TCCGCGACCTCCGTCGCCATCTTCGTGGCGTGGGACGACCG;fracLow=0.114;coverage=54;IPDRatio=1.80;fracUp=0.506;frac=0.304;identificationQv=7
Haloferax volcanii DS2 chromosome, complete genome	kinModCall	modified_base	8634	8634	24	+	.	coverage=55;context=AGGAGACGCTCGGCATCATCCAAGACGAGTTCTGAGCCGGT;IPDRatio=1.97
Haloferax volcanii DS2 chromosome, complete genome	kinModCall	m6A	8646	8646	24	-	.	context=AGCGCGACGAGAACCGGCTCAGAACTCGTCTTGGATGATGC;fracLow=0.000;coverage=55;IPDRatio=1.57;fracUp=0.252;frac=0.112;identificationQv=9
Haloferax volcanii DS2 chromosome, complete genome	kinModCall	modified_base	8667	8667	31	+	.	coverage=50;context=GAGCCGGTTCTCGTCGCGCTCTCGAAGCTGTTTCTCGCGCG;IPDRatio=1.82
Haloferax volcanii DS2 chromosome, complete genome	kinModCall	modified_base	8669	8669	31	+	.	coverage=50;context=GCCGGTTCTCGTCGCGCTCTCGAAGCTGTTTCTCGCGCGCT;IPDRatio=2.34
Haloferax volcanii DS2 chromosome, complete genome	kinModCall	modified_base	8704	8704	23	+	.	coverage=46;context=CGCGCTCGCGTCCTCGAAAGTGACATCGCTCGACCGGTGGT;IPDRatio=1.51
Haloferax volcanii DS2 chromosome, complete genome	kinModCall	modified_base	8707	8707	28	-	.	coverage=41;context=ACGACCACCGGTCGAGCGATGTCACTTTCGAGGACGCGAGC;IPDRatio=1.88
Haloferax volcanii DS2 chromosome, complete genome	kinModCall	modified_base	8709	8709	24	-	.	coverage=42;context=CGACGACCACCGGTCGAGCGATGTCACTTTCGAGGACGCGA;IPDRatio=1.70
Haloferax volcanii DS2 chromosome, complete genome	kinModCall	modified_base	8711	8711	26	-	.	coverage=42;context=GCCGACGACCACCGGTCGAGCGATGTCACTTTCGAGGACGC;IPDRatio=1.98
Haloferax volcanii DS2 chromosome, complete genome	kinModCall	modified_base	8721	8721	23	-	.	coverage=44;context=TTCAGCGACCGCCGACGACCACCGGTCGAGCGATGTCACTT;IPDRatio=1.77
Haloferax volcanii DS2 chromosome, complete genome	kinModCall	modified_base	8746	8746	25	+	.	coverage=43;context=GTCGGCGGTCGCTGAAGTCGGCTCGTGGCGAGAACGGAACA;IPDRatio=2.38
Haloferax volcanii DS2 chromosome, complete genome	kinModCall	modified_base	8773	8773	31	+	.	coverage=30;context=GCGAGAACGGAACAGCCGGCGACACCGATGCACACACCAGT;IPDRatio=2.91
Haloferax volcanii DS2 chromosome, complete genome	kinModCall	modified_base	8782	8782	25	-	.	coverage=30;context=CGCTCGTGGACTGGTGTGTGCATCGGTGTCGCCGGCTGTTC;IPDRatio=1.80
Haloferax volcanii DS2 chromosome, complete genome	kinModCall	modified_base	8785	8785	36	+	.	coverage=31;context=CAGCCGGCGACACCGATGCACACACCAGTCCACGAGCGCCG;IPDRatio=4.29
Haloferax volcanii DS2 chromosome, complete genome	kinModCall	modified_base	8785	8785	21	-	.	coverage=29;context=CGGCGCTCGTGGACTGGTGTGTGCATCGGTGTCGCCGGCTG;IPDRatio=1.91
Haloferax volcanii DS2 chromosome, complete genome	kinModCall	modified_base	8796	8796	26	-	.	coverage=29;context=CGCCCGGTTTTCGGCGCTCGTGGACTGGTGTGTGCATCGGT;IPDRatio=1.96
Haloferax volcanii DS2 chromosome, complete genome	kinModCall	modified_base	8806	8806	27	+	.	coverage=30;context=ACACCAGTCCACGAGCGCCGAAAACCGGGCGTAGCCCCTCG;IPDRatio=1.94
Haloferax volcanii DS2 chromosome, complete genome	kinModCall	modified_base	8823	8823	23	+	.	coverage=23;context=CCGAAAACCGGGCGTAGCCCCTCGATTTTCCGCCTGCCGAT;IPDRatio=2.11
Haloferax volcanii DS2 chromosome, complete genome	kinModCall	modified_base	8826	8826	26	-	.	coverage=27;context=GTAATCGGCAGGCGGAAAATCGAGGGGCTACGCCCGGTTTT;IPDRatio=2.08
Haloferax volcanii DS2 chromosome, complete genome	kinModCall	m6A	8842	8842	52	+	.	context=CCTCGATTTTCCGCCTGCCGATTACTTCACATTCGCGGACC;fracLow=0.529;coverage=28;IPDRatio=2.70;fracUp=1.000;frac=0.750;identificationQv=46
Haloferax volcanii DS2 chromosome, complete genome	kinModCall	m4C	8846	8846	23	+	.	context=GATTTTCCGCCTGCCGATTACTTCACATTCGCGGACCTATT;fracLow=0.290;coverage=30;IPDRatio=2.03;fracUp=1.000;frac=0.694;identificationQv=33
Haloferax volcanii DS2 chromosome, complete genome	kinModCall	modified_base	8880	8880	22	-	.	coverage=42;context=CGACCATCTTCGCCTTGTACGATTTCATGCCCGCAATAGGT;IPDRatio=1.79
Haloferax volcanii DS2 chromosome, complete genome	kinModCall	modified_base	8883	8883	23	-	.	coverage=41;context=GCTCGACCATCTTCGCCTTGTACGATTTCATGCCCGCAATA;IPDRatio=1.82
Haloferax volcanii DS2 chromosome, complete genome	kinModCall	modified_base	8896	8896	32	-	.	coverage=39;context=GGGAGTTCGATGGGCTCGACCATCTTCGCCTTGTACGATTT;IPDRatio=2.32
Haloferax volcanii DS2 chromosome, complete genome	kinModCall	modified_base	8928	8928	25	-	.	coverage=43;context=GTTCGAGGGCGGCCTCGCGCTCCTCGCGCGAGGGGAGTTCG;IPDRatio=1.97
Haloferax volcanii DS2 chromosome, complete genome	kinModCall	modified_base	8972	8972	31	-	.	coverage=64;context=GTACACGTCGCGAGCGTCGAGGTTGAACGCGTTGTAGCCGG;IPDRatio=2.78
Haloferax volcanii DS2 chromosome, complete genome	kinModCall	modified_base	8993	8993	21	-	.	coverage=82;context=CGAGTCGGTCAGGAGGTCGATGTACACGTCGCGAGCGTCGA;IPDRatio=1.56
Haloferax volcanii DS2 chromosome, complete genome	kinModCall	modified_base	8999	8999	39	+	.	coverage=74;context=CTCGCGACGTGTACATCGACCTCCTGACCGACTCGGGGACG;IPDRatio=4.01
Haloferax volcanii DS2 chromosome, complete genome	kinModCall	modified_base	9024	9024	21	-	.	coverage=62;context=CCCACTGCTCTGCGGACATCGTTCCCGTCCCCGAGTCGGTC;IPDRatio=2.75
Haloferax volcanii DS2 chromosome, complete genome	kinModCall	modified_base	9040	9040	23	+	.	coverage=67;context=GGAACGATGTCCGCAGAGCAGTGGGCCGCGATGATTCGCGG;IPDRatio=1.58
Haloferax volcanii DS2 chromosome, complete genome	kinModCall	modified_base	9046	9046	25	-	.	coverage=63;context=TCGTCGCCGCGAATCATCGCGGCCCACTGCTCTGCGGACAT;IPDRatio=2.69
Haloferax volcanii DS2 chromosome, complete genome	kinModCall	modified_base	9052	9052	22	+	.	coverage=65;context=GCAGAGCAGTGGGCCGCGATGATTCGCGGCGACGAGGCCTA;IPDRatio=1.52
Haloferax volcanii DS2 chromosome, complete genome	kinModCall	modified_base	9067	9067	22	+	.	coverage=65;context=GCGATGATTCGCGGCGACGAGGCCTACGCCGGCAGCGAGTC;IPDRatio=2.10
Haloferax volcanii DS2 chromosome, complete genome	kinModCall	modified_base	9120	9120	22	+	.	coverage=43;context=CGCGGAGTCGGTCCGCGACGTGATGGGATTCGAGCACGTCG;IPDRatio=1.54
Haloferax volcanii DS2 chromosome, complete genome	kinModCall	modified_base	9173	9173	21	-	.	coverage=50;context=CAAGAGGACGCCGTAGAGGACGTTCTCAGCGCCGCGGCCCT;IPDRatio=1.69
Haloferax volcanii DS2 chromosome, complete genome	kinModCall	modified_base	9177	9177	23	+	.	coverage=50;context=CCGCGGCGCTGAGAACGTCCTCTACGGCGTCCTCTTGGAGG;IPDRatio=1.70
Haloferax volcanii DS2 chromosome, complete genome	kinModCall	m4C	9190	9190	20	+	.	context=AACGTCCTCTACGGCGTCCTCTTGGAGGACGGCGACGTGGT;fracLow=0.127;coverage=52;IPDRatio=1.59;fracUp=0.497;frac=0.294;identificationQv=5
Haloferax volcanii DS2 chromosome, complete genome	kinModCall	modified_base	9213	9213	23	-	.	coverage=53;context=TGTCGAAATGGGAGTTGTTCGGCACCACGTCGCCGTCCTCC;IPDRatio=2.64
Haloferax volcanii DS2 chromosome, complete genome	kinModCall	modified_base	9220	9220	21	+	.	coverage=46;context=GGCGACGTGGTGCCGAACAACTCCCATTTCGACACGACCCG;IPDRatio=1.76
Haloferax volcanii DS2 chromosome, complete genome	kinModCall	modified_base	9243	9243	22	+	.	coverage=61;context=CCATTTCGACACGACCCGCGCCCACGTCGTCAATCAGGGCG;IPDRatio=1.68
Haloferax volcanii DS2 chromosome, complete genome	kinModCall	modified_base	9257	9257	33	-	.	coverage=66;context=GTCGACCGGCTCCGCGCCCTGATTGACGACGTGGGCGCGGG;IPDRatio=1.84
Haloferax volcanii DS2 chromosome, complete genome	kinModCall	modified_base	9269	9269	32	-	.	coverage=56;context=GGGCGACGGGCAGTCGACCGGCTCCGCGCCCTGATTGACGA;IPDRatio=2.59
Haloferax volcanii DS2 chromosome, complete genome	kinModCall	modified_base	9279	9279	21	-	.	coverage=76;context=CGCGAGCGGCGGGCGACGGGCAGTCGACCGGCTCCGCGCCC;IPDRatio=1.69
Haloferax volcanii DS2 chromosome, complete genome	kinModCall	modified_base	9291	9291	22	+	.	coverage=74;context=GGTCGACTGCCCGTCGCCCGCCGCTCGCGACCCCAACTCGA;IPDRatio=1.81
Haloferax volcanii DS2 chromosome, complete genome	kinModCall	modified_base	9298	9298	21	+	.	coverage=74;context=TGCCCGTCGCCCGCCGCTCGCGACCCCAACTCGACGGAGAC;IPDRatio=1.60
Haloferax volcanii DS2 chromosome, complete genome	kinModCall	modified_base	9302	9302	26	-	.	coverage=69;context=GAACGTCTCCGTCGAGTTGGGGTCGCGAGCGGCGGGCGACG;IPDRatio=2.43
Haloferax volcanii DS2 chromosome, complete genome	kinModCall	modified_base	9304	9304	21	+	.	coverage=62;context=TCGCCCGCCGCTCGCGACCCCAACTCGACGGAGACGTTCAA;IPDRatio=2.24
Haloferax volcanii DS2 chromosome, complete genome	kinModCall	modified_base	9306	9306	23	+	.	coverage=56;context=GCCCGCCGCTCGCGACCCCAACTCGACGGAGACGTTCAAGG;IPDRatio=1.72
Haloferax volcanii DS2 chromosome, complete genome	kinModCall	modified_base	9326	9326	36	-	.	coverage=60;context=CGCGTCGATGTCGAAGTTGCCCTTGAACGTCTCCGTCGAGT;IPDRatio=3.16
Haloferax volcanii DS2 chromosome, complete genome	kinModCall	modified_base	9361	9361	25	+	.	coverage=48;context=GACGCGGGCTACGCGCTCGTCGAGGAGGTCGGGGCCGACGC;IPDRatio=1.80
Haloferax volcanii DS2 chromosome, complete genome	kinModCall	modified_base	9382	9382	21	+	.	coverage=45;context=GAGGAGGTCGGGGCCGACGCGATTCCCGTCGTCGCCCTCAC;IPDRatio=1.79
Haloferax volcanii DS2 chromosome, complete genome	kinModCall	m6A	9411	9411	27	+	.	context=CGTCGCCCTCACCATCACGAACAACTCCGTCGCCGGCCAGC;fracLow=0.075;coverage=39;IPDRatio=1.88;fracUp=0.569;frac=0.332;identificationQv=9
Haloferax volcanii DS2 chromosome, complete genome	kinModCall	modified_base	9496	9496	21	-	.	coverage=60;context=GCGAACCGACAGGCGTCGATGACGAACATGGCGTCGATGTC;IPDRatio=1.87
Haloferax volcanii DS2 chromosome, complete genome	kinModCall	modified_base	9497	9497	26	-	.	coverage=61;context=CGCGAACCGACAGGCGTCGATGACGAACATGGCGTCGATGT;IPDRatio=1.87
Haloferax volcanii DS2 chromosome, complete genome	kinModCall	m4C	9500	9500	26	-	.	context=CTCCGCGAACCGACAGGCGTCGATGACGAACATGGCGTCGA;fracLow=0.679;coverage=63;IPDRatio=1.90;fracUp=0.884;frac=0.770;identificationQv=20
Haloferax volcanii DS2 chromosome, complete genome	kinModCall	modified_base	9503	9503	47	+	.	coverage=57;context=ACGCCATGTTCGTCATCGACGCCTGTCGGTTCGCGGAGAAC;IPDRatio=2.43
Haloferax volcanii DS2 chromosome, complete genome	kinModCall	modified_base	9525	9525	22	+	.	coverage=58;context=CTGTCGGTTCGCGGAGAACGCCCACTTCATCAAGACCCACG;IPDRatio=1.73
Haloferax volcanii DS2 chromosome, complete genome	kinModCall	m4C	9535	9535	20	+	.	context=GCGGAGAACGCCCACTTCATCAAGACCCACGAGGCGGGCTA;fracLow=0.331;coverage=59;IPDRatio=1.64;fracUp=0.828;frac=0.666;identificationQv=54
Haloferax volcanii DS2 chromosome, complete genome	kinModCall	m6A	9536	9536	28	+	.	context=CGGAGAACGCCCACTTCATCAAGACCCACGAGGCGGGCTAC;fracLow=0.004;coverage=61;IPDRatio=1.68;fracUp=0.203;frac=0.098;identificationQv=7
Haloferax volcanii DS2 chromosome, complete genome	kinModCall	modified_base	9552	9552	26	+	.	coverage=50;context=CATCAAGACCCACGAGGCGGGCTACGAGAACCACTCGGTCG;IPDRatio=1.90
Haloferax volcanii DS2 chromosome, complete genome	kinModCall	modified_base	9556	9556	22	-	.	coverage=64;context=TCGGCGACCGAGTGGTTCTCGTAGCCCGCCTCGTGGGTCTT;IPDRatio=1.54
Haloferax volcanii DS2 chromosome, complete genome	kinModCall	modified_base	9559	9559	25	+	.	coverage=55;context=ACCCACGAGGCGGGCTACGAGAACCACTCGGTCGCCGAAAT;IPDRatio=1.61
Haloferax volcanii DS2 chromosome, complete genome	kinModCall	modified_base	9565	9565	30	+	.	coverage=57;context=GAGGCGGGCTACGAGAACCACTCGGTCGCCGAAATCGCCCG;IPDRatio=1.93
Haloferax volcanii DS2 chromosome, complete genome	kinModCall	modified_base	9574	9574	29	+	.	coverage=49;context=TACGAGAACCACTCGGTCGCCGAAATCGCCCGCGCGCAGTT;IPDRatio=1.99
Haloferax volcanii DS2 chromosome, complete genome	kinModCall	modified_base	9578	9578	21	+	.	coverage=53;context=AGAACCACTCGGTCGCCGAAATCGCCCGCGCGCAGTTCGAA;IPDRatio=1.50
Haloferax volcanii DS2 chromosome, complete genome	kinModCall	modified_base	9616	9616	27	+	.	coverage=59;context=GAACACGCAGACGCCATCACGATGTCCGGGAAGAAGGACGC;IPDRatio=1.76
Haloferax volcanii DS2 chromosome, complete genome	kinModCall	modified_base	9629	9629	22	-	.	coverage=52;context=GATGTTGACGAGGGCGTCCTTCTTCCCGGACATCGTGATGG;IPDRatio=1.72
Haloferax volcanii DS2 chromosome, complete genome	kinModCall	modified_base	9631	9631	26	+	.	coverage=60;context=ATCACGATGTCCGGGAAGAAGGACGCCCTCGTCAACATCGG;IPDRatio=2.45
Haloferax volcanii DS2 chromosome, complete genome	kinModCall	modified_base	9632	9632	26	+	.	coverage=54;context=TCACGATGTCCGGGAAGAAGGACGCCCTCGTCAACATCGGC;IPDRatio=1.99
Haloferax volcanii DS2 chromosome, complete genome	kinModCall	modified_base	9641	9641	27	+	.	coverage=50;context=CCGGGAAGAAGGACGCCCTCGTCAACATCGGCGGCTTCGCC;IPDRatio=2.14
Haloferax volcanii DS2 chromosome, complete genome	kinModCall	modified_base	9693	9693	22	+	.	coverage=43;context=CGAGACGGTGTTCGAACACGCGAAACAGCGCGCCATCCTCT;IPDRatio=1.71
Haloferax volcanii DS2 chromosome, complete genome	kinModCall	modified_base	9719	9719	21	+	.	coverage=35;context=AGCGCGCCATCCTCTACGAGGGCTTTCCCACCTACGGCGGC;IPDRatio=3.16
Haloferax volcanii DS2 chromosome, complete genome	kinModCall	modified_base	9730	9730	22	+	.	coverage=25;context=CTCTACGAGGGCTTTCCCACCTACGGCGGCCTCTCGGGCCG;IPDRatio=1.88
Haloferax volcanii DS2 chromosome, complete genome	kinModCall	modified_base	9741	9741	25	+	.	coverage=29;context=CTTTCCCACCTACGGCGGCCTCTCGGGCCGCGACATCGAGG;IPDRatio=3.10
Haloferax volcanii DS2 chromosome, complete genome	kinModCall	modified_base	9854	9854	26	-	.	coverage=23;context=TTGGTAGACGGGGACGCCGGCCTCGACCAGCAGGTCGCCCA;IPDRatio=2.79
Haloferax volcanii DS2 chromosome, complete genome	kinModCall	modified_base	9893	9893	25	-	.	coverage=22;context=CTCGCCGGCGTCGAGGTAGACCGCGTGCCCGCCGGTCGGTT;IPDRatio=1.96
Haloferax volcanii DS2 chromosome, complete genome	kinModCall	modified_base	9934	9934	32	-	.	coverage=40;context=TCCTGTCCGGGGAACTCCTCTTTCGGGATGTGCGGGAACAC;IPDRatio=3.37
Haloferax volcanii DS2 chromosome, complete genome	kinModCall	modified_base	9936	9936	24	-	.	coverage=38;context=GTTCCTGTCCGGGGAACTCCTCTTTCGGGATGTGCGGGAAC;IPDRatio=2.09
Haloferax volcanii DS2 chromosome, complete genome	kinModCall	modified_base	9938	9938	29	-	.	coverage=45;context=GAGTTCCTGTCCGGGGAACTCCTCTTTCGGGATGTGCGGGA;IPDRatio=1.87
Haloferax volcanii DS2 chromosome, complete genome	kinModCall	modified_base	10035	10035	43	+	.	coverage=36;context=GTTCCCCGGCACCGACCGGCCAGACCTCGTGCGCCTCGCGC;IPDRatio=2.78
Haloferax volcanii DS2 chromosome, complete genome	kinModCall	modified_base	10040	10040	21	-	.	coverage=42;context=CGGGAGCGCGAGGCGCACGAGGTCTGGCCGGTCGGTGCCGG;IPDRatio=4.13
Haloferax volcanii DS2 chromosome, complete genome	kinModCall	modified_base	10060	10060	22	-	.	coverage=41;context=TCGCGGCTGTATGTGCGCCGCGGGAGCGCGAGGCGCACGAG;IPDRatio=1.80
Haloferax volcanii DS2 chromosome, complete genome	kinModCall	m4C	10068	10068	23	+	.	context=CCTCGCGCTCCCGCGGCGCACATACAGCCGCGAACACCTCG;fracLow=0.099;coverage=42;IPDRatio=1.84;fracUp=0.483;frac=0.294;identificationQv=18
Haloferax volcanii DS2 chromosome, complete genome	kinModCall	modified_base	10102	10102	21	+	.	coverage=54;context=CACCTCGAACACGTCGCCGAGACGGCCGCGAAGGTGATGGC;IPDRatio=1.56
Haloferax volcanii DS2 chromosome, complete genome	kinModCall	modified_base	10109	10109	22	-	.	coverage=73;context=GGCCGAGGCCATCACCTTCGCGGCCGTCTCGGCGACGTGTT;IPDRatio=1.67
Haloferax volcanii DS2 chromosome, complete genome	kinModCall	modified_base	10117	10117	23	+	.	coverage=85;context=GCCGAGACGGCCGCGAAGGTGATGGCCTCGGCCGGCGAATA;IPDRatio=1.55
Haloferax volcanii DS2 chromosome, complete genome	kinModCall	m4C	10147	10147	43	+	.	context=GCCGGCGAATACGGCGGCCTCGAAATCGTCGCGGAGCCGCC;fracLow=0.565;coverage=82;IPDRatio=2.21;fracUp=1.000;frac=0.942;identificationQv=12
Haloferax volcanii DS2 chromosome, complete genome	kinModCall	modified_base	10149	10149	21	+	.	coverage=83;context=CGGCGAATACGGCGGCCTCGAAATCGTCGCGGAGCCGCCGA;IPDRatio=1.52
Haloferax volcanii DS2 chromosome, complete genome	kinModCall	modified_base	10154	10154	23	-	.	coverage=85;context=CTTCATCGGCGGCTCCGCGACGATTTCGAGGCCGCCGTATT;IPDRatio=1.66
Haloferax volcanii DS2 chromosome, complete genome	kinModCall	modified_base	10165	10165	25	+	.	coverage=89;context=CTCGAAATCGTCGCGGAGCCGCCGATGAAGGAGCTTCGGCA;IPDRatio=1.61
Haloferax volcanii DS2 chromosome, complete genome	kinModCall	modified_base	10169	10169	24	+	.	coverage=89;context=AAATCGTCGCGGAGCCGCCGATGAAGGAGCTTCGGCATTTC;IPDRatio=1.49
Haloferax volcanii DS2 chromosome, complete genome	kinModCall	modified_base	10170	10170	22	+	.	coverage=85;context=AATCGTCGCGGAGCCGCCGATGAAGGAGCTTCGGCATTTCT;IPDRatio=1.58
Haloferax volcanii DS2 chromosome, complete genome	kinModCall	modified_base	10172	10172	26	+	.	coverage=87;context=TCGTCGCGGAGCCGCCGATGAAGGAGCTTCGGCATTTCTCG;IPDRatio=1.54
Haloferax volcanii DS2 chromosome, complete genome	kinModCall	m4C	10178	10178	25	+	.	context=CGGAGCCGCCGATGAAGGAGCTTCGGCATTTCTCGTCGCGG;fracLow=0.361;coverage=88;IPDRatio=1.44;fracUp=0.548;frac=0.500;identificationQv=5
Haloferax volcanii DS2 chromosome, complete genome	kinModCall	modified_base	10179	10179	21	-	.	coverage=84;context=GCCGCGACGAGAAATGCCGAAGCTCCTTCATCGGCGGCTCC;IPDRatio=1.48
Haloferax volcanii DS2 chromosome, complete genome	kinModCall	modified_base	10185	10185	22	+	.	coverage=88;context=GCCGATGAAGGAGCTTCGGCATTTCTCGTCGCGGCTCGAAC;IPDRatio=1.53
Haloferax volcanii DS2 chromosome, complete genome	kinModCall	modified_base	10187	10187	24	+	.	coverage=86;context=CGATGAAGGAGCTTCGGCATTTCTCGTCGCGGCTCGAACCG;IPDRatio=1.71
Haloferax volcanii DS2 chromosome, complete genome	kinModCall	modified_base	10201	10201	24	-	.	coverage=79;context=CATCAGTTCGACACCGGTTCGAGCCGCGACGAGAAATGCCG;IPDRatio=1.74
Haloferax volcanii DS2 chromosome, complete genome	kinModCall	modified_base	10203	10203	24	+	.	coverage=83;context=GCATTTCTCGTCGCGGCTCGAACCGGTGTCGAACTGATGGC;IPDRatio=1.52
Haloferax volcanii DS2 chromosome, complete genome	kinModCall	modified_base	10211	10211	29	+	.	coverage=76;context=CGTCGCGGCTCGAACCGGTGTCGAACTGATGGCTTCAGGAC;IPDRatio=1.71
Haloferax volcanii DS2 chromosome, complete genome	kinModCall	modified_base	10217	10217	21	+	.	coverage=85;context=GGCTCGAACCGGTGTCGAACTGATGGCTTCAGGACGGCCAC;IPDRatio=1.52
Haloferax volcanii DS2 chromosome, complete genome	kinModCall	modified_base	10219	10219	34	+	.	coverage=83;context=CTCGAACCGGTGTCGAACTGATGGCTTCAGGACGGCCACTC;IPDRatio=1.85
Haloferax volcanii DS2 chromosome, complete genome	kinModCall	modified_base	10227	10227	26	+	.	coverage=86;context=GGTGTCGAACTGATGGCTTCAGGACGGCCACTCGCGTTCCC;IPDRatio=1.86
Haloferax volcanii DS2 chromosome, complete genome	kinModCall	modified_base	10228	10228	22	+	.	coverage=82;context=GTGTCGAACTGATGGCTTCAGGACGGCCACTCGCGTTCCCC;IPDRatio=1.91
Haloferax volcanii DS2 chromosome, complete genome	kinModCall	modified_base	10230	10230	28	+	.	coverage=82;context=GTCGAACTGATGGCTTCAGGACGGCCACTCGCGTTCCCCTA;IPDRatio=1.66
Haloferax volcanii DS2 chromosome, complete genome	kinModCall	modified_base	10232	10232	28	+	.	coverage=80;context=CGAACTGATGGCTTCAGGACGGCCACTCGCGTTCCCCTATT;IPDRatio=3.02
Haloferax volcanii DS2 chromosome, complete genome	kinModCall	m4C	10241	10241	24	+	.	context=GGCTTCAGGACGGCCACTCGCGTTCCCCTATTTTCCCTCGT;fracLow=0.217;coverage=86;IPDRatio=1.64;fracUp=0.591;frac=0.410;identificationQv=6
Haloferax volcanii DS2 chromosome, complete genome	kinModCall	m4C	10247	10247	32	+	.	context=AGGACGGCCACTCGCGTTCCCCTATTTTCCCTCGTACAGCC;fracLow=0.434;coverage=84;IPDRatio=1.81;fracUp=0.759;frac=0.580;identificationQv=24
Haloferax volcanii DS2 chromosome, complete genome	kinModCall	modified_base	10247	10247	29	-	.	coverage=72;context=GGCTGTACGAGGGAAAATAGGGGAACGCGAGTGGCCGTCCT;IPDRatio=2.77
Haloferax volcanii DS2 chromosome, complete genome	kinModCall	m4C	10248	10248	26	+	.	context=GGACGGCCACTCGCGTTCCCCTATTTTCCCTCGTACAGCCG;fracLow=0.226;coverage=77;IPDRatio=1.62;fracUp=0.538;frac=0.385;identificationQv=226
Haloferax volcanii DS2 chromosome, complete genome	kinModCall	m6A	10250	10250	29	+	.	context=ACGGCCACTCGCGTTCCCCTATTTTCCCTCGTACAGCCGAC;fracLow=0.039;coverage=84;IPDRatio=1.71;fracUp=0.223;frac=0.118;identificationQv=14
Haloferax volcanii DS2 chromosome, complete genome	kinModCall	modified_base	10256	10256	25	-	.	coverage=72;context=TGGCGAGTCGGCTGTACGAGGGAAAATAGGGGAACGCGAGT;IPDRatio=1.82
Haloferax volcanii DS2 chromosome, complete genome	kinModCall	modified_base	10260	10260	22	+	.	coverage=84;context=GCGTTCCCCTATTTTCCCTCGTACAGCCGACTCGCCAGTCG;IPDRatio=1.49
Haloferax volcanii DS2 chromosome, complete genome	kinModCall	modified_base	10262	10262	30	+	.	coverage=87;context=GTTCCCCTATTTTCCCTCGTACAGCCGACTCGCCAGTCGCT;IPDRatio=1.64
Haloferax volcanii DS2 chromosome, complete genome	kinModCall	modified_base	10266	10266	21	-	.	coverage=68;context=CCGGAGCGACTGGCGAGTCGGCTGTACGAGGGAAAATAGGG;IPDRatio=1.61
Haloferax volcanii DS2 chromosome, complete genome	kinModCall	modified_base	10275	10275	26	-	.	coverage=84;context=GCCGGCCTGCCGGAGCGACTGGCGAGTCGGCTGTACGAGGG;IPDRatio=1.54
Haloferax volcanii DS2 chromosome, complete genome	kinModCall	m4C	10281	10281	20	+	.	context=TACAGCCGACTCGCCAGTCGCTCCGGCAGGCCGGCCTTGCG;fracLow=0.103;coverage=83;IPDRatio=1.46;fracUp=0.461;frac=0.286;identificationQv=11
Haloferax volcanii DS2 chromosome, complete genome	kinModCall	modified_base	10285	10285	28	+	.	coverage=79;context=GCCGACTCGCCAGTCGCTCCGGCAGGCCGGCCTTGCGTACG;IPDRatio=2.12
Haloferax volcanii DS2 chromosome, complete genome	kinModCall	modified_base	10290	10290	23	+	.	coverage=62;context=CTCGCCAGTCGCTCCGGCAGGCCGGCCTTGCGTACGCGCTC;IPDRatio=1.54
Haloferax volcanii DS2 chromosome, complete genome	kinModCall	modified_base	10320	10320	30	+	.	coverage=67;context=CGTACGCGCTCCGCGACGCGGTCGATGTCGTAGTTGACGCG;IPDRatio=1.89
Haloferax volcanii DS2 chromosome, complete genome	kinModCall	modified_base	10336	10336	23	+	.	coverage=74;context=CGCGGTCGATGTCGTAGTTGACGCGTTCCGCCTCGATTTCC;IPDRatio=1.53
Haloferax volcanii DS2 chromosome, complete genome	kinModCall	modified_base	10349	10349	21	+	.	coverage=68;context=GTAGTTGACGCGTTCCGCCTCGATTTCCATCGCGTCGAGGT;IPDRatio=1.51
Haloferax volcanii DS2 chromosome, complete genome	kinModCall	modified_base	10354	10354	28	+	.	coverage=60;context=TGACGCGTTCCGCCTCGATTTCCATCGCGTCGAGGTCGACG;IPDRatio=1.93
Haloferax volcanii DS2 chromosome, complete genome	kinModCall	modified_base	10369	10369	21	+	.	coverage=68;context=CGATTTCCATCGCGTCGAGGTCGACGACCGCGTAGGCCGCC;IPDRatio=1.53
Haloferax volcanii DS2 chromosome, complete genome	kinModCall	modified_base	10380	10380	28	+	.	coverage=70;context=GCGTCGAGGTCGACGACCGCGTAGGCCGCCCGCGGGTCGCC;IPDRatio=1.71
Haloferax volcanii DS2 chromosome, complete genome	kinModCall	modified_base	10383	10383	24	+	.	coverage=70;context=TCGAGGTCGACGACCGCGTAGGCCGCCCGCGGGTCGCCGTC;IPDRatio=1.95
Haloferax volcanii DS2 chromosome, complete genome	kinModCall	modified_base	10384	10384	21	-	.	coverage=67;context=CGACGGCGACCCGCGGGCGGCCTACGCGGTCGTCGACCTCG;IPDRatio=1.63
Haloferax volcanii DS2 chromosome, complete genome	kinModCall	modified_base	10386	10386	23	-	.	coverage=62;context=CGCGACGGCGACCCGCGGGCGGCCTACGCGGTCGTCGACCT;IPDRatio=2.16
Haloferax volcanii DS2 chromosome, complete genome	kinModCall	modified_base	10390	10390	23	-	.	coverage=60;context=GCCCCGCGACGGCGACCCGCGGGCGGCCTACGCGGTCGTCG;IPDRatio=1.76
Haloferax volcanii DS2 chromosome, complete genome	kinModCall	modified_base	10392	10392	34	+	.	coverage=70;context=ACGACCGCGTAGGCCGCCCGCGGGTCGCCGTCGCGGGGCTG;IPDRatio=2.11
Haloferax volcanii DS2 chromosome, complete genome	kinModCall	modified_base	10411	10411	21	+	.	coverage=67;context=GCGGGTCGCCGTCGCGGGGCTGGCCGACGCTACCGGGGTTC;IPDRatio=1.66
Haloferax volcanii DS2 chromosome, complete genome	kinModCall	m4C	10420	10420	20	+	.	context=CGTCGCGGGGCTGGCCGACGCTACCGGGGTTCAGCACGATT;fracLow=0.318;coverage=68;IPDRatio=1.43;fracUp=0.624;frac=0.501;identificationQv=11
Haloferax volcanii DS2 chromosome, complete genome	kinModCall	modified_base	10422	10422	27	+	.	coverage=70;context=TCGCGGGGCTGGCCGACGCTACCGGGGTTCAGCACGATTCC;IPDRatio=1.78
Haloferax volcanii DS2 chromosome, complete genome	kinModCall	modified_base	10425	10425	24	-	.	coverage=46;context=GACGGAATCGTGCTGAACCCCGGTAGCGTCGGCCAGCCCCG;IPDRatio=1.98
Haloferax volcanii DS2 chromosome, complete genome	kinModCall	modified_base	10432	10432	22	+	.	coverage=65;context=GGCCGACGCTACCGGGGTTCAGCACGATTCCGTCGTCGTAG;IPDRatio=1.69
Haloferax volcanii DS2 chromosome, complete genome	kinModCall	modified_base	10439	10439	24	+	.	coverage=74;context=GCTACCGGGGTTCAGCACGATTCCGTCGTCGTAGATTCGGT;IPDRatio=1.55
Haloferax volcanii DS2 chromosome, complete genome	kinModCall	modified_base	10454	10454	41	+	.	coverage=68;context=CACGATTCCGTCGTCGTAGATTCGGTAGCCCTGCACGTGGG;IPDRatio=1.98
Haloferax volcanii DS2 chromosome, complete genome	kinModCall	modified_base	10464	10464	30	+	.	coverage=58;context=TCGTCGTAGATTCGGTAGCCCTGCACGTGGGTGTGGCCCAA;IPDRatio=1.88
Haloferax volcanii DS2 chromosome, complete genome	kinModCall	modified_base	10478	10478	30	+	.	coverage=56;context=GTAGCCCTGCACGTGGGTGTGGCCCAACACCAGCAGGTCCT;IPDRatio=2.91
Haloferax volcanii DS2 chromosome, complete genome	kinModCall	modified_base	10486	10486	32	+	.	coverage=58;context=GCACGTGGGTGTGGCCCAACACCAGCAGGTCCTCGTCGTCG;IPDRatio=2.02
Haloferax volcanii DS2 chromosome, complete genome	kinModCall	modified_base	10496	10496	29	+	.	coverage=56;context=GTGGCCCAACACCAGCAGGTCCTCGTCGTCGAGGAGCGACG;IPDRatio=1.91
Haloferax volcanii DS2 chromosome, complete genome	kinModCall	modified_base	10533	10533	21	+	.	coverage=25;context=GACGGCGAGAAGTCGTCGGGATAGGTGTAGCGGTCGGGGTG;IPDRatio=1.84
Haloferax volcanii DS2 chromosome, complete genome	kinModCall	modified_base	10534	10534	24	+	.	coverage=27;context=ACGGCGAGAAGTCGTCGGGATAGGTGTAGCGGTCGGGGTGG;IPDRatio=1.99
Haloferax volcanii DS2 chromosome, complete genome	kinModCall	modified_base	10540	10540	22	-	.	coverage=25;context=CCCGAACCACCCCGACCGCTACACCTATCCCGACGACTTCT;IPDRatio=1.62
Haloferax volcanii DS2 chromosome, complete genome	kinModCall	modified_base	10555	10555	36	+	.	coverage=26;context=AGGTGTAGCGGTCGGGGTGGTTCGGGTGGCCGTGGGCGAGT;IPDRatio=2.16
Haloferax volcanii DS2 chromosome, complete genome	kinModCall	modified_base	10556	10556	24	+	.	coverage=24;context=GGTGTAGCGGTCGGGGTGGTTCGGGTGGCCGTGGGCGAGTT;IPDRatio=2.36
Haloferax volcanii DS2 chromosome, complete genome	kinModCall	modified_base	10576	10576	21	+	.	coverage=34;context=TCGGGTGGCCGTGGGCGAGTTTGACTCGGCCGTCGGCGAGC;IPDRatio=1.75
Haloferax volcanii DS2 chromosome, complete genome	kinModCall	modified_base	10580	10580	21	+	.	coverage=34;context=GTGGCCGTGGGCGAGTTTGACTCGGCCGTCGGCGAGCGTCC;IPDRatio=1.81
Haloferax volcanii DS2 chromosome, complete genome	kinModCall	modified_base	10583	10583	22	+	.	coverage=36;context=GCCGTGGGCGAGTTTGACTCGGCCGTCGGCGAGCGTCCGGT;IPDRatio=1.72
Haloferax volcanii DS2 chromosome, complete genome	kinModCall	modified_base	10604	10604	31	+	.	coverage=35;context=GCCGTCGGCGAGCGTCCGGTTCTTCGGAAGCGCCGAGAGCC;IPDRatio=2.52
Haloferax volcanii DS2 chromosome, complete genome	kinModCall	modified_base	10607	10607	21	+	.	coverage=27;context=GTCGGCGAGCGTCCGGTTCTTCGGAAGCGCCGAGAGCCAAT;IPDRatio=2.07
Haloferax volcanii DS2 chromosome, complete genome	kinModCall	m4C	10608	10608	27	+	.	context=TCGGCGAGCGTCCGGTTCTTCGGAAGCGCCGAGAGCCAATC;fracLow=0.443;coverage=26;IPDRatio=2.29;fracUp=1.000;frac=0.767;identificationQv=15
Haloferax volcanii DS2 chromosome, complete genome	kinModCall	modified_base	10635	10635	22	+	.	coverage=16;context=GCCGAGAGCCAATCCATCGACGCCGGCGACAGCGCGTCGCG;IPDRatio=1.83
Haloferax volcanii DS2 chromosome, complete genome	kinModCall	modified_base	10675	10675	21	-	.	coverage=15;context=CCGCTTCAACAGCATGGCGGCCGCGGGCGTCGACTACGCCC;IPDRatio=3.50
Haloferax volcanii DS2 chromosome, complete genome	kinModCall	modified_base	10688	10688	27	-	.	coverage=15;context=CGGGGACCGGCTTCCGCTTCAACAGCATGGCGGCCGCGGGC;IPDRatio=2.19
Haloferax volcanii DS2 chromosome, complete genome	kinModCall	modified_base	10750	10750	27	-	.	coverage=32;context=GTCCGAACTCGCAGAACGGGACGTGCCGACCGTCTCGGGGA;IPDRatio=2.83
Haloferax volcanii DS2 chromosome, complete genome	kinModCall	modified_base	10771	10771	21	+	.	coverage=38;context=CCCGTTCTGCGAGTTCGGACACGCACTCCTCGGGCCACGGG;IPDRatio=1.83
Haloferax volcanii DS2 chromosome, complete genome	kinModCall	modified_base	10792	10792	22	+	.	coverage=40;context=CGCACTCCTCGGGCCACGGGTTGTAGCCGACCACGTCGCCG;IPDRatio=2.12
Haloferax volcanii DS2 chromosome, complete genome	kinModCall	modified_base	10816	10816	22	-	.	coverage=41;context=CTCGGTCGACCGACTGGTCTGCGCCGGCGACGTGGTCGGCT;IPDRatio=2.11
Haloferax volcanii DS2 chromosome, complete genome	kinModCall	modified_base	10817	10817	23	-	.	coverage=40;context=CCTCGGTCGACCGACTGGTCTGCGCCGGCGACGTGGTCGGC;IPDRatio=2.35
Haloferax volcanii DS2 chromosome, complete genome	kinModCall	modified_base	10841	10841	30	+	.	coverage=40;context=CAGTCGGTCGACCGAGGGCATCGATTCGAGCACCGCTTCGA;IPDRatio=2.30
Haloferax volcanii DS2 chromosome, complete genome	kinModCall	modified_base	10849	10849	21	-	.	coverage=37;context=CCCGGCACTCGAAGCGGTGCTCGAATCGATGCCCTCGGTCG;IPDRatio=1.73
Haloferax volcanii DS2 chromosome, complete genome	kinModCall	m6A	10858	10858	44	-	.	context=CGGGAACCTCCCGGCACTCGAAGCGGTGCTCGAATCGATGC;fracLow=0.191;coverage=62;IPDRatio=3.76;fracUp=0.477;frac=0.326;identificationQv=34
Haloferax volcanii DS2 chromosome, complete genome	kinModCall	m4C	10862	10862	48	-	.	context=TGCACGGGAACCTCCCGGCACTCGAAGCGGTGCTCGAATCG;fracLow=0.285;coverage=62;IPDRatio=5.80;fracUp=0.563;frac=0.426;identificationQv=20
Haloferax volcanii DS2 chromosome, complete genome	kinModCall	modified_base	10881	10881	21	+	.	coverage=66;context=AGTGCCGGGAGGTTCCCGTGCACGTCCGAGATGACGCCCAG;IPDRatio=1.75
Haloferax volcanii DS2 chromosome, complete genome	kinModCall	modified_base	10889	10889	24	-	.	coverage=63;context=CCATGCGTCTGGGCGTCATCTCGGACGTGCACGGGAACCTC;IPDRatio=1.66
Haloferax volcanii DS2 chromosome, complete genome	kinModCall	modified_base	10891	10891	21	+	.	coverage=63;context=GGTTCCCGTGCACGTCCGAGATGACGCCCAGACGCATGGCT;IPDRatio=1.58
Haloferax volcanii DS2 chromosome, complete genome	kinModCall	modified_base	10906	10906	23	+	.	coverage=59;context=CCGAGATGACGCCCAGACGCATGGCTCGGTGTACGGTGTCG;IPDRatio=1.60
Haloferax volcanii DS2 chromosome, complete genome	kinModCall	modified_base	10909	10909	23	-	.	coverage=57;context=CCGCGACACCGTACACCGAGCCATGCGTCTGGGCGTCATCT;IPDRatio=2.14
Haloferax volcanii DS2 chromosome, complete genome	kinModCall	modified_base	10934	10934	27	+	.	coverage=56;context=GTGTACGGTGTCGCGGGTGAAAAATCTCGGGCCGCGGCGGC;IPDRatio=1.75
Haloferax volcanii DS2 chromosome, complete genome	kinModCall	modified_base	10957	10957	21	-	.	coverage=56;context=CTCCTTCTACAACGGCGAATAACGCCGCCGCGGCCCGAGAT;IPDRatio=1.63
Haloferax volcanii DS2 chromosome, complete genome	kinModCall	m4C	10965	10965	43	-	.	context=GTCGAAACCTCCTTCTACAACGGCGAATAACGCCGCCGCGG;fracLow=0.316;coverage=75;IPDRatio=4.79;fracUp=0.673;frac=0.573;identificationQv=70
Haloferax volcanii DS2 chromosome, complete genome	kinModCall	m6A	10966	10966	37	-	.	context=CGTCGAAACCTCCTTCTACAACGGCGAATAACGCCGCCGCG;fracLow=0.118;coverage=71;IPDRatio=2.02;fracUp=0.357;frac=0.220;identificationQv=15
Haloferax volcanii DS2 chromosome, complete genome	kinModCall	modified_base	10970	10970	24	+	.	coverage=73;context=GCGGCGTTATTCGCCGTTGTAGAAGGAGGTTTCGACGGCGT;IPDRatio=1.60
Haloferax volcanii DS2 chromosome, complete genome	kinModCall	modified_base	10971	10971	32	+	.	coverage=74;context=CGGCGTTATTCGCCGTTGTAGAAGGAGGTTTCGACGGCGTC;IPDRatio=1.78
Haloferax volcanii DS2 chromosome, complete genome	kinModCall	modified_base	10973	10973	23	+	.	coverage=71;context=GCGTTATTCGCCGTTGTAGAAGGAGGTTTCGACGGCGTCGC;IPDRatio=1.51
Haloferax volcanii DS2 chromosome, complete genome	kinModCall	modified_base	10978	10978	24	-	.	coverage=79;context=CGTCGGCGACGCCGTCGAAACCTCCTTCTACAACGGCGAAT;IPDRatio=1.69
Haloferax volcanii DS2 chromosome, complete genome	kinModCall	m6A	10980	10980	42	-	.	context=ACCGTCGGCGACGCCGTCGAAACCTCCTTCTACAACGGCGA;fracLow=0.086;coverage=74;IPDRatio=1.88;fracUp=0.294;frac=0.212;identificationQv=35
Haloferax volcanii DS2 chromosome, complete genome	kinModCall	modified_base	10995	10995	30	+	.	coverage=67;context=GAGGTTTCGACGGCGTCGCCGACGGTCGCGGCGGCGGCGCA;IPDRatio=1.74
Haloferax volcanii DS2 chromosome, complete genome	kinModCall	modified_base	11001	11001	25	-	.	coverage=75;context=GCCGTCTGCGCCGCCGCCGCGACCGTCGGCGACGCCGTCGA;IPDRatio=1.91
Haloferax volcanii DS2 chromosome, complete genome	kinModCall	modified_base	11006	11006	25	+	.	coverage=72;context=GGCGTCGCCGACGGTCGCGGCGGCGGCGCAGACGGCGTGTT;IPDRatio=1.78
Haloferax volcanii DS2 chromosome, complete genome	kinModCall	modified_base	11034	11034	24	-	.	coverage=81;context=GCCCGCGAACTGTACGACCACGAGTTCGAACACGCCGTCTG;IPDRatio=2.00
Haloferax volcanii DS2 chromosome, complete genome	kinModCall	modified_base	11037	11037	25	-	.	coverage=80;context=GCGGCCCGCGAACTGTACGACCACGAGTTCGAACACGCCGT;IPDRatio=1.67
Haloferax volcanii DS2 chromosome, complete genome	kinModCall	modified_base	11039	11039	21	-	.	coverage=84;context=ACGCGGCCCGCGAACTGTACGACCACGAGTTCGAACACGCC;IPDRatio=1.62
Haloferax volcanii DS2 chromosome, complete genome	kinModCall	modified_base	11045	11045	28	-	.	coverage=84;context=CCGCCGACGCGGCCCGCGAACTGTACGACCACGAGTTCGAA;IPDRatio=1.61
Haloferax volcanii DS2 chromosome, complete genome	kinModCall	modified_base	11052	11052	23	-	.	coverage=80;context=GAGACCGCCGCCGACGCGGCCCGCGAACTGTACGACCACGA;IPDRatio=2.04
Haloferax volcanii DS2 chromosome, complete genome	kinModCall	modified_base	11057	11057	25	+	.	coverage=79;context=GTCGTACAGTTCGCGGGCCGCGTCGGCGGCGGTCTCGGCGT;IPDRatio=1.54
Haloferax volcanii DS2 chromosome, complete genome	kinModCall	m4C	11061	11061	24	-	.	context=CTCGACGCCGAGACCGCCGCCGACGCGGCCCGCGAACTGTA;fracLow=0.156;coverage=60;IPDRatio=1.88;fracUp=0.617;frac=0.409;identificationQv=26
Haloferax volcanii DS2 chromosome, complete genome	kinModCall	m4C	11062	11062	22	-	.	context=CCTCGACGCCGAGACCGCCGCCGACGCGGCCCGCGAACTGT;fracLow=0.150;coverage=84;IPDRatio=1.78;fracUp=0.522;frac=0.381;identificationQv=35
Haloferax volcanii DS2 chromosome, complete genome	kinModCall	modified_base	11081	11081	23	+	.	coverage=85;context=GGCGGCGGTCTCGGCGTCGAGGTCGAACGCGCGCGGGTCGT;IPDRatio=2.01
Haloferax volcanii DS2 chromosome, complete genome	kinModCall	modified_base	11092	11092	26	-	.	coverage=91;context=CTACGAGGAAGACGACCCGCGCGCGTTCGACCTCGACGCCG;IPDRatio=1.83
Haloferax volcanii DS2 chromosome, complete genome	kinModCall	modified_base	11110	11110	26	-	.	coverage=89;context=ACCGACGCTCGTGGCGACCTACGAGGAAGACGACCCGCGCG;IPDRatio=1.64
Haloferax volcanii DS2 chromosome, complete genome	kinModCall	m4C	11116	11116	32	-	.	context=CACCGAACCGACGCTCGTGGCGACCTACGAGGAAGACGACC;fracLow=0.058;coverage=96;IPDRatio=1.68;fracUp=0.331;frac=0.176;identificationQv=9
Haloferax volcanii DS2 chromosome, complete genome	kinModCall	modified_base	11117	11117	21	+	.	coverage=105;context=GTCGTCTTCCTCGTAGGTCGCCACGAGCGTCGGTTCGGTGA;IPDRatio=1.77
Haloferax volcanii DS2 chromosome, complete genome	kinModCall	modified_base	11120	11120	21	-	.	coverage=112;context=CTGTCACCGAACCGACGCTCGTGGCGACCTACGAGGAAGAC;IPDRatio=2.13
Haloferax volcanii DS2 chromosome, complete genome	kinModCall	modified_base	11134	11134	26	-	.	coverage=112;context=CCTCGTCGTCGAAGCTGTCACCGAACCGACGCTCGTGGCGA;IPDRatio=1.80
Haloferax volcanii DS2 chromosome, complete genome	kinModCall	modified_base	11138	11138	24	+	.	coverage=106;context=CACGAGCGTCGGTTCGGTGACAGCTTCGACGACGAGGGCGT;IPDRatio=1.57
Haloferax volcanii DS2 chromosome, complete genome	kinModCall	modified_base	11139	11139	23	-	.	coverage=115;context=GACGCCCTCGTCGTCGAAGCTGTCACCGAACCGACGCTCGT;IPDRatio=1.39
Haloferax volcanii DS2 chromosome, complete genome	kinModCall	modified_base	11154	11154	30	-	.	coverage=110;context=GGCATCGTCCGCAAGGACGCCCTCGTCGTCGAAGCTGTCAC;IPDRatio=1.68
Haloferax volcanii DS2 chromosome, complete genome	kinModCall	modified_base	11160	11160	27	-	.	coverage=119;context=TACATCGGCATCGTCCGCAAGGACGCCCTCGTCGTCGAAGC;IPDRatio=2.20
Haloferax volcanii DS2 chromosome, complete genome	kinModCall	modified_base	11172	11172	26	+	.	coverage=106;context=AGGGCGTCCTTGCGGACGATGCCGATGTAGGCCTCGTCGTC;IPDRatio=1.93
Haloferax volcanii DS2 chromosome, complete genome	kinModCall	modified_base	11173	11173	32	+	.	coverage=107;context=GGGCGTCCTTGCGGACGATGCCGATGTAGGCCTCGTCGTCG;IPDRatio=2.09
Haloferax volcanii DS2 chromosome, complete genome	kinModCall	modified_base	11182	11182	27	+	.	coverage=63;context=TGCGGACGATGCCGATGTAGGCCTCGTCGTCGCCGACGACG;IPDRatio=2.05
Haloferax volcanii DS2 chromosome, complete genome	kinModCall	modified_base	11182	11182	25	-	.	coverage=79;context=CGTCGTCGGCGACGACGAGGCCTACATCGGCATCGTCCGCA;IPDRatio=1.63
Haloferax volcanii DS2 chromosome, complete genome	kinModCall	modified_base	11183	11183	24	-	.	coverage=72;context=GCGTCGTCGGCGACGACGAGGCCTACATCGGCATCGTCCGC;IPDRatio=1.76
Haloferax volcanii DS2 chromosome, complete genome	kinModCall	modified_base	11184	11184	34	-	.	coverage=80;context=GGCGTCGTCGGCGACGACGAGGCCTACATCGGCATCGTCCG;IPDRatio=3.03
Haloferax volcanii DS2 chromosome, complete genome	kinModCall	modified_base	11186	11186	21	-	.	coverage=88;context=CTGGCGTCGTCGGCGACGACGAGGCCTACATCGGCATCGTC;IPDRatio=1.70
Haloferax volcanii DS2 chromosome, complete genome	kinModCall	modified_base	11199	11199	23	+	.	coverage=101;context=TAGGCCTCGTCGTCGCCGACGACGCCAGCGATGCGGGGCGT;IPDRatio=1.59
Haloferax volcanii DS2 chromosome, complete genome	kinModCall	modified_base	11199	11199	24	-	.	coverage=95;context=ACGCCCCGCATCGCTGGCGTCGTCGGCGACGACGAGGCCTA;IPDRatio=1.53
Haloferax volcanii DS2 chromosome, complete genome	kinModCall	modified_base	11201	11201	21	+	.	coverage=101;context=GGCCTCGTCGTCGCCGACGACGCCAGCGATGCGGGGCGTGT;IPDRatio=1.62
Haloferax volcanii DS2 chromosome, complete genome	kinModCall	modified_base	11208	11208	40	-	.	coverage=108;context=GACTACGACACGCCCCGCATCGCTGGCGTCGTCGGCGACGA;IPDRatio=2.05
Haloferax volcanii DS2 chromosome, complete genome	kinModCall	m4C	11213	11213	23	-	.	context=AAGACGACTACGACACGCCCCGCATCGCTGGCGTCGTCGGC;fracLow=0.230;coverage=81;IPDRatio=2.29;fracUp=0.712;frac=0.476;identificationQv=6
Haloferax volcanii DS2 chromosome, complete genome	kinModCall	modified_base	11222	11222	32	+	.	coverage=96;context=GCCAGCGATGCGGGGCGTGTCGTAGTCGTCTTTCTCGTAGT;IPDRatio=1.87
Haloferax volcanii DS2 chromosome, complete genome	kinModCall	m4C	11229	11229	25	-	.	context=GCGCTCGACTACGAGAAAGACGACTACGACACGCCCCGCAT;fracLow=0.113;coverage=98;IPDRatio=1.59;fracUp=0.911;frac=0.487;identificationQv=21
Haloferax volcanii DS2 chromosome, complete genome	kinModCall	modified_base	11231	11231	21	-	.	coverage=103;context=TCGCGCTCGACTACGAGAAAGACGACTACGACACGCCCCGC;IPDRatio=1.47
Haloferax volcanii DS2 chromosome, complete genome	kinModCall	m4C	11237	11237	24	+	.	context=CGTGTCGTAGTCGTCTTTCTCGTAGTCGAGCGCGAGCAGAA;fracLow=0.072;coverage=96;IPDRatio=1.51;fracUp=0.611;frac=0.338;identificationQv=38
Haloferax volcanii DS2 chromosome, complete genome	kinModCall	modified_base	11242	11242	30	-	.	coverage=103;context=GGAGATTCTGCTCGCGCTCGACTACGAGAAAGACGACTACG;IPDRatio=1.63
Haloferax volcanii DS2 chromosome, complete genome	kinModCall	modified_base	11247	11247	21	-	.	coverage=97;context=CTCGCGGAGATTCTGCTCGCGCTCGACTACGAGAAAGACGA;IPDRatio=1.60
Haloferax volcanii DS2 chromosome, complete genome	kinModCall	modified_base	11253	11253	41	+	.	coverage=85;context=TTCTCGTAGTCGAGCGCGAGCAGAATCTCCGCGAGCGCGTC;IPDRatio=3.35
Haloferax volcanii DS2 chromosome, complete genome	kinModCall	modified_base	11269	11269	22	+	.	coverage=63;context=CGAGCAGAATCTCCGCGAGCGCGTCGCGCGGCGGGTAGCCG;IPDRatio=1.90
Haloferax volcanii DS2 chromosome, complete genome	kinModCall	modified_base	11269	11269	29	-	.	coverage=67;context=CGGCTACCCGCCGCGCGACGCGCTCGCGGAGATTCTGCTCG;IPDRatio=2.01
Haloferax volcanii DS2 chromosome, complete genome	kinModCall	modified_base	11301	11301	23	-	.	coverage=49;context=CAGGTCGACCCCGTCGCGGAGAAACTCGACCTCGGCTACCC;IPDRatio=1.73
Haloferax volcanii DS2 chromosome, complete genome	kinModCall	modified_base	11321	11321	21	+	.	coverage=50;context=CTCCGCGACGGGGTCGACCTGCGAGCCGTTGCCGACGACGA;IPDRatio=3.00
Haloferax volcanii DS2 chromosome, complete genome	kinModCall	modified_base	11323	11323	22	+	.	coverage=51;context=CCGCGACGGGGTCGACCTGCGAGCCGTTGCCGACGACGACG;IPDRatio=1.79
Haloferax volcanii DS2 chromosome, complete genome	kinModCall	modified_base	11352	11352	37	-	.	coverage=62;context=TACAACTGCGTCCGCGAGGGCGGCGACTACGTCGTCGTCGG;IPDRatio=3.06
Haloferax volcanii DS2 chromosome, complete genome	kinModCall	modified_base	11363	11363	23	+	.	coverage=67;context=GTAGTCGCCGCCCTCGCGGACGCAGTTGTAGGCGATGTAGG;IPDRatio=1.58
Haloferax volcanii DS2 chromosome, complete genome	kinModCall	modified_base	11373	11373	23	-	.	coverage=65;context=ACCGACAACCCCTACATCGCCTACAACTGCGTCCGCGAGGG;IPDRatio=1.65
Haloferax volcanii DS2 chromosome, complete genome	kinModCall	modified_base	11386	11386	28	-	.	coverage=67;context=CGACGCCCCCGAGACCGACAACCCCTACATCGCCTACAACT;IPDRatio=1.74
Haloferax volcanii DS2 chromosome, complete genome	kinModCall	modified_base	11401	11401	39	-	.	coverage=64;context=CGTCGGGCCGACGCCCGACGCCCCCGAGACCGACAACCCCT;IPDRatio=2.46
Haloferax volcanii DS2 chromosome, complete genome	kinModCall	modified_base	11476	11476	25	-	.	coverage=50;context=CGGAATCGGTGCGTATCGCGTCTCCTCTCGGTCCTTCCCGA;IPDRatio=1.87
Haloferax volcanii DS2 chromosome, complete genome	kinModCall	modified_base	11480	11480	25	+	.	coverage=53;context=GAAGGACCGAGAGGAGACGCGATACGCACCGATTCCGGGAC;IPDRatio=1.71
Haloferax volcanii DS2 chromosome, complete genome	kinModCall	modified_base	11514	11514	21	+	.	coverage=49;context=CCGGGACTAACGACGACGAAACGTCCGACGTACATACACGA;IPDRatio=1.82
Haloferax volcanii DS2 chromosome, complete genome	kinModCall	modified_base	11523	11523	25	+	.	coverage=46;context=ACGACGACGAAACGTCCGACGTACATACACGACAGTGGATA;IPDRatio=1.72
Haloferax volcanii DS2 chromosome, complete genome	kinModCall	modified_base	11556	11556	23	+	.	coverage=45;context=AGTGGATAGAATAGGGGGAAATAGTTGGCGGTTTATGCACG;IPDRatio=1.68
Haloferax volcanii DS2 chromosome, complete genome	kinModCall	modified_base	11603	11603	21	-	.	coverage=22;context=TGCGTGTCGATTCCGCCGTGGGATTTCGTCGCACGGTGACG;IPDRatio=3.29
Haloferax volcanii DS2 chromosome, complete genome	kinModCall	modified_base	11629	11629	24	+	.	coverage=45;context=CGGAATCGACACGCAACGTTTACAAATACCCGCGAAGTACG;IPDRatio=1.80
Haloferax volcanii DS2 chromosome, complete genome	kinModCall	modified_base	11631	11631	32	-	.	coverage=52;context=TTCGTACTTCGCGGGTATTTGTAAACGTTGCGTGTCGATTC;IPDRatio=2.29
Haloferax volcanii DS2 chromosome, complete genome	kinModCall	modified_base	11632	11632	21	-	.	coverage=48;context=GTTCGTACTTCGCGGGTATTTGTAAACGTTGCGTGTCGATT;IPDRatio=1.56
Haloferax volcanii DS2 chromosome, complete genome	kinModCall	modified_base	11636	11636	21	-	.	coverage=52;context=ATCAGTTCGTACTTCGCGGGTATTTGTAAACGTTGCGTGTC;IPDRatio=1.57
Haloferax volcanii DS2 chromosome, complete genome	kinModCall	modified_base	11664	11664	23	-	.	coverage=58;context=GATTGGCCACTACCCCATGGGACTTCGCATCAGTTCGTACT;IPDRatio=2.19
Haloferax volcanii DS2 chromosome, complete genome	kinModCall	modified_base	11712	11712	25	+	.	coverage=68;context=CTTCTGGGGGCAACGACCCAGGTTCGAATCCTGGTGGGACT;IPDRatio=2.07
Haloferax volcanii DS2 chromosome, complete genome	kinModCall	modified_base	11717	11717	28	-	.	coverage=72;context=GAAATAGTCCCACCAGGATTCGAACCTGGGTCGTTGCCCCC;IPDRatio=1.79
Haloferax volcanii DS2 chromosome, complete genome	kinModCall	modified_base	11721	11721	27	+	.	coverage=71;context=GCAACGACCCAGGTTCGAATCCTGGTGGGACTATTTCTCCG;IPDRatio=1.77
Haloferax volcanii DS2 chromosome, complete genome	kinModCall	modified_base	11723	11723	21	+	.	coverage=66;context=AACGACCCAGGTTCGAATCCTGGTGGGACTATTTCTCCGAT;IPDRatio=1.74
Haloferax volcanii DS2 chromosome, complete genome	kinModCall	modified_base	11729	11729	23	-	.	coverage=69;context=GTGAGAATCGGAGAAATAGTCCCACCAGGATTCGAACCTGG;IPDRatio=1.71
Haloferax volcanii DS2 chromosome, complete genome	kinModCall	modified_base	11761	11761	41	-	.	coverage=88;context=AGATCAGGGGGGACAGCGTAGCCTCGAAGCGCGTGAGAATC;IPDRatio=2.29
Haloferax volcanii DS2 chromosome, complete genome	kinModCall	modified_base	11768	11768	21	+	.	coverage=76;context=ACGCGCTTCGAGGCTACGCTGTCCCCCCTGATCTCCAGTTG;IPDRatio=1.56
Haloferax volcanii DS2 chromosome, complete genome	kinModCall	modified_base	11772	11772	24	-	.	coverage=68;context=GTTTCAACTGGAGATCAGGGGGGACAGCGTAGCCTCGAAGC;IPDRatio=2.18
Haloferax volcanii DS2 chromosome, complete genome	kinModCall	modified_base	11787	11787	23	+	.	coverage=72;context=TGTCCCCCCTGATCTCCAGTTGAAACGAAGGGGTGGGATTC;IPDRatio=1.49
Haloferax volcanii DS2 chromosome, complete genome	kinModCall	modified_base	11810	11810	28	+	.	coverage=69;context=AACGAAGGGGTGGGATTCGAAAACCCAAGGGGTTTGTTTCG;IPDRatio=1.61
Haloferax volcanii DS2 chromosome, complete genome	kinModCall	m4C	11815	11815	35	+	.	context=AGGGGTGGGATTCGAAAACCCAAGGGGTTTGTTTCGAGTGG;fracLow=0.220;coverage=62;IPDRatio=1.66;fracUp=0.877;frac=0.575;identificationQv=18
Haloferax volcanii DS2 chromosome, complete genome	kinModCall	modified_base	11817	11817	23	+	.	coverage=70;context=GGGTGGGATTCGAAAACCCAAGGGGTTTGTTTCGAGTGGAG;IPDRatio=1.62
Haloferax volcanii DS2 chromosome, complete genome	kinModCall	modified_base	11825	11825	31	+	.	coverage=66;context=TTCGAAAACCCAAGGGGTTTGTTTCGAGTGGAGTTCTTGAG;IPDRatio=1.74
Haloferax volcanii DS2 chromosome, complete genome	kinModCall	modified_base	11826	11826	22	+	.	coverage=63;context=TCGAAAACCCAAGGGGTTTGTTTCGAGTGGAGTTCTTGAGT;IPDRatio=1.99
Haloferax volcanii DS2 chromosome, complete genome	kinModCall	modified_base	11833	11833	27	-	.	coverage=59;context=AATCCGTACTCAAGAACTCCACTCGAAACAAACCCCTTGGG;IPDRatio=1.81
Haloferax volcanii DS2 chromosome, complete genome	kinModCall	modified_base	11840	11840	23	-	.	coverage=49;context=TCCCGCGAATCCGTACTCAAGAACTCCACTCGAAACAAACC;IPDRatio=1.69
Haloferax volcanii DS2 chromosome, complete genome	kinModCall	m4C	11843	11843	24	-	.	context=TGGTCCCGCGAATCCGTACTCAAGAACTCCACTCGAAACAA;fracLow=0.090;coverage=53;IPDRatio=1.71;fracUp=0.520;frac=0.324;identificationQv=14
Haloferax volcanii DS2 chromosome, complete genome	kinModCall	modified_base	11867	11867	22	+	.	coverage=49;context=ACGGATTCGCGGGACCACCGGATACGGCCGATACGGGCCGC;IPDRatio=1.58
Haloferax volcanii DS2 chromosome, complete genome	kinModCall	modified_base	11891	11891	25	-	.	coverage=49;context=GCGGTCGACCGCTAAGCGGTTTTCGCGGCCCGTATCGGCCG;IPDRatio=1.99
Haloferax volcanii DS2 chromosome, complete genome	kinModCall	modified_base	11916	11916	24	-	.	coverage=40;context=GGTCAGAGAGCGAGTGGCGCTCCTCGCGGTCGACCGCTAAG;IPDRatio=1.92
Haloferax volcanii DS2 chromosome, complete genome	kinModCall	modified_base	11967	11967	23	-	.	coverage=15;context=CGACGTGGGCGAGACGGAGTTGCACGTCGTCGACGGCGACC;IPDRatio=3.00
Haloferax volcanii DS2 chromosome, complete genome	kinModCall	modified_base	12024	12024	21	-	.	coverage=16;context=CTTCGAACCCGCAGAGACCCTCGGTGATTACGACGAGAGCC;IPDRatio=2.22
Haloferax volcanii DS2 chromosome, complete genome	kinModCall	modified_base	12107	12107	21	+	.	coverage=29;context=CCGCCGTCGACGAGAACCACGACGGGGAGCGTCCCTTCCGA;IPDRatio=2.10
Haloferax volcanii DS2 chromosome, complete genome	kinModCall	modified_base	12119	12119	25	-	.	coverage=24;context=GAAATCGGCGTCTCGGAAGGGACGCTCCCCGTCGTGGTTCT;IPDRatio=2.98
Haloferax volcanii DS2 chromosome, complete genome	kinModCall	m4C	12120	12120	21	+	.	context=GAACCACGACGGGGAGCGTCCCTTCCGAGACGCCGATTTCG;fracLow=1.000;coverage=27;IPDRatio=2.16;fracUp=1.000;frac=1.000;identificationQv=13
Haloferax volcanii DS2 chromosome, complete genome	kinModCall	modified_base	12167	12167	34	-	.	coverage=44;context=GAAATCCTCCTCTACGCCAGCGGCCGCCGGCAGATTAACCG;IPDRatio=3.52
Haloferax volcanii DS2 chromosome, complete genome	kinModCall	modified_base	12188	12188	47	-	.	coverage=64;context=ATCGCCCGCGACCGCGCCGTCGAAATCCTCCTCTACGCCAG;IPDRatio=3.23
Haloferax volcanii DS2 chromosome, complete genome	kinModCall	modified_base	12190	12190	33	-	.	coverage=68;context=AAATCGCCCGCGACCGCGCCGTCGAAATCCTCCTCTACGCC;IPDRatio=2.27
Haloferax volcanii DS2 chromosome, complete genome	kinModCall	modified_base	12203	12203	21	-	.	coverage=72;context=GCCCGCGGCAACGAAATCGCCCGCGACCGCGCCGTCGAAAT;IPDRatio=1.87
Haloferax volcanii DS2 chromosome, complete genome	kinModCall	modified_base	12209	12209	22	+	.	coverage=91;context=ACGGCGCGGTCGCGGGCGATTTCGTTGCCGCGGGCGATGGC;IPDRatio=1.39
Haloferax volcanii DS2 chromosome, complete genome	kinModCall	modified_base	12211	12211	21	+	.	coverage=88;context=GGCGCGGTCGCGGGCGATTTCGTTGCCGCGGGCGATGGCCC;IPDRatio=1.48
Haloferax volcanii DS2 chromosome, complete genome	kinModCall	modified_base	12213	12213	26	+	.	coverage=88;context=CGCGGTCGCGGGCGATTTCGTTGCCGCGGGCGATGGCCCTG;IPDRatio=1.76
Haloferax volcanii DS2 chromosome, complete genome	kinModCall	modified_base	12217	12217	36	-	.	coverage=84;context=CCGACAGGGCCATCGCCCGCGGCAACGAAATCGCCCGCGAC;IPDRatio=3.11
Haloferax volcanii DS2 chromosome, complete genome	kinModCall	modified_base	12219	12219	25	-	.	coverage=86;context=CGCCGACAGGGCCATCGCCCGCGGCAACGAAATCGCCCGCG;IPDRatio=3.09
Haloferax volcanii DS2 chromosome, complete genome	kinModCall	modified_base	12222	12222	23	-	.	coverage=86;context=GCTCGCCGACAGGGCCATCGCCCGCGGCAACGAAATCGCCC;IPDRatio=1.76
Haloferax volcanii DS2 chromosome, complete genome	kinModCall	modified_base	12224	12224	41	+	.	coverage=90;context=GCGATTTCGTTGCCGCGGGCGATGGCCCTGTCGGCGAGCTC;IPDRatio=1.84
Haloferax volcanii DS2 chromosome, complete genome	kinModCall	modified_base	12230	12230	21	-	.	coverage=84;context=GCGGTCGAGCTCGCCGACAGGGCCATCGCCCGCGGCAACGA;IPDRatio=1.57
Haloferax volcanii DS2 chromosome, complete genome	kinModCall	modified_base	12249	12249	26	+	.	coverage=93;context=CCCTGTCGGCGAGCTCGACCGCTCGTTCGAGGTGCTCGCGG;IPDRatio=1.89
Haloferax volcanii DS2 chromosome, complete genome	kinModCall	modified_base	12250	12250	36	+	.	coverage=75;context=CCTGTCGGCGAGCTCGACCGCTCGTTCGAGGTGCTCGCGGT;IPDRatio=1.80
Haloferax volcanii DS2 chromosome, complete genome	kinModCall	modified_base	12258	12258	22	-	.	coverage=87;context=CGTCGTGGACCGCGAGCACCTCGAACGAGCGGTCGAGCTCG;IPDRatio=1.78
Haloferax volcanii DS2 chromosome, complete genome	kinModCall	modified_base	12260	12260	47	-	.	coverage=84;context=TACGTCGTGGACCGCGAGCACCTCGAACGAGCGGTCGAGCT;IPDRatio=2.83
Haloferax volcanii DS2 chromosome, complete genome	kinModCall	modified_base	12263	12263	31	-	.	coverage=89;context=CGGTACGTCGTGGACCGCGAGCACCTCGAACGAGCGGTCGA;IPDRatio=1.94
Haloferax volcanii DS2 chromosome, complete genome	kinModCall	m4C	12277	12277	20	+	.	context=GAGGTGCTCGCGGTCCACGACGTACCGGGCGTCGAACGCCT;fracLow=0.075;coverage=76;IPDRatio=1.55;fracUp=0.513;frac=0.285;identificationQv=15
Haloferax volcanii DS2 chromosome, complete genome	kinModCall	modified_base	12284	12284	31	-	.	coverage=77;context=ACGGTGCAGGCGTTCGACGCCCGGTACGTCGTGGACCGCGA;IPDRatio=2.19
Haloferax volcanii DS2 chromosome, complete genome	kinModCall	modified_base	12285	12285	37	-	.	coverage=87;context=GACGGTGCAGGCGTTCGACGCCCGGTACGTCGTGGACCGCG;IPDRatio=1.97
Haloferax volcanii DS2 chromosome, complete genome	kinModCall	modified_base	12286	12286	23	+	.	coverage=86;context=GCGGTCCACGACGTACCGGGCGTCGAACGCCTGCACCGTCG;IPDRatio=1.83
Haloferax volcanii DS2 chromosome, complete genome	kinModCall	modified_base	12292	12292	22	+	.	coverage=104;context=CACGACGTACCGGGCGTCGAACGCCTGCACCGTCGCGCCCG;IPDRatio=1.44
Haloferax volcanii DS2 chromosome, complete genome	kinModCall	modified_base	12294	12294	21	+	.	coverage=106;context=CGACGTACCGGGCGTCGAACGCCTGCACCGTCGCGCCCGTC;IPDRatio=1.98
Haloferax volcanii DS2 chromosome, complete genome	kinModCall	modified_base	12296	12296	22	+	.	coverage=74;context=ACGTACCGGGCGTCGAACGCCTGCACCGTCGCGCCCGTCTC;IPDRatio=1.51
Haloferax volcanii DS2 chromosome, complete genome	kinModCall	modified_base	12303	12303	22	-	.	coverage=98;context=GGCCGACGAGACGGGCGCGACGGTGCAGGCGTTCGACGCCC;IPDRatio=1.48
Haloferax volcanii DS2 chromosome, complete genome	kinModCall	modified_base	12314	12314	21	-	.	coverage=100;context=GTCGGCGACGTGGCCGACGAGACGGGCGCGACGGTGCAGGC;IPDRatio=1.49
Haloferax volcanii DS2 chromosome, complete genome	kinModCall	modified_base	12317	12317	21	+	.	coverage=105;context=TGCACCGTCGCGCCCGTCTCGTCGGCCACGTCGCCGACGGC;IPDRatio=1.43
Haloferax volcanii DS2 chromosome, complete genome	kinModCall	modified_base	12317	12317	25	-	.	coverage=93;context=GCCGTCGGCGACGTGGCCGACGAGACGGGCGCGACGGTGCA;IPDRatio=1.57
Haloferax volcanii DS2 chromosome, complete genome	kinModCall	modified_base	12322	12322	27	+	.	coverage=104;context=CGTCGCGCCCGTCTCGTCGGCCACGTCGCCGACGGCCGCGA;IPDRatio=1.56
Haloferax volcanii DS2 chromosome, complete genome	kinModCall	modified_base	12335	12335	35	-	.	coverage=67;context=CTCGATTCGTTCATCGCGGCCGTCGGCGACGTGGCCGACGA;IPDRatio=1.92
Haloferax volcanii DS2 chromosome, complete genome	kinModCall	modified_base	12345	12345	28	-	.	coverage=95;context=CGTCTCGGACCTCGATTCGTTCATCGCGGCCGTCGGCGACG;IPDRatio=1.70
Haloferax volcanii DS2 chromosome, complete genome	kinModCall	modified_base	12350	12350	29	-	.	coverage=98;context=GCGACCGTCTCGGACCTCGATTCGTTCATCGCGGCCGTCGG;IPDRatio=1.71
Haloferax volcanii DS2 chromosome, complete genome	kinModCall	m6A	12351	12351	30	-	.	context=GGCGACCGTCTCGGACCTCGATTCGTTCATCGCGGCCGTCG;fracLow=0.103;coverage=98;IPDRatio=1.58;fracUp=0.348;frac=0.214;identificationQv=7
Haloferax volcanii DS2 chromosome, complete genome	kinModCall	m4C	12353	12353	35	-	.	context=GAGGCGACCGTCTCGGACCTCGATTCGTTCATCGCGGCCGT;fracLow=0.404;coverage=85;IPDRatio=1.76;fracUp=0.888;frac=0.642;identificationQv=75
Haloferax volcanii DS2 chromosome, complete genome	kinModCall	modified_base	12358	12358	31	+	.	coverage=107;context=CGCGATGAACGAATCGAGGTCCGAGACGGTCGCCTCGGCTT;IPDRatio=1.77
Haloferax volcanii DS2 chromosome, complete genome	kinModCall	modified_base	12359	12359	21	+	.	coverage=67;context=GCGATGAACGAATCGAGGTCCGAGACGGTCGCCTCGGCTTC;IPDRatio=1.57
Haloferax volcanii DS2 chromosome, complete genome	kinModCall	modified_base	12363	12363	21	-	.	coverage=98;context=CCTCGAAGCCGAGGCGACCGTCTCGGACCTCGATTCGTTCA;IPDRatio=1.63
Haloferax volcanii DS2 chromosome, complete genome	kinModCall	modified_base	12364	12364	32	-	.	coverage=94;context=TCCTCGAAGCCGAGGCGACCGTCTCGGACCTCGATTCGTTC;IPDRatio=2.10
Haloferax volcanii DS2 chromosome, complete genome	kinModCall	modified_base	12369	12369	25	+	.	coverage=109;context=AATCGAGGTCCGAGACGGTCGCCTCGGCTTCGAGGAGCCTC;IPDRatio=1.54
Haloferax volcanii DS2 chromosome, complete genome	kinModCall	modified_base	12373	12373	28	+	.	coverage=97;context=GAGGTCCGAGACGGTCGCCTCGGCTTCGAGGAGCCTCATTC;IPDRatio=1.74
Haloferax volcanii DS2 chromosome, complete genome	kinModCall	modified_base	12374	12374	24	+	.	coverage=93;context=AGGTCCGAGACGGTCGCCTCGGCTTCGAGGAGCCTCATTCG;IPDRatio=2.03
Haloferax volcanii DS2 chromosome, complete genome	kinModCall	modified_base	12375	12375	28	-	.	coverage=89;context=TCGAATGAGGCTCCTCGAAGCCGAGGCGACCGTCTCGGACC;IPDRatio=1.53
Haloferax volcanii DS2 chromosome, complete genome	kinModCall	modified_base	12377	12377	29	+	.	coverage=95;context=TCCGAGACGGTCGCCTCGGCTTCGAGGAGCCTCATTCGAAA;IPDRatio=1.55
Haloferax volcanii DS2 chromosome, complete genome	kinModCall	modified_base	12383	12383	21	+	.	coverage=69;context=ACGGTCGCCTCGGCTTCGAGGAGCCTCATTCGAAATCACCC;IPDRatio=1.53
Haloferax volcanii DS2 chromosome, complete genome	kinModCall	modified_base	12383	12383	31	-	.	coverage=69;context=GGGTGATTTCGAATGAGGCTCCTCGAAGCCGAGGCGACCGT;IPDRatio=1.84
Haloferax volcanii DS2 chromosome, complete genome	kinModCall	modified_base	12384	12384	29	-	.	coverage=73;context=TGGGTGATTTCGAATGAGGCTCCTCGAAGCCGAGGCGACCG;IPDRatio=1.64
Haloferax volcanii DS2 chromosome, complete genome	kinModCall	modified_base	12385	12385	27	+	.	coverage=68;context=GGTCGCCTCGGCTTCGAGGAGCCTCATTCGAAATCACCCAG;IPDRatio=1.98
Haloferax volcanii DS2 chromosome, complete genome	kinModCall	modified_base	12386	12386	38	+	.	coverage=71;context=GTCGCCTCGGCTTCGAGGAGCCTCATTCGAAATCACCCAGA;IPDRatio=1.84
Haloferax volcanii DS2 chromosome, complete genome	kinModCall	modified_base	12391	12391	25	-	.	coverage=72;context=GCCAGTCTGGGTGATTTCGAATGAGGCTCCTCGAAGCCGAG;IPDRatio=1.86
Haloferax volcanii DS2 chromosome, complete genome	kinModCall	modified_base	12397	12397	24	-	.	coverage=71;context=CAGCAGGCCAGTCTGGGTGATTTCGAATGAGGCTCCTCGAA;IPDRatio=1.77
Haloferax volcanii DS2 chromosome, complete genome	kinModCall	modified_base	12400	12400	21	+	.	coverage=74;context=GAGGAGCCTCATTCGAAATCACCCAGACTGGCCTGCTGGTC;IPDRatio=1.40
Haloferax volcanii DS2 chromosome, complete genome	kinModCall	modified_base	12401	12401	22	+	.	coverage=74;context=AGGAGCCTCATTCGAAATCACCCAGACTGGCCTGCTGGTCG;IPDRatio=1.41
Haloferax volcanii DS2 chromosome, complete genome	kinModCall	modified_base	12410	12410	54	-	.	coverage=68;context=AGAGCGCGCCGACCAGCAGGCCAGTCTGGGTGATTTCGAAT;IPDRatio=3.68
Haloferax volcanii DS2 chromosome, complete genome	kinModCall	modified_base	12411	12411	21	-	.	coverage=67;context=AAGAGCGCGCCGACCAGCAGGCCAGTCTGGGTGATTTCGAA;IPDRatio=2.17
Haloferax volcanii DS2 chromosome, complete genome	kinModCall	modified_base	12418	12418	23	-	.	coverage=68;context=ACGGCCAAAGAGCGCGCCGACCAGCAGGCCAGTCTGGGTGA;IPDRatio=1.55
Haloferax volcanii DS2 chromosome, complete genome	kinModCall	modified_base	12422	12422	21	-	.	coverage=65;context=CGAGACGGCCAAAGAGCGCGCCGACCAGCAGGCCAGTCTGG;IPDRatio=1.53
Haloferax volcanii DS2 chromosome, complete genome	kinModCall	modified_base	12425	12425	23	-	.	coverage=66;context=CTTCGAGACGGCCAAAGAGCGCGCCGACCAGCAGGCCAGTC;IPDRatio=1.83
Haloferax volcanii DS2 chromosome, complete genome	kinModCall	modified_base	12433	12433	28	-	.	coverage=42;context=GACGCCGGCTTCGAGACGGCCAAAGAGCGCGCCGACCAGCA;IPDRatio=2.37
Haloferax volcanii DS2 chromosome, complete genome	kinModCall	modified_base	12436	12436	22	-	.	coverage=70;context=GACGACGCCGGCTTCGAGACGGCCAAAGAGCGCGCCGACCA;IPDRatio=1.59
Haloferax volcanii DS2 chromosome, complete genome	kinModCall	modified_base	12438	12438	25	+	.	coverage=71;context=GTCGGCGCGCTCTTTGGCCGTCTCGAAGCCGGCGTCGTCGG;IPDRatio=1.60
Haloferax volcanii DS2 chromosome, complete genome	kinModCall	modified_base	12438	12438	24	-	.	coverage=74;context=CCGACGACGCCGGCTTCGAGACGGCCAAAGAGCGCGCCGAC;IPDRatio=1.70
Haloferax volcanii DS2 chromosome, complete genome	kinModCall	modified_base	12444	12444	25	-	.	coverage=75;context=CCGTCCCCGACGACGCCGGCTTCGAGACGGCCAAAGAGCGC;IPDRatio=1.55
Haloferax volcanii DS2 chromosome, complete genome	kinModCall	modified_base	12447	12447	24	-	.	coverage=75;context=ACGCCGTCCCCGACGACGCCGGCTTCGAGACGGCCAAAGAG;IPDRatio=2.05
Haloferax volcanii DS2 chromosome, complete genome	kinModCall	modified_base	12449	12449	34	-	.	coverage=69;context=CGACGCCGTCCCCGACGACGCCGGCTTCGAGACGGCCAAAG;IPDRatio=2.56
Haloferax volcanii DS2 chromosome, complete genome	kinModCall	modified_base	12450	12450	32	-	.	coverage=75;context=ACGACGCCGTCCCCGACGACGCCGGCTTCGAGACGGCCAAA;IPDRatio=1.96
Haloferax volcanii DS2 chromosome, complete genome	kinModCall	modified_base	12459	12459	22	-	.	coverage=64;context=ACGCGCCGGACGACGCCGTCCCCGACGACGCCGGCTTCGAG;IPDRatio=1.59
Haloferax volcanii DS2 chromosome, complete genome	kinModCall	modified_base	12469	12469	30	+	.	coverage=55;context=GCGTCGTCGGGGACGGCGTCGTCCGGCGCGTCGTCTTCGTC;IPDRatio=2.79
Haloferax volcanii DS2 chromosome, complete genome	kinModCall	modified_base	12484	12484	37	+	.	coverage=38;context=GCGTCGTCCGGCGCGTCGTCTTCGTCCACCGCGTCCATCGA;IPDRatio=3.93
Haloferax volcanii DS2 chromosome, complete genome	kinModCall	modified_base	12502	12502	29	-	.	coverage=27;context=GCGGGGAGAAAGGACCCGTCGATGGACGCGGTGGACGAAGA;IPDRatio=2.48
Haloferax volcanii DS2 chromosome, complete genome	kinModCall	modified_base	12534	12534	21	+	.	coverage=51;context=TCTCCCCGCGGCTTCGAGGATGTTCTCCGCGGTCTTCCTGC;IPDRatio=1.57
Haloferax volcanii DS2 chromosome, complete genome	kinModCall	m4C	12547	12547	21	+	.	context=TCGAGGATGTTCTCCGCGGTCTTCCTGCGACCCCGGAGGGC;fracLow=0.125;coverage=45;IPDRatio=2.22;fracUp=0.631;frac=0.384;identificationQv=21
Haloferax volcanii DS2 chromosome, complete genome	kinModCall	modified_base	12548	12548	26	+	.	coverage=51;context=CGAGGATGTTCTCCGCGGTCTTCCTGCGACCCCGGAGGGCG;IPDRatio=2.97
Haloferax volcanii DS2 chromosome, complete genome	kinModCall	modified_base	12562	12562	22	-	.	coverage=40;context=CCGCGCGTCCTCGCCGCCCTCCGGGGTCGCAGGAAGACCGC;IPDRatio=2.19
Haloferax volcanii DS2 chromosome, complete genome	kinModCall	modified_base	12583	12583	25	+	.	coverage=39;context=AGGGCGGCGAGGACGCGCGGTTTGTCGGCCTCGCGGAGGTC;IPDRatio=1.67
Haloferax volcanii DS2 chromosome, complete genome	kinModCall	modified_base	12586	12586	24	+	.	coverage=39;context=GCGGCGAGGACGCGCGGTTTGTCGGCCTCGCGGAGGTCGGC;IPDRatio=2.39
Haloferax volcanii DS2 chromosome, complete genome	kinModCall	modified_base	12597	12597	31	+	.	coverage=45;context=GCGCGGTTTGTCGGCCTCGCGGAGGTCGGCCCGAGTTTCGA;IPDRatio=2.06
Haloferax volcanii DS2 chromosome, complete genome	kinModCall	modified_base	12615	12615	21	-	.	coverage=51;context=GGCTGTTCGAGGCCGGCGTCGAAACTCGGGCCGACCTCCGC;IPDRatio=1.59
Haloferax volcanii DS2 chromosome, complete genome	kinModCall	modified_base	12632	12632	26	+	.	coverage=48;context=TTTCGACGCCGGCCTCGAACAGCCGGCGGGCGCGCTTTCGG;IPDRatio=1.95
Haloferax volcanii DS2 chromosome, complete genome	kinModCall	modified_base	12657	12657	34	-	.	coverage=61;context=ACCTCGCCGGCGTCCGCGGCGTCGGCCGAAAGCGCGCCCGC;IPDRatio=1.98
Haloferax volcanii DS2 chromosome, complete genome	kinModCall	modified_base	12667	12667	30	-	.	coverage=53;context=GAACTGCTCGACCTCGCCGGCGTCCGCGGCGTCGGCCGAAA;IPDRatio=2.04
Haloferax volcanii DS2 chromosome, complete genome	kinModCall	modified_base	12690	12690	22	-	.	coverage=56;context=GCGTCGAGTACGGCGTCCGCGAGGAACTGCTCGACCTCGCC;IPDRatio=2.04
Haloferax volcanii DS2 chromosome, complete genome	kinModCall	m4C	12696	12696	20	+	.	context=GTCGAGCAGTTCCTCGCGGACGCCGTACTCGACGCGCTTTT;fracLow=0.429;coverage=53;IPDRatio=1.82;fracUp=1.000;frac=0.742;identificationQv=4
Haloferax volcanii DS2 chromosome, complete genome	kinModCall	m4C	12712	12712	24	+	.	context=CGGACGCCGTACTCGACGCGCTTTTTCGCCTCGCGGACCGC;fracLow=0.249;coverage=56;IPDRatio=1.69;fracUp=0.544;frac=0.451;identificationQv=11
Haloferax volcanii DS2 chromosome, complete genome	kinModCall	modified_base	12719	12719	22	+	.	coverage=56;context=CGTACTCGACGCGCTTTTTCGCCTCGCGGACCGCGTACACC;IPDRatio=1.87
Haloferax volcanii DS2 chromosome, complete genome	kinModCall	modified_base	12728	12728	37	-	.	coverage=55;context=CCTCGATTCGGTGTACGCGGTCCGCGAGGCGAAAAAGCGCG;IPDRatio=2.35
Haloferax volcanii DS2 chromosome, complete genome	kinModCall	modified_base	12738	12738	31	-	.	coverage=57;context=CCGAACTCGACCTCGATTCGGTGTACGCGGTCCGCGAGGCG;IPDRatio=4.60
Haloferax volcanii DS2 chromosome, complete genome	kinModCall	modified_base	12745	12745	32	-	.	coverage=60;context=CTCGCCACCGAACTCGACCTCGATTCGGTGTACGCGGTCCG;IPDRatio=2.12
Haloferax volcanii DS2 chromosome, complete genome	kinModCall	modified_base	12753	12753	21	-	.	coverage=56;context=CCGAGCGACTCGCCACCGAACTCGACCTCGATTCGGTGTAC;IPDRatio=1.49
Haloferax volcanii DS2 chromosome, complete genome	kinModCall	m4C	12769	12769	25	+	.	context=TCGAGTTCGGTGGCGAGTCGCTCGGCCGCGCCGAGGAGCCA;fracLow=0.119;coverage=61;IPDRatio=1.67;fracUp=0.550;frac=0.333;identificationQv=14
Haloferax volcanii DS2 chromosome, complete genome	kinModCall	modified_base	12778	12778	41	-	.	coverage=62;context=ACCTCCGAGTGGCTCCTCGGCGCGGCCGAGCGACTCGCCAC;IPDRatio=2.15
Haloferax volcanii DS2 chromosome, complete genome	kinModCall	modified_base	12782	12782	24	+	.	coverage=63;context=CGAGTCGCTCGGCCGCGCCGAGGAGCCACTCGGAGGTCTCG;IPDRatio=1.55
Haloferax volcanii DS2 chromosome, complete genome	kinModCall	modified_base	12783	12783	32	+	.	coverage=61;context=GAGTCGCTCGGCCGCGCCGAGGAGCCACTCGGAGGTCTCGA;IPDRatio=2.09
Haloferax volcanii DS2 chromosome, complete genome	kinModCall	modified_base	12785	12785	28	+	.	coverage=60;context=GTCGCTCGGCCGCGCCGAGGAGCCACTCGGAGGTCTCGACT;IPDRatio=1.86
Haloferax volcanii DS2 chromosome, complete genome	kinModCall	modified_base	12786	12786	21	+	.	coverage=59;context=TCGCTCGGCCGCGCCGAGGAGCCACTCGGAGGTCTCGACTT;IPDRatio=1.67
Haloferax volcanii DS2 chromosome, complete genome	kinModCall	modified_base	12787	12787	22	-	.	coverage=62;context=AAAGTCGAGACCTCCGAGTGGCTCCTCGGCGCGGCCGAGCG;IPDRatio=1.60
Haloferax volcanii DS2 chromosome, complete genome	kinModCall	modified_base	12795	12795	33	-	.	coverage=67;context=TCCGCGGGAAAGTCGAGACCTCCGAGTGGCTCCTCGGCGCG;IPDRatio=1.81
Haloferax volcanii DS2 chromosome, complete genome	kinModCall	modified_base	12798	12798	31	+	.	coverage=68;context=GCCGAGGAGCCACTCGGAGGTCTCGACTTTCCCGCGGATGT;IPDRatio=2.14
Haloferax volcanii DS2 chromosome, complete genome	kinModCall	m4C	12799	12799	31	+	.	context=CCGAGGAGCCACTCGGAGGTCTCGACTTTCCCGCGGATGTC;fracLow=0.119;coverage=69;IPDRatio=1.73;fracUp=0.542;frac=0.324;identificationQv=19
Haloferax volcanii DS2 chromosome, complete genome	kinModCall	modified_base	12799	12799	23	-	.	coverage=62;context=GACATCCGCGGGAAAGTCGAGACCTCCGAGTGGCTCCTCGG;IPDRatio=1.65
Haloferax volcanii DS2 chromosome, complete genome	kinModCall	modified_base	12802	12802	27	+	.	coverage=63;context=AGGAGCCACTCGGAGGTCTCGACTTTCCCGCGGATGTCGCC;IPDRatio=1.78
Haloferax volcanii DS2 chromosome, complete genome	kinModCall	modified_base	12805	12805	22	+	.	coverage=63;context=AGCCACTCGGAGGTCTCGACTTTCCCGCGGATGTCGCCGGG;IPDRatio=1.55
Haloferax volcanii DS2 chromosome, complete genome	kinModCall	m4C	12820	12820	22	-	.	context=CGCTACGGGGTCGGCCCCGGCGACATCCGCGGGAAAGTCGA;fracLow=0.407;coverage=65;IPDRatio=1.55;fracUp=0.996;frac=0.880;identificationQv=14
Haloferax volcanii DS2 chromosome, complete genome	kinModCall	modified_base	12825	12825	25	+	.	coverage=49;context=TTTCCCGCGGATGTCGCCGGGGCCGACCCCGTAGCGCTCGG;IPDRatio=1.89
Haloferax volcanii DS2 chromosome, complete genome	kinModCall	modified_base	12839	12839	23	+	.	coverage=64;context=CGCCGGGGCCGACCCCGTAGCGCTCGGTGATGCGGTCTTCG;IPDRatio=2.35
Haloferax volcanii DS2 chromosome, complete genome	kinModCall	m4C	12858	12858	20	+	.	context=GCGCTCGGTGATGCGGTCTTCGTCCACCTCGCCGACCCAGT;fracLow=0.421;coverage=61;IPDRatio=1.74;fracUp=0.824;frac=0.639;identificationQv=36
Haloferax volcanii DS2 chromosome, complete genome	kinModCall	modified_base	12858	12858	37	-	.	coverage=65;context=ACTGGGTCGGCGAGGTGGACGAAGACCGCATCACCGAGCGC;IPDRatio=2.07
Haloferax volcanii DS2 chromosome, complete genome	kinModCall	modified_base	12877	12877	26	-	.	coverage=66;context=ACCGCGAAACTCCTCGAAGACTGGGTCGGCGAGGTGGACGA;IPDRatio=1.68
Haloferax volcanii DS2 chromosome, complete genome	kinModCall	modified_base	12878	12878	27	+	.	coverage=67;context=CGTCCACCTCGCCGACCCAGTCTTCGAGGAGTTTCGCGGTC;IPDRatio=1.88
Haloferax volcanii DS2 chromosome, complete genome	kinModCall	modified_base	12880	12880	29	+	.	coverage=70;context=TCCACCTCGCCGACCCAGTCTTCGAGGAGTTTCGCGGTCTT;IPDRatio=1.91
Haloferax volcanii DS2 chromosome, complete genome	kinModCall	modified_base	12886	12886	27	+	.	coverage=59;context=TCGCCGACCCAGTCTTCGAGGAGTTTCGCGGTCTTCAGCGC;IPDRatio=1.80
Haloferax volcanii DS2 chromosome, complete genome	kinModCall	modified_base	12888	12888	33	+	.	coverage=64;context=GCCGACCCAGTCTTCGAGGAGTTTCGCGGTCTTCAGCGCCG;IPDRatio=2.07
Haloferax volcanii DS2 chromosome, complete genome	kinModCall	modified_base	12890	12890	40	+	.	coverage=62;context=CGACCCAGTCTTCGAGGAGTTTCGCGGTCTTCAGCGCCGAC;IPDRatio=4.06
Haloferax volcanii DS2 chromosome, complete genome	kinModCall	modified_base	13096	13096	32	+	.	coverage=41;context=GTCGGATACGTCCGGTCCGTCTCGACCCCGTCGGCGTCGTC;IPDRatio=2.07
Haloferax volcanii DS2 chromosome, complete genome	kinModCall	modified_base	13141	13141	21	+	.	coverage=42;context=TCGCCGTCGCCGTTCGCCCCCACCCCGTCTTCGCCGCCTCC;IPDRatio=2.11
Haloferax volcanii DS2 chromosome, complete genome	kinModCall	modified_base	13156	13156	27	+	.	coverage=46;context=GCCCCCACCCCGTCTTCGCCGCCTCCACCGTCGCCGTCGTC;IPDRatio=2.02
Haloferax volcanii DS2 chromosome, complete genome	kinModCall	modified_base	13158	13158	21	+	.	coverage=39;context=CCCCACCCCGTCTTCGCCGCCTCCACCGTCGCCGTCGTCAG;IPDRatio=1.77
Haloferax volcanii DS2 chromosome, complete genome	kinModCall	modified_base	13163	13163	21	-	.	coverage=50;context=GGTCGCTGACGACGGCGACGGTGGAGGCGGCGAAGACGGGG;IPDRatio=3.37
Haloferax volcanii DS2 chromosome, complete genome	kinModCall	m4C	13204	13204	20	-	.	context=GAATCCGACGAATCCGGCGGCTTCCAGCGGGCAAGCGAGAT;fracLow=0.113;coverage=42;IPDRatio=2.56;fracUp=0.588;frac=0.379;identificationQv=10
Haloferax volcanii DS2 chromosome, complete genome	kinModCall	modified_base	13215	13215	23	-	.	coverage=44;context=GAGACCGAAGCGAATCCGACGAATCCGGCGGCTTCCAGCGG;IPDRatio=1.80
Haloferax volcanii DS2 chromosome, complete genome	kinModCall	modified_base	13224	13224	24	-	.	coverage=39;context=AGCCGACGCGAGACCGAAGCGAATCCGACGAATCCGGCGGC;IPDRatio=1.93
Haloferax volcanii DS2 chromosome, complete genome	kinModCall	modified_base	13227	13227	24	+	.	coverage=41;context=GCCGGATTCGTCGGATTCGCTTCGGTCTCGCGTCGGCTTCT;IPDRatio=1.82
Haloferax volcanii DS2 chromosome, complete genome	kinModCall	modified_base	13253	13253	21	-	.	coverage=47;context=CCGGGCGCTCGCGGGCGAGACGCCCGAGAAGCCGACGCGAG;IPDRatio=1.49
Haloferax volcanii DS2 chromosome, complete genome	kinModCall	modified_base	13373	13373	21	+	.	coverage=47;context=GCGAGACGGTGTGGCCGACGGGCGTCGCCTGTATGGTCTCT;IPDRatio=3.08
Haloferax volcanii DS2 chromosome, complete genome	kinModCall	modified_base	13374	13374	23	+	.	coverage=34;context=CGAGACGGTGTGGCCGACGGGCGTCGCCTGTATGGTCTCTC;IPDRatio=1.97
Haloferax volcanii DS2 chromosome, complete genome	kinModCall	modified_base	13381	13381	29	+	.	coverage=47;context=GTGTGGCCGACGGGCGTCGCCTGTATGGTCTCTCCTTCGAA;IPDRatio=1.89
Haloferax volcanii DS2 chromosome, complete genome	kinModCall	modified_base	13418	13418	22	-	.	coverage=48;context=CGTGCTCGACTACCTCGAAGTAAACGGGTTCGTCGAGTTCG;IPDRatio=1.95
Haloferax volcanii DS2 chromosome, complete genome	kinModCall	modified_base	13430	13430	23	-	.	coverage=47;context=GGTGACGGACCGCGTGCTCGACTACCTCGAAGTAAACGGGT;IPDRatio=1.72
Haloferax volcanii DS2 chromosome, complete genome	kinModCall	modified_base	13625	13625	21	+	.	coverage=40;context=CCTCGGCGTCGGCCCAGATGTACCGCTCGAACAGTTCGTCG;IPDRatio=1.82
Haloferax volcanii DS2 chromosome, complete genome	kinModCall	modified_base	13644	13644	31	-	.	coverage=47;context=CGAAGGACGCGGACGCCCGCGACGAACTGTTCGAGCGGTAC;IPDRatio=2.23
Haloferax volcanii DS2 chromosome, complete genome	kinModCall	modified_base	13657	13657	26	+	.	coverage=47;context=AGTTCGTCGCGGGCGTCCGCGTCCTTCGCCAACAGCACCGC;IPDRatio=1.92
Haloferax volcanii DS2 chromosome, complete genome	kinModCall	modified_base	13661	13661	21	+	.	coverage=51;context=CGTCGCGGGCGTCCGCGTCCTTCGCCAACAGCACCGCCTCG;IPDRatio=1.51
Haloferax volcanii DS2 chromosome, complete genome	kinModCall	modified_base	13663	13663	22	+	.	coverage=50;context=TCGCGGGCGTCCGCGTCCTTCGCCAACAGCACCGCCTCGCC;IPDRatio=1.68
Haloferax volcanii DS2 chromosome, complete genome	kinModCall	modified_base	13719	13719	22	+	.	coverage=35;context=GGGGCGGCCGGCCCGACCCATCATCTGGTGGACTTCGAGCA;IPDRatio=1.96
Haloferax volcanii DS2 chromosome, complete genome	kinModCall	modified_base	13754	13754	30	-	.	coverage=31;context=CGACGGCGACTACGGCGGCATGAAACCGCTGGACGTGCTCG;IPDRatio=2.12
Haloferax volcanii DS2 chromosome, complete genome	kinModCall	modified_base	13776	13776	29	-	.	coverage=30;context=TCGTCCGCGACTGGCAACGCTACGACGGCGACTACGGCGGC;IPDRatio=2.38
Haloferax volcanii DS2 chromosome, complete genome	kinModCall	modified_base	13780	13780	22	+	.	coverage=34;context=CCGTAGTCGCCGTCGTAGCGTTGCCAGTCGCGGACGACGAC;IPDRatio=1.68
Haloferax volcanii DS2 chromosome, complete genome	kinModCall	modified_base	13781	13781	25	+	.	coverage=33;context=CGTAGTCGCCGTCGTAGCGTTGCCAGTCGCGGACGACGACG;IPDRatio=1.95
Haloferax volcanii DS2 chromosome, complete genome	kinModCall	modified_base	13788	13788	25	-	.	coverage=31;context=GCCGCCGCGTCGTCGTCCGCGACTGGCAACGCTACGACGGC;IPDRatio=1.88
Haloferax volcanii DS2 chromosome, complete genome	kinModCall	modified_base	13849	13849	22	+	.	coverage=36;context=GCGAGCGTCGGCGTCGCGCAGATGCATTTGATGAGTCTGTC;IPDRatio=1.84
Haloferax volcanii DS2 chromosome, complete genome	kinModCall	m4C	13861	13861	22	-	.	context=GACGCCTTCCGCGACAGACTCATCAAATGCATCTGCGCGAC;fracLow=0.160;coverage=34;IPDRatio=2.06;fracUp=0.630;frac=0.480;identificationQv=24
Haloferax volcanii DS2 chromosome, complete genome	kinModCall	m4C	13873	13873	23	-	.	context=ACGCTCGTGGAAGACGCCTTCCGCGACAGACTCATCAAATG;fracLow=0.238;coverage=37;IPDRatio=1.66;fracUp=1.000;frac=0.603;identificationQv=4
Haloferax volcanii DS2 chromosome, complete genome	kinModCall	modified_base	13878	13878	26	-	.	coverage=37;context=ACCGAACGCTCGTGGAAGACGCCTTCCGCGACAGACTCATC;IPDRatio=1.94
Haloferax volcanii DS2 chromosome, complete genome	kinModCall	modified_base	13900	13900	22	-	.	coverage=31;context=CACGCGGGACTCGCCGCGGAACACCGAACGCTCGTGGAAGA;IPDRatio=1.84
Haloferax volcanii DS2 chromosome, complete genome	kinModCall	modified_base	13902	13902	25	-	.	coverage=33;context=ACCACGCGGGACTCGCCGCGGAACACCGAACGCTCGTGGAA;IPDRatio=2.11
Haloferax volcanii DS2 chromosome, complete genome	kinModCall	modified_base	13919	13919	21	-	.	coverage=32;context=CAAAGGCGCGGCGTTCCACCACGCGGGACTCGCCGCGGAAC;IPDRatio=1.84
Haloferax volcanii DS2 chromosome, complete genome	kinModCall	modified_base	13936	13936	31	-	.	coverage=33;context=CTCGCCAACGCGGTCGCCAAAGGCGCGGCGTTCCACCACGC;IPDRatio=1.86
Haloferax volcanii DS2 chromosome, complete genome	kinModCall	m4C	13948	13948	25	-	.	context=ACCTCCGACGACCTCGCCAACGCGGTCGCCAAAGGCGCGGC;fracLow=0.245;coverage=29;IPDRatio=2.23;fracUp=1.000;frac=0.691;identificationQv=23
Haloferax volcanii DS2 chromosome, complete genome	kinModCall	modified_base	13953	13953	26	+	.	coverage=31;context=GCCTTTGGCGACCGCGTTGGCGAGGTCGTCGGAGGTCTCGG;IPDRatio=1.95
Haloferax volcanii DS2 chromosome, complete genome	kinModCall	m4C	13956	13956	24	-	.	context=ACACCGAGACCTCCGACGACCTCGCCAACGCGGTCGCCAAA;fracLow=0.090;coverage=26;IPDRatio=2.59;fracUp=0.635;frac=0.362;identificationQv=15
Haloferax volcanii DS2 chromosome, complete genome	kinModCall	m6A	13958	13958	32	-	.	context=CGACACCGAGACCTCCGACGACCTCGCCAACGCGGTCGCCA;fracLow=0.086;coverage=30;IPDRatio=2.19;fracUp=0.500;frac=0.314;identificationQv=38
Haloferax volcanii DS2 chromosome, complete genome	kinModCall	m6A	13961	13961	20	-	.	context=GTCCGACACCGAGACCTCCGACGACCTCGCCAACGCGGTCG;fracLow=0.048;coverage=28;IPDRatio=1.99;fracUp=0.457;frac=0.259;identificationQv=3
Haloferax volcanii DS2 chromosome, complete genome	kinModCall	modified_base	13968	13968	26	-	.	coverage=30;context=GCGACGTGTCCGACACCGAGACCTCCGACGACCTCGCCAAC;IPDRatio=1.96
Haloferax volcanii DS2 chromosome, complete genome	kinModCall	modified_base	13971	13971	23	-	.	coverage=30;context=TACGCGACGTGTCCGACACCGAGACCTCCGACGACCTCGCC;IPDRatio=2.08
Haloferax volcanii DS2 chromosome, complete genome	kinModCall	modified_base	13974	13974	21	-	.	coverage=29;context=AGATACGCGACGTGTCCGACACCGAGACCTCCGACGACCTC;IPDRatio=1.87
Haloferax volcanii DS2 chromosome, complete genome	kinModCall	modified_base	13977	13977	24	-	.	coverage=29;context=CCGAGATACGCGACGTGTCCGACACCGAGACCTCCGACGAC;IPDRatio=2.43
Haloferax volcanii DS2 chromosome, complete genome	kinModCall	modified_base	13992	13992	22	-	.	coverage=29;context=TCGCGGAGCTCGCCGCCGAGATACGCGACGTGTCCGACACC;IPDRatio=1.71
Haloferax volcanii DS2 chromosome, complete genome	kinModCall	modified_base	13993	13993	26	-	.	coverage=31;context=CTCGCGGAGCTCGCCGCCGAGATACGCGACGTGTCCGACAC;IPDRatio=2.23
Haloferax volcanii DS2 chromosome, complete genome	kinModCall	modified_base	13994	13994	23	-	.	coverage=30;context=CCTCGCGGAGCTCGCCGCCGAGATACGCGACGTGTCCGACA;IPDRatio=2.05
Haloferax volcanii DS2 chromosome, complete genome	kinModCall	modified_base	14040	14040	22	+	.	coverage=27;context=CCGCTCGTCGCCGGTGACGTACCGCTCCGTCACGTCGGCCA;IPDRatio=2.10
Haloferax volcanii DS2 chromosome, complete genome	kinModCall	modified_base	14076	14076	22	-	.	coverage=44;context=ACTCGCGGCGCAACGCGGAGTCCGCGGCCCGCCGCATGGCC;IPDRatio=2.12
Haloferax volcanii DS2 chromosome, complete genome	kinModCall	modified_base	14077	14077	24	-	.	coverage=46;context=AACTCGCGGCGCAACGCGGAGTCCGCGGCCCGCCGCATGGC;IPDRatio=2.29
Haloferax volcanii DS2 chromosome, complete genome	kinModCall	modified_base	14092	14092	21	+	.	coverage=41;context=GCGGACTCCGCGTTGCGCCGCGAGTTCACGAAGACGAGCGA;IPDRatio=2.13
Haloferax volcanii DS2 chromosome, complete genome	kinModCall	modified_base	14096	14096	22	-	.	coverage=44;context=CTCCTCGCTCGTCTTCGTGAACTCGCGGCGCAACGCGGAGT;IPDRatio=1.91
Haloferax volcanii DS2 chromosome, complete genome	kinModCall	modified_base	14103	14103	22	-	.	coverage=47;context=ACCAAGGCTCCTCGCTCGTCTTCGTGAACTCGCGGCGCAAC;IPDRatio=1.80
Haloferax volcanii DS2 chromosome, complete genome	kinModCall	modified_base	14110	14110	22	-	.	coverage=45;context=GAGGGCGACCAAGGCTCCTCGCTCGTCTTCGTGAACTCGCG;IPDRatio=1.65
Haloferax volcanii DS2 chromosome, complete genome	kinModCall	modified_base	14119	14119	22	-	.	coverage=49;context=GGCGACGGCGAGGGCGACCAAGGCTCCTCGCTCGTCTTCGT;IPDRatio=1.61
Haloferax volcanii DS2 chromosome, complete genome	kinModCall	modified_base	14124	14124	32	-	.	coverage=47;context=TGGAGGGCGACGGCGAGGGCGACCAAGGCTCCTCGCTCGTC;IPDRatio=1.93
Haloferax volcanii DS2 chromosome, complete genome	kinModCall	modified_base	14136	14136	29	+	.	coverage=41;context=GCCTTGGTCGCCCTCGCCGTCGCCCTCCAGCGCGTCGGCGA;IPDRatio=1.94
Haloferax volcanii DS2 chromosome, complete genome	kinModCall	modified_base	14146	14146	21	-	.	coverage=44;context=CCCGCGCTCGTCGCCGACGCGCTGGAGGGCGACGGCGAGGG;IPDRatio=1.76
Haloferax volcanii DS2 chromosome, complete genome	kinModCall	modified_base	14157	14157	24	+	.	coverage=44;context=GCCCTCCAGCGCGTCGGCGACGAGCGCGGGCGTCTGTCGTT;IPDRatio=2.04
Haloferax volcanii DS2 chromosome, complete genome	kinModCall	modified_base	14168	14168	39	+	.	coverage=49;context=CGTCGGCGACGAGCGCGGGCGTCTGTCGTTCCCCGCGGCCG;IPDRatio=2.23
Haloferax volcanii DS2 chromosome, complete genome	kinModCall	modified_base	14173	14173	24	+	.	coverage=50;context=GCGACGAGCGCGGGCGTCTGTCGTTCCCCGCGGCCGACCGG;IPDRatio=1.94
Haloferax volcanii DS2 chromosome, complete genome	kinModCall	modified_base	14175	14175	29	+	.	coverage=46;context=GACGAGCGCGGGCGTCTGTCGTTCCCCGCGGCCGACCGGCA;IPDRatio=1.90
Haloferax volcanii DS2 chromosome, complete genome	kinModCall	modified_base	14184	14184	28	+	.	coverage=51;context=GGGCGTCTGTCGTTCCCCGCGGCCGACCGGCACCTCGCGTT;IPDRatio=3.50
Haloferax volcanii DS2 chromosome, complete genome	kinModCall	modified_base	14203	14203	22	+	.	coverage=51;context=CGGCCGACCGGCACCTCGCGTTGGCTCCCGTCGGCGAAGGA;IPDRatio=2.06
Haloferax volcanii DS2 chromosome, complete genome	kinModCall	modified_base	14220	14220	21	+	.	coverage=52;context=GCGTTGGCTCCCGTCGGCGAAGGAGACGGCGTTGCCGTAGT;IPDRatio=1.52
Haloferax volcanii DS2 chromosome, complete genome	kinModCall	modified_base	14230	14230	22	-	.	coverage=50;context=ATGGGCGTCCACTACGGCAACGCCGTCTCCTTCGCCGACGG;IPDRatio=1.66
Haloferax volcanii DS2 chromosome, complete genome	kinModCall	modified_base	14239	14239	23	-	.	coverage=48;context=GACCTCAAGATGGGCGTCCACTACGGCAACGCCGTCTCCTT;IPDRatio=2.05
Haloferax volcanii DS2 chromosome, complete genome	kinModCall	modified_base	14245	14245	21	+	.	coverage=49;context=ACGGCGTTGCCGTAGTGGACGCCCATCTTGAGGTCGATGGG;IPDRatio=1.84
Haloferax volcanii DS2 chromosome, complete genome	kinModCall	modified_base	14251	14251	24	-	.	coverage=58;context=TGGCGACCCATCGACCTCAAGATGGGCGTCCACTACGGCAA;IPDRatio=1.84
Haloferax volcanii DS2 chromosome, complete genome	kinModCall	modified_base	14253	14253	21	+	.	coverage=54;context=GCCGTAGTGGACGCCCATCTTGAGGTCGATGGGTCGCCAGT;IPDRatio=1.63
Haloferax volcanii DS2 chromosome, complete genome	kinModCall	modified_base	14260	14260	26	+	.	coverage=48;context=TGGACGCCCATCTTGAGGTCGATGGGTCGCCAGTCGGACTT;IPDRatio=1.92
Haloferax volcanii DS2 chromosome, complete genome	kinModCall	modified_base	14271	14271	24	+	.	coverage=47;context=CTTGAGGTCGATGGGTCGCCAGTCGGACTTGACGAGCTCCG;IPDRatio=1.76
Haloferax volcanii DS2 chromosome, complete genome	kinModCall	modified_base	14273	14273	29	+	.	coverage=49;context=TGAGGTCGATGGGTCGCCAGTCGGACTTGACGAGCTCCGCG;IPDRatio=2.05
Haloferax volcanii DS2 chromosome, complete genome	kinModCall	modified_base	14288	14288	23	-	.	coverage=49;context=CTCCGACTGGCTCGACGCGGAGCTCGTCAAGTCCGACTGGC;IPDRatio=1.65
Haloferax volcanii DS2 chromosome, complete genome	kinModCall	modified_base	14293	14293	21	+	.	coverage=55;context=TCGGACTTGACGAGCTCCGCGTCGAGCCAGTCGGAGACGAC;IPDRatio=1.63
Haloferax volcanii DS2 chromosome, complete genome	kinModCall	modified_base	14307	14307	23	-	.	coverage=58;context=TCGGCAACGCGGGCGTCGTCTCCGACTGGCTCGACGCGGAG;IPDRatio=1.68
Haloferax volcanii DS2 chromosome, complete genome	kinModCall	modified_base	14311	14311	21	+	.	coverage=59;context=GCGTCGAGCCAGTCGGAGACGACGCCCGCGTTGCCGACGGT;IPDRatio=1.65
Haloferax volcanii DS2 chromosome, complete genome	kinModCall	modified_base	14321	14321	21	+	.	coverage=59;context=AGTCGGAGACGACGCCCGCGTTGCCGACGGTCGCCGAGAGT;IPDRatio=2.49
Haloferax volcanii DS2 chromosome, complete genome	kinModCall	modified_base	14326	14326	22	+	.	coverage=52;context=GAGACGACGCCCGCGTTGCCGACGGTCGCCGAGAGTGCGAC;IPDRatio=1.59
Haloferax volcanii DS2 chromosome, complete genome	kinModCall	modified_base	14341	14341	28	+	.	coverage=50;context=TTGCCGACGGTCGCCGAGAGTGCGACGACTTGCAGGTTCGT;IPDRatio=1.91
Haloferax volcanii DS2 chromosome, complete genome	kinModCall	modified_base	14345	14345	25	+	.	coverage=55;context=CGACGGTCGCCGAGAGTGCGACGACTTGCAGGTTCGTGTTG;IPDRatio=1.76
Haloferax volcanii DS2 chromosome, complete genome	kinModCall	modified_base	14354	14354	32	+	.	coverage=50;context=CCGAGAGTGCGACGACTTGCAGGTTCGTGTTGAGTCGGCGG;IPDRatio=2.35
Haloferax volcanii DS2 chromosome, complete genome	kinModCall	modified_base	14362	14362	25	-	.	coverage=32;context=GCGAAGCTCCGCCGACTCAACACGAACCTGCAAGTCGTCGC;IPDRatio=2.16
Haloferax volcanii DS2 chromosome, complete genome	kinModCall	modified_base	14411	14411	21	+	.	coverage=37;context=CCTCCAGCGTCGGCCCGCGGTGGCGGTCGTCGACGAGGTGG;IPDRatio=1.86
Haloferax volcanii DS2 chromosome, complete genome	kinModCall	modified_base	14415	14415	22	-	.	coverage=38;context=AGGTCCACCTCGTCGACGACCGCCACCGCGGGCCGACGCTG;IPDRatio=2.26
Haloferax volcanii DS2 chromosome, complete genome	kinModCall	modified_base	14421	14421	21	-	.	coverage=37;context=CCGACGAGGTCCACCTCGTCGACGACCGCCACCGCGGGCCG;IPDRatio=1.95
Haloferax volcanii DS2 chromosome, complete genome	kinModCall	modified_base	14457	14457	34	+	.	coverage=43;context=GTCGGCGACGACGCAGGTGAGTTGGTCCATCCACGCCGCGT;IPDRatio=2.25
Haloferax volcanii DS2 chromosome, complete genome	kinModCall	modified_base	14460	14460	22	-	.	coverage=46;context=ACAACGCGGCGTGGATGGACCAACTCACCTGCGTCGTCGCC;IPDRatio=1.62
Haloferax volcanii DS2 chromosome, complete genome	kinModCall	modified_base	14461	14461	23	+	.	coverage=42;context=GCGACGACGCAGGTGAGTTGGTCCATCCACGCCGCGTTGTT;IPDRatio=2.07
Haloferax volcanii DS2 chromosome, complete genome	kinModCall	modified_base	14477	14477	24	+	.	coverage=42;context=GTTGGTCCATCCACGCCGCGTTGTTCCGGACGAGCGAGTCG;IPDRatio=1.85
Haloferax volcanii DS2 chromosome, complete genome	kinModCall	modified_base	14494	14494	26	+	.	coverage=43;context=GCGTTGTTCCGGACGAGCGAGTCGACCTTCTCGCTCGTGGC;IPDRatio=2.01
Haloferax volcanii DS2 chromosome, complete genome	kinModCall	modified_base	14497	14497	21	+	.	coverage=42;context=TTGTTCCGGACGAGCGAGTCGACCTTCTCGCTCGTGGCGAC;IPDRatio=2.01
Haloferax volcanii DS2 chromosome, complete genome	kinModCall	modified_base	14511	14511	27	+	.	coverage=47;context=CGAGTCGACCTTCTCGCTCGTGGCGACGATGATGTCGCGCG;IPDRatio=1.97
Haloferax volcanii DS2 chromosome, complete genome	kinModCall	m4C	14512	14512	20	-	.	context=TCGCGCGACATCATCGTCGCCACGAGCGAGAAGGTCGACTC;fracLow=0.235;coverage=37;IPDRatio=1.67;fracUp=1.000;frac=0.848;identificationQv=12
Haloferax volcanii DS2 chromosome, complete genome	kinModCall	modified_base	14516	14516	21	-	.	coverage=50;context=CTCCTCGCGCGACATCATCGTCGCCACGAGCGAGAAGGTCG;IPDRatio=2.36
Haloferax volcanii DS2 chromosome, complete genome	kinModCall	modified_base	14517	14517	21	-	.	coverage=46;context=TCTCCTCGCGCGACATCATCGTCGCCACGAGCGAGAAGGTC;IPDRatio=4.24
Haloferax volcanii DS2 chromosome, complete genome	kinModCall	modified_base	14518	14518	32	+	.	coverage=51;context=ACCTTCTCGCTCGTGGCGACGATGATGTCGCGCGAGGAGAG;IPDRatio=1.97
Haloferax volcanii DS2 chromosome, complete genome	kinModCall	m4C	14524	14524	24	-	.	context=GAGTGGCTCTCCTCGCGCGACATCATCGTCGCCACGAGCGA;fracLow=0.985;coverage=62;IPDRatio=1.95;fracUp=1.000;frac=0.985;identificationQv=33
Haloferax volcanii DS2 chromosome, complete genome	kinModCall	m6A	14525	14525	41	-	.	context=CGAGTGGCTCTCCTCGCGCGACATCATCGTCGCCACGAGCG;fracLow=0.153;coverage=64;IPDRatio=6.26;fracUp=0.420;frac=0.286;identificationQv=59
Haloferax volcanii DS2 chromosome, complete genome	kinModCall	modified_base	14538	14538	21	+	.	coverage=60;context=GATGATGTCGCGCGAGGAGAGCCACTCGCCGTCGGACTCGT;IPDRatio=1.53
Haloferax volcanii DS2 chromosome, complete genome	kinModCall	modified_base	14550	14550	27	+	.	coverage=61;context=CGAGGAGAGCCACTCGCCGTCGGACTCGTAGTTGCCGGTCG;IPDRatio=1.84
Haloferax volcanii DS2 chromosome, complete genome	kinModCall	modified_base	14561	14561	25	+	.	coverage=59;context=ACTCGCCGTCGGACTCGTAGTTGCCGGTCGAGACGCCCACG;IPDRatio=1.57
Haloferax volcanii DS2 chromosome, complete genome	kinModCall	modified_base	14565	14565	21	-	.	coverage=60;context=TCGACGTGGGCGTCTCGACCGGCAACTACGAGTCCGACGGC;IPDRatio=2.37
Haloferax volcanii DS2 chromosome, complete genome	kinModCall	modified_base	14566	14566	27	-	.	coverage=48;context=ATCGACGTGGGCGTCTCGACCGGCAACTACGAGTCCGACGG;IPDRatio=2.01
Haloferax volcanii DS2 chromosome, complete genome	kinModCall	modified_base	14586	14586	28	+	.	coverage=62;context=GGTCGAGACGCCCACGTCGATGCCGTACTCCTCCCAGCGCT;IPDRatio=1.66
Haloferax volcanii DS2 chromosome, complete genome	kinModCall	modified_base	14587	14587	27	+	.	coverage=64;context=GTCGAGACGCCCACGTCGATGCCGTACTCCTCCCAGCGCTC;IPDRatio=1.90
Haloferax volcanii DS2 chromosome, complete genome	kinModCall	modified_base	14589	14589	53	+	.	coverage=55;context=CGAGACGCCCACGTCGATGCCGTACTCCTCCCAGCGCTCGA;IPDRatio=2.62
Haloferax volcanii DS2 chromosome, complete genome	kinModCall	m6A	14609	14609	31	+	.	context=CGTACTCCTCCCAGCGCTCGAACTCGGCTTTCTTCTCGGAG;fracLow=0.036;coverage=62;IPDRatio=1.76;fracUp=0.247;frac=0.142;identificationQv=5
Haloferax volcanii DS2 chromosome, complete genome	kinModCall	m4C	14620	14620	20	+	.	context=CAGCGCTCGAACTCGGCTTTCTTCTCGGAGGCGAGCGCCCG;fracLow=0.030;coverage=57;IPDRatio=1.62;fracUp=0.422;frac=0.188;identificationQv=7
Haloferax volcanii DS2 chromosome, complete genome	kinModCall	modified_base	14620	14620	22	-	.	coverage=63;context=CGGGCGCTCGCCTCCGAGAAGAAAGCCGAGTTCGAGCGCTG;IPDRatio=1.54
Haloferax volcanii DS2 chromosome, complete genome	kinModCall	modified_base	14621	14621	30	+	.	coverage=66;context=AGCGCTCGAACTCGGCTTTCTTCTCGGAGGCGAGCGCCCGG;IPDRatio=2.48
Haloferax volcanii DS2 chromosome, complete genome	kinModCall	modified_base	14640	14640	28	+	.	coverage=63;context=CTTCTCGGAGGCGAGCGCCCGGAGCGGGACGATGTACAGCG;IPDRatio=2.20
Haloferax volcanii DS2 chromosome, complete genome	kinModCall	modified_base	14643	14643	24	-	.	coverage=62;context=AGGCGCTGTACATCGTCCCGCTCCGGGCGCTCGCCTCCGAG;IPDRatio=2.54
Haloferax volcanii DS2 chromosome, complete genome	kinModCall	m4C	14644	14644	25	+	.	context=TCGGAGGCGAGCGCCCGGAGCGGGACGATGTACAGCGCCTT;fracLow=0.194;coverage=62;IPDRatio=1.59;fracUp=0.597;frac=0.464;identificationQv=28
Haloferax volcanii DS2 chromosome, complete genome	kinModCall	modified_base	14647	14647	24	-	.	coverage=64;context=GGGAAGGCGCTGTACATCGTCCCGCTCCGGGCGCTCGCCTC;IPDRatio=1.78
Haloferax volcanii DS2 chromosome, complete genome	kinModCall	modified_base	14653	14653	27	+	.	coverage=61;context=AGCGCCCGGAGCGGGACGATGTACAGCGCCTTCCCGCCGCG;IPDRatio=1.76
Haloferax volcanii DS2 chromosome, complete genome	kinModCall	modified_base	14655	14655	26	+	.	coverage=62;context=CGCCCGGAGCGGGACGATGTACAGCGCCTTCCCGCCGCGCG;IPDRatio=1.65
Haloferax volcanii DS2 chromosome, complete genome	kinModCall	modified_base	14663	14663	24	+	.	coverage=61;context=GCGGGACGATGTACAGCGCCTTCCCGCCGCGCGCGACGCTC;IPDRatio=2.22
Haloferax volcanii DS2 chromosome, complete genome	kinModCall	modified_base	14684	14684	24	+	.	coverage=59;context=TCCCGCCGCGCGCGACGCTCGACAGCATCGCCAGTTCGGCG;IPDRatio=1.80
Haloferax volcanii DS2 chromosome, complete genome	kinModCall	modified_base	14686	14686	22	+	.	coverage=56;context=CCGCCGCGCGCGACGCTCGACAGCATCGCCAGTTCGGCGAT;IPDRatio=1.58
Haloferax volcanii DS2 chromosome, complete genome	kinModCall	modified_base	14693	14693	22	+	.	coverage=60;context=GCGCGACGCTCGACAGCATCGCCAGTTCGGCGATGAGCGTC;IPDRatio=1.53
Haloferax volcanii DS2 chromosome, complete genome	kinModCall	modified_base	14701	14701	21	+	.	coverage=56;context=CTCGACAGCATCGCCAGTTCGGCGATGAGCGTCTTTCCGCT;IPDRatio=1.65
Haloferax volcanii DS2 chromosome, complete genome	kinModCall	modified_base	14715	14715	28	+	.	coverage=58;context=CAGTTCGGCGATGAGCGTCTTTCCGCTCGCCGTCGGGACGG;IPDRatio=1.79
Haloferax volcanii DS2 chromosome, complete genome	kinModCall	modified_base	14717	14717	28	-	.	coverage=49;context=CGCCGTCCCGACGGCGAGCGGAAAGACGCTCATCGCCGAAC;IPDRatio=2.11
Haloferax volcanii DS2 chromosome, complete genome	kinModCall	modified_base	14723	14723	21	+	.	coverage=54;context=CGATGAGCGTCTTTCCGCTCGCCGTCGGGACGGCGGCCACG;IPDRatio=1.75
Haloferax volcanii DS2 chromosome, complete genome	kinModCall	m4C	14726	14726	21	-	.	context=CCTCGTGGCCGCCGTCCCGACGGCGAGCGGAAAGACGCTCA;fracLow=0.134;coverage=60;IPDRatio=1.74;fracUp=0.647;frac=0.380;identificationQv=4
Haloferax volcanii DS2 chromosome, complete genome	kinModCall	modified_base	14733	14733	26	+	.	coverage=58;context=CTTTCCGCTCGCCGTCGGGACGGCGGCCACGAGGCTCTCGC;IPDRatio=1.94
Haloferax volcanii DS2 chromosome, complete genome	kinModCall	modified_base	14737	14737	23	+	.	coverage=54;context=CCGCTCGCCGTCGGGACGGCGGCCACGAGGCTCTCGCCGTC;IPDRatio=2.85
Haloferax volcanii DS2 chromosome, complete genome	kinModCall	modified_base	14738	14738	28	+	.	coverage=48;context=CGCTCGCCGTCGGGACGGCGGCCACGAGGCTCTCGCCGTCC;IPDRatio=2.03
Haloferax volcanii DS2 chromosome, complete genome	kinModCall	modified_base	14749	14749	34	-	.	coverage=50;context=GCCGGCCTGACGGACGGCGAGAGCCTCGTGGCCGCCGTCCC;IPDRatio=1.93
Haloferax volcanii DS2 chromosome, complete genome	kinModCall	modified_base	14750	14750	23	+	.	coverage=52;context=GGACGGCGGCCACGAGGCTCTCGCCGTCCGTCAGGCCGGCC;IPDRatio=1.68
Haloferax volcanii DS2 chromosome, complete genome	kinModCall	modified_base	14776	14776	21	+	.	coverage=76;context=TCCGTCAGGCCGGCCTCGACGGCCTCGGCCTGCGGCGGGTA;IPDRatio=2.29
Haloferax volcanii DS2 chromosome, complete genome	kinModCall	modified_base	14777	14777	24	+	.	coverage=58;context=CCGTCAGGCCGGCCTCGACGGCCTCGGCCTGCGGCGGGTAC;IPDRatio=1.89
Haloferax volcanii DS2 chromosome, complete genome	kinModCall	modified_base	14783	14783	31	-	.	coverage=76;context=GGAGCTGTACCCGCCGCAGGCCGAGGCCGTCGAGGCCGGCC;IPDRatio=2.63
Haloferax volcanii DS2 chromosome, complete genome	kinModCall	modified_base	14795	14795	22	+	.	coverage=79;context=CGGCCTCGGCCTGCGGCGGGTACAGCTCCTCGATACCCTCG;IPDRatio=1.52
Haloferax volcanii DS2 chromosome, complete genome	kinModCall	modified_base	14798	14798	26	+	.	coverage=75;context=CCTCGGCCTGCGGCGGGTACAGCTCCTCGATACCCTCGTCG;IPDRatio=1.79
Haloferax volcanii DS2 chromosome, complete genome	kinModCall	modified_base	14799	14799	28	-	.	coverage=83;context=GCGACGAGGGTATCGAGGAGCTGTACCCGCCGCAGGCCGAG;IPDRatio=1.88
Haloferax volcanii DS2 chromosome, complete genome	kinModCall	modified_base	14807	14807	33	+	.	coverage=76;context=GCGGCGGGTACAGCTCCTCGATACCCTCGTCGCGGAGGGCC;IPDRatio=1.71
Haloferax volcanii DS2 chromosome, complete genome	kinModCall	modified_base	14808	14808	28	+	.	coverage=79;context=CGGCGGGTACAGCTCCTCGATACCCTCGTCGCGGAGGGCCT;IPDRatio=1.61
Haloferax volcanii DS2 chromosome, complete genome	kinModCall	modified_base	14817	14817	22	-	.	coverage=79;context=GGATTCCCGAGGCCCTCCGCGACGAGGGTATCGAGGAGCTG;IPDRatio=1.56
Haloferax volcanii DS2 chromosome, complete genome	kinModCall	modified_base	14830	14830	24	+	.	coverage=80;context=CCCTCGTCGCGGAGGGCCTCGGGAATCCCCGTCGGCAGGCC;IPDRatio=2.65
Haloferax volcanii DS2 chromosome, complete genome	kinModCall	modified_base	14831	14831	41	+	.	coverage=66;context=CCTCGTCGCGGAGGGCCTCGGGAATCCCCGTCGGCAGGCCC;IPDRatio=3.95
Haloferax volcanii DS2 chromosome, complete genome	kinModCall	modified_base	14837	14837	21	-	.	coverage=69;context=CCTGACGGGCCTGCCGACGGGGATTCCCGAGGCCCTCCGCG;IPDRatio=1.90
Haloferax volcanii DS2 chromosome, complete genome	kinModCall	modified_base	14839	14839	27	-	.	coverage=80;context=GACCTGACGGGCCTGCCGACGGGGATTCCCGAGGCCCTCCG;IPDRatio=1.93
Haloferax volcanii DS2 chromosome, complete genome	kinModCall	modified_base	14848	14848	35	+	.	coverage=68;context=TCGGGAATCCCCGTCGGCAGGCCCGTCAGGTCCGCAGTTCG;IPDRatio=2.47
Haloferax volcanii DS2 chromosome, complete genome	kinModCall	modified_base	14851	14851	22	-	.	coverage=86;context=ATGCGAACTGCGGACCTGACGGGCCTGCCGACGGGGATTCC;IPDRatio=2.65
Haloferax volcanii DS2 chromosome, complete genome	kinModCall	modified_base	14854	14854	30	-	.	coverage=88;context=GCAATGCGAACTGCGGACCTGACGGGCCTGCCGACGGGGAT;IPDRatio=2.13
Haloferax volcanii DS2 chromosome, complete genome	kinModCall	modified_base	14863	14863	23	+	.	coverage=83;context=GGCAGGCCCGTCAGGTCCGCAGTTCGCATTGCATCTCCCTT;IPDRatio=1.68
Haloferax volcanii DS2 chromosome, complete genome	kinModCall	m4C	14869	14869	29	+	.	context=CCCGTCAGGTCCGCAGTTCGCATTGCATCTCCCTTGGACCG;fracLow=0.310;coverage=85;IPDRatio=1.65;fracUp=0.574;frac=0.428;identificationQv=85
Haloferax volcanii DS2 chromosome, complete genome	kinModCall	m6A	14875	14875	41	+	.	context=AGGTCCGCAGTTCGCATTGCATCTCCCTTGGACCGTCCCCC;fracLow=0.132;coverage=77;IPDRatio=1.93;fracUp=0.464;frac=0.335;identificationQv=37
Haloferax volcanii DS2 chromosome, complete genome	kinModCall	m4C	14879	14879	37	+	.	context=CCGCAGTTCGCATTGCATCTCCCTTGGACCGTCCCCCGGTT;fracLow=0.543;coverage=74;IPDRatio=2.63;fracUp=1.000;frac=0.976;identificationQv=28
Haloferax volcanii DS2 chromosome, complete genome	kinModCall	modified_base	14880	14880	24	+	.	coverage=70;context=CGCAGTTCGCATTGCATCTCCCTTGGACCGTCCCCCGGTTT;IPDRatio=1.61
Haloferax volcanii DS2 chromosome, complete genome	kinModCall	modified_base	14885	14885	32	-	.	coverage=66;context=GGCTTAAACCGGGGGACGGTCCAAGGGAGATGCAATGCGAA;IPDRatio=2.70
Haloferax volcanii DS2 chromosome, complete genome	kinModCall	modified_base	14888	14888	31	-	.	coverage=72;context=GATGGCTTAAACCGGGGGACGGTCCAAGGGAGATGCAATGC;IPDRatio=2.72
Haloferax volcanii DS2 chromosome, complete genome	kinModCall	modified_base	14892	14892	37	-	.	coverage=60;context=ACCCGATGGCTTAAACCGGGGGACGGTCCAAGGGAGATGCA;IPDRatio=2.58
Haloferax volcanii DS2 chromosome, complete genome	kinModCall	modified_base	14908	14908	30	-	.	coverage=75;context=GTCGGCGACCGAACCGACCCGATGGCTTAAACCGGGGGACG;IPDRatio=2.10
Haloferax volcanii DS2 chromosome, complete genome	kinModCall	modified_base	14909	14909	24	-	.	coverage=56;context=GGTCGGCGACCGAACCGACCCGATGGCTTAAACCGGGGGAC;IPDRatio=2.14
Haloferax volcanii DS2 chromosome, complete genome	kinModCall	modified_base	14923	14923	23	+	.	coverage=68;context=GCCATCGGGTCGGTTCGGTCGCCGACCCACGTCCCCGCGTC;IPDRatio=1.82
Haloferax volcanii DS2 chromosome, complete genome	kinModCall	modified_base	14952	14952	24	+	.	coverage=46;context=CGTCCCCGCGTCGGCAGGGCTTTGTACGGCCCGGCGGTACG;IPDRatio=1.65
Haloferax volcanii DS2 chromosome, complete genome	kinModCall	modified_base	14968	14968	21	+	.	coverage=41;context=GGGCTTTGTACGGCCCGGCGGTACGATGGCGCATGAGAGTC;IPDRatio=1.74
Haloferax volcanii DS2 chromosome, complete genome	kinModCall	modified_base	14988	14988	23	-	.	coverage=47;context=CAGGTGTCGCGGTCGTACTCGACTCTCATGCGCCATCGTAC;IPDRatio=1.63
Haloferax volcanii DS2 chromosome, complete genome	kinModCall	modified_base	15101	15101	35	+	.	coverage=35;context=CGTCGACGGCGAGGAGACCGACGACGGCGTCTTCGTCCGCG;IPDRatio=2.05
Haloferax volcanii DS2 chromosome, complete genome	kinModCall	modified_base	15157	15157	27	-	.	coverage=30;context=GACGGGGCAGACGCGGGCGGCGAACTTCGCGTCGAACTCGG;IPDRatio=2.94
Haloferax volcanii DS2 chromosome, complete genome	kinModCall	modified_base	15174	15174	23	-	.	coverage=43;context=AGGATGCGGATGGCCTCGACGGGGCAGACGCGGGCGGCGAA;IPDRatio=2.28
Haloferax volcanii DS2 chromosome, complete genome	kinModCall	modified_base	15180	15180	22	-	.	coverage=43;context=TCGTCGAGGATGCGGATGGCCTCGACGGGGCAGACGCGGGC;IPDRatio=2.14
Haloferax volcanii DS2 chromosome, complete genome	kinModCall	modified_base	15182	15182	21	-	.	coverage=35;context=CGTCGTCGAGGATGCGGATGGCCTCGACGGGGCAGACGCGG;IPDRatio=1.92
Haloferax volcanii DS2 chromosome, complete genome	kinModCall	modified_base	15186	15186	25	-	.	coverage=40;context=CCGTCGTCGTCGAGGATGCGGATGGCCTCGACGGGGCAGAC;IPDRatio=1.79
Haloferax volcanii DS2 chromosome, complete genome	kinModCall	modified_base	15198	15198	21	-	.	coverage=49;context=ACGAGCTGTTCGCCGTCGTCGTCGAGGATGCGGATGGCCTC;IPDRatio=1.76
Haloferax volcanii DS2 chromosome, complete genome	kinModCall	modified_base	15240	15240	22	+	.	coverage=43;context=CCCTGACCGCGACGCCGACGACGCCACCGGCTTCTCTCGCT;IPDRatio=2.02
Haloferax volcanii DS2 chromosome, complete genome	kinModCall	modified_base	15241	15241	23	+	.	coverage=42;context=CCTGACCGCGACGCCGACGACGCCACCGGCTTCTCTCGCTT;IPDRatio=1.88
Haloferax volcanii DS2 chromosome, complete genome	kinModCall	m4C	15259	15259	26	+	.	context=GACGCCACCGGCTTCTCTCGCTTCTTCGACCTGACCGGCCC;fracLow=0.170;coverage=32;IPDRatio=2.10;fracUp=0.770;frac=0.464;identificationQv=26
Haloferax volcanii DS2 chromosome, complete genome	kinModCall	modified_base	15288	15288	28	+	.	coverage=35;context=CCTGACCGGCCCGTGTGACCGCCGACCGTGGGCCGCGTCCC;IPDRatio=1.92
Haloferax volcanii DS2 chromosome, complete genome	kinModCall	modified_base	15293	15293	24	-	.	coverage=33;context=GTTCGGGGACGCGGCCCACGGTCGGCGGTCACACGGGCCGG;IPDRatio=1.85
Haloferax volcanii DS2 chromosome, complete genome	kinModCall	modified_base	15310	15310	29	+	.	coverage=31;context=CGACCGTGGGCCGCGTCCCCGAACCCCTCCGTTTCGACTGG;IPDRatio=2.00
Haloferax volcanii DS2 chromosome, complete genome	kinModCall	modified_base	15322	15322	36	+	.	coverage=32;context=GCGTCCCCGAACCCCTCCGTTTCGACTGGAGATTCGACCGA;IPDRatio=2.31
Haloferax volcanii DS2 chromosome, complete genome	kinModCall	modified_base	15356	15356	21	-	.	coverage=28;context=TAGGGGCCCGCCGCTTAACTGTTACACTCTATCGTCGGTCG;IPDRatio=1.89
Haloferax volcanii DS2 chromosome, complete genome	kinModCall	modified_base	15402	15402	21	+	.	coverage=42;context=GCCACTATGAGCCAAGCGACGAAAATCGTGCTCGGTACCGT;IPDRatio=1.83
Haloferax volcanii DS2 chromosome, complete genome	kinModCall	modified_base	15408	15408	22	-	.	coverage=47;context=ACGCCGACGGTACCGAGCACGATTTTCGTCGCTTGGCTCAT;IPDRatio=1.64
Haloferax volcanii DS2 chromosome, complete genome	kinModCall	modified_base	15411	15411	23	-	.	coverage=50;context=GACACGCCGACGGTACCGAGCACGATTTTCGTCGCTTGGCT;IPDRatio=1.95
Haloferax volcanii DS2 chromosome, complete genome	kinModCall	modified_base	15419	15419	21	-	.	coverage=48;context=GCAGGGCCGACACGCCGACGGTACCGAGCACGATTTTCGTC;IPDRatio=1.66
Haloferax volcanii DS2 chromosome, complete genome	kinModCall	modified_base	15429	15429	26	+	.	coverage=40;context=GTGCTCGGTACCGTCGGCGTGTCGGCCCTGCTGGCCGTCGT;IPDRatio=2.28
Haloferax volcanii DS2 chromosome, complete genome	kinModCall	modified_base	15438	15438	23	+	.	coverage=45;context=ACCGTCGGCGTGTCGGCCCTGCTGGCCGTCGTGTTCGTCGG;IPDRatio=1.79
Haloferax volcanii DS2 chromosome, complete genome	kinModCall	modified_base	15442	15442	22	-	.	coverage=52;context=CATCCCGACGAACACGACGGCCAGCAGGGCCGACACGCCGA;IPDRatio=1.92
Haloferax volcanii DS2 chromosome, complete genome	kinModCall	modified_base	15450	15450	23	-	.	coverage=50;context=GCGATGCTCATCCCGACGAACACGACGGCCAGCAGGGCCGA;IPDRatio=1.56
Haloferax volcanii DS2 chromosome, complete genome	kinModCall	modified_base	15477	15477	25	+	.	coverage=57;context=GGGATGAGCATCGCCTGAACGGATGTTCGAGACGCGCAGCC;IPDRatio=2.31
Haloferax volcanii DS2 chromosome, complete genome	kinModCall	modified_base	15483	15483	21	-	.	coverage=66;context=ACGGCAGGCTGCGCGTCTCGAACATCCGTTCAGGCGATGCT;IPDRatio=1.51
Haloferax volcanii DS2 chromosome, complete genome	kinModCall	modified_base	15484	15484	25	-	.	coverage=64;context=GACGGCAGGCTGCGCGTCTCGAACATCCGTTCAGGCGATGC;IPDRatio=1.68
Haloferax volcanii DS2 chromosome, complete genome	kinModCall	modified_base	15485	15485	29	-	.	coverage=61;context=CGACGGCAGGCTGCGCGTCTCGAACATCCGTTCAGGCGATG;IPDRatio=1.76
Haloferax volcanii DS2 chromosome, complete genome	kinModCall	modified_base	15491	15491	23	-	.	coverage=66;context=GAGGTCCGACGGCAGGCTGCGCGTCTCGAACATCCGTTCAG;IPDRatio=1.73
Haloferax volcanii DS2 chromosome, complete genome	kinModCall	modified_base	15516	15516	26	-	.	coverage=64;context=GGGCGTAGTCGTCGCGGACCGATTCGAGGTCCGACGGCAGG;IPDRatio=1.78
Haloferax volcanii DS2 chromosome, complete genome	kinModCall	modified_base	15526	15526	22	-	.	coverage=68;context=AGCGCGCCGGGGGCGTAGTCGTCGCGGACCGATTCGAGGTC;IPDRatio=1.63
Haloferax volcanii DS2 chromosome, complete genome	kinModCall	modified_base	15530	15530	21	+	.	coverage=61;context=TCGAATCGGTCCGCGACGACTACGCCCCCGGCGCGCTCGTG;IPDRatio=1.71
Haloferax volcanii DS2 chromosome, complete genome	kinModCall	modified_base	15559	15559	21	-	.	coverage=54;context=ATGGTGTCGAAGTCGCCGGCCACGTCCAACACGAGCGCGCC;IPDRatio=1.56
Haloferax volcanii DS2 chromosome, complete genome	kinModCall	m4C	15564	15564	28	-	.	context=GGGGGATGGTGTCGAAGTCGCCGGCCACGTCCAACACGAGC;fracLow=0.000;coverage=80;IPDRatio=2.35;fracUp=0.000;frac=0.000;identificationQv=3
Haloferax volcanii DS2 chromosome, complete genome	kinModCall	modified_base	15565	15565	21	-	.	coverage=83;context=GGGGGGATGGTGTCGAAGTCGCCGGCCACGTCCAACACGAG;IPDRatio=1.57
Haloferax volcanii DS2 chromosome, complete genome	kinModCall	modified_base	15571	15571	24	+	.	coverage=66;context=TTGGACGTGGCCGGCGACTTCGACACCATCCCCCCCGAGGC;IPDRatio=1.79
Haloferax volcanii DS2 chromosome, complete genome	kinModCall	modified_base	15572	15572	33	+	.	coverage=68;context=TGGACGTGGCCGGCGACTTCGACACCATCCCCCCCGAGGCC;IPDRatio=2.07
Haloferax volcanii DS2 chromosome, complete genome	kinModCall	m4C	15584	15584	20	+	.	context=GCGACTTCGACACCATCCCCCCCGAGGCCGCCGAAAACCTC;fracLow=0.112;coverage=52;IPDRatio=2.17;fracUp=0.628;frac=0.429;identificationQv=58
Haloferax volcanii DS2 chromosome, complete genome	kinModCall	m4C	15585	15585	20	+	.	context=CGACTTCGACACCATCCCCCCCGAGGCCGCCGAAAACCTCG;fracLow=0.299;coverage=50;IPDRatio=2.17;fracUp=0.899;frac=0.610;identificationQv=65
Haloferax volcanii DS2 chromosome, complete genome	kinModCall	modified_base	15586	15586	21	-	.	coverage=73;context=CCGAGGTTTTCGGCGGCCTCGGGGGGGATGGTGTCGAAGTC;IPDRatio=1.53
Haloferax volcanii DS2 chromosome, complete genome	kinModCall	modified_base	15592	15592	27	-	.	coverage=71;context=ACCAGCCCGAGGTTTTCGGCGGCCTCGGGGGGGATGGTGTC;IPDRatio=2.84
Haloferax volcanii DS2 chromosome, complete genome	kinModCall	modified_base	15611	15611	23	-	.	coverage=65;context=CGGGGAGAGCGAGTCGACCACCAGCCCGAGGTTTTCGGCGG;IPDRatio=1.56
Haloferax volcanii DS2 chromosome, complete genome	kinModCall	modified_base	15616	15616	21	-	.	coverage=64;context=GCCGCCGGGGAGAGCGAGTCGACCACCAGCCCGAGGTTTTC;IPDRatio=1.68
Haloferax volcanii DS2 chromosome, complete genome	kinModCall	modified_base	15623	15623	25	+	.	coverage=62;context=TCGGGCTGGTGGTCGACTCGCTCTCCCCGGCGGCGTACCCC;IPDRatio=2.06
Haloferax volcanii DS2 chromosome, complete genome	kinModCall	modified_base	15636	15636	21	+	.	coverage=59;context=CGACTCGCTCTCCCCGGCGGCGTACCCCGCCGAGTGGCTAC;IPDRatio=1.62
Haloferax volcanii DS2 chromosome, complete genome	kinModCall	modified_base	15649	15649	21	+	.	coverage=64;context=CCGGCGGCGTACCCCGCCGAGTGGCTACCGGACGACGCGCC;IPDRatio=1.64
Haloferax volcanii DS2 chromosome, complete genome	kinModCall	modified_base	15652	15652	22	-	.	coverage=64;context=TGGGGCGCGTCGTCCGGTAGCCACTCGGCGGGGTACGCCGC;IPDRatio=2.53
Haloferax volcanii DS2 chromosome, complete genome	kinModCall	modified_base	15653	15653	22	-	.	coverage=65;context=TTGGGGCGCGTCGTCCGGTAGCCACTCGGCGGGGTACGCCG;IPDRatio=1.76
Haloferax volcanii DS2 chromosome, complete genome	kinModCall	m6A	15673	15673	21	+	.	context=CTACCGGACGACGCGCCCCAACAGCTTCGGCGCTACGCGTC;fracLow=0.396;coverage=49;IPDRatio=1.67;fracUp=0.782;frac=0.607;identificationQv=36
Haloferax volcanii DS2 chromosome, complete genome	kinModCall	modified_base	15684	15684	21	+	.	coverage=55;context=CGCGCCCCAACAGCTTCGGCGCTACGCGTCGTCGGATTTCA;IPDRatio=1.65
Haloferax volcanii DS2 chromosome, complete genome	kinModCall	modified_base	15702	15702	23	-	.	coverage=54;context=CGCCGGGCATCCCGATGGTGAAATCCGACGACGCGTAGCGC;IPDRatio=1.51
Haloferax volcanii DS2 chromosome, complete genome	kinModCall	modified_base	15712	15712	25	-	.	coverage=48;context=ACGGTGCCGTCGCCGGGCATCCCGATGGTGAAATCCGACGA;IPDRatio=1.76
Haloferax volcanii DS2 chromosome, complete genome	kinModCall	modified_base	15715	15715	21	-	.	coverage=39;context=GACACGGTGCCGTCGCCGGGCATCCCGATGGTGAAATCCGA;IPDRatio=1.52
Haloferax volcanii DS2 chromosome, complete genome	kinModCall	modified_base	15717	15717	21	-	.	coverage=33;context=ACGACACGGTGCCGTCGCCGGGCATCCCGATGGTGAAATCC;IPDRatio=2.65
Haloferax volcanii DS2 chromosome, complete genome	kinModCall	m4C	15736	15736	27	-	.	context=GGGTCGGTCTGTCGGGACCACGACACGGTGCCGTCGCCGGG;fracLow=0.574;coverage=31;IPDRatio=1.99;fracUp=1.000;frac=0.924;identificationQv=3
Haloferax volcanii DS2 chromosome, complete genome	kinModCall	modified_base	15775	15775	28	+	.	coverage=14;context=CCGCCGGTCGTGCTGGTGAAGTACCGCGCGAAGGGGACGCC;IPDRatio=3.68
Haloferax volcanii DS2 chromosome, complete genome	kinModCall	modified_base	15878	15878	22	+	.	coverage=9;context=CCGAACACTTCCTCCCCTTCTTCGGTGAGCAGTACGCCGAC;IPDRatio=1.99
Haloferax volcanii DS2 chromosome, complete genome	kinModCall	modified_base	15951	15951	23	+	.	coverage=17;context=GACGTATCAGGTCGCCGCCGCCCTCTACGAGGGTTGGGTCG;IPDRatio=3.07
Haloferax volcanii DS2 chromosome, complete genome	kinModCall	modified_base	15965	15965	22	-	.	coverage=18;context=GCGGGTGTGGAGGCCGACCCAACCCTCGTAGAGGGCGGCGG;IPDRatio=2.15
Haloferax volcanii DS2 chromosome, complete genome	kinModCall	modified_base	16038	16038	21	+	.	coverage=21;context=CCGCCTCCACGAGGCGTGGGTCGACGCCGGCGGCCGCCTCG;IPDRatio=2.04
Haloferax volcanii DS2 chromosome, complete genome	kinModCall	modified_base	16094	16094	29	+	.	coverage=21;context=ATCTCCCGCGGCTCGTCGCGCTCGGTAGACTCTCGTTCGCC;IPDRatio=2.69
Haloferax volcanii DS2 chromosome, complete genome	kinModCall	modified_base	16103	16103	23	-	.	coverage=21;context=GGTCGCCTCGGCGAACGAGAGTCTACCGAGCGCGACGAGCC;IPDRatio=2.54
Haloferax volcanii DS2 chromosome, complete genome	kinModCall	modified_base	16105	16105	25	-	.	coverage=21;context=TCGGTCGCCTCGGCGAACGAGAGTCTACCGAGCGCGACGAG;IPDRatio=2.36
Haloferax volcanii DS2 chromosome, complete genome	kinModCall	modified_base	16224	16224	24	-	.	coverage=33;context=ACGTCTTTTCGGCCCACTTGACCGCGTAGCTCGGGCCGTGG;IPDRatio=1.93
Haloferax volcanii DS2 chromosome, complete genome	kinModCall	m6A	16241	16241	30	+	.	context=CGGTCAAGTGGGCCGAAAAGACGTTCGAGCAGCTCGCGGCC;fracLow=0.030;coverage=26;IPDRatio=2.84;fracUp=0.669;frac=0.376;identificationQv=7
Haloferax volcanii DS2 chromosome, complete genome	kinModCall	modified_base	16243	16243	21	+	.	coverage=19;context=GTCAAGTGGGCCGAAAAGACGTTCGAGCAGCTCGCGGCCGA;IPDRatio=2.83
Haloferax volcanii DS2 chromosome, complete genome	kinModCall	modified_base	16357	16357	23	+	.	coverage=22;context=TCGGTCGCGTCGCGTTTCGCCTCAGAACTCGGTCGTGACGG;IPDRatio=2.63
Haloferax volcanii DS2 chromosome, complete genome	kinModCall	modified_base	16432	16432	26	+	.	coverage=39;context=CAGTTCGCGGAAGCGGTCGAGCGTCTCCTGGTCGTGGACCT;IPDRatio=2.24
Haloferax volcanii DS2 chromosome, complete genome	kinModCall	modified_base	16435	16435	32	+	.	coverage=40;context=TTCGCGGAAGCGGTCGAGCGTCTCCTGGTCGTGGACCTCCT;IPDRatio=2.46
Haloferax volcanii DS2 chromosome, complete genome	kinModCall	modified_base	16440	16440	27	+	.	coverage=41;context=GGAAGCGGTCGAGCGTCTCCTGGTCGTGGACCTCCTTCGAG;IPDRatio=2.09
Haloferax volcanii DS2 chromosome, complete genome	kinModCall	modified_base	16465	16465	21	+	.	coverage=48;context=GTGGACCTCCTTCGAGAGGTGGAACAGCCCCACCGCGTCGA;IPDRatio=1.56
Haloferax volcanii DS2 chromosome, complete genome	kinModCall	modified_base	16472	16472	23	+	.	coverage=51;context=TCCTTCGAGAGGTGGAACAGCCCCACCGCGTCGAACTCGTC;IPDRatio=1.81
Haloferax volcanii DS2 chromosome, complete genome	kinModCall	modified_base	16481	16481	31	+	.	coverage=51;context=AGGTGGAACAGCCCCACCGCGTCGAACTCGTCGAGCAGTTC;IPDRatio=1.88
Haloferax volcanii DS2 chromosome, complete genome	kinModCall	modified_base	16492	16492	24	-	.	coverage=77;context=AACAGATTCTCGAACTGCTCGACGAGTTCGACGCGGTGGGG;IPDRatio=1.54
Haloferax volcanii DS2 chromosome, complete genome	kinModCall	modified_base	16494	16494	21	-	.	coverage=79;context=GAAACAGATTCTCGAACTGCTCGACGAGTTCGACGCGGTGG;IPDRatio=1.65
Haloferax volcanii DS2 chromosome, complete genome	kinModCall	m4C	16502	16502	20	-	.	context=GAGGCGACGAAACAGATTCTCGAACTGCTCGACGAGTTCGA;fracLow=0.431;coverage=90;IPDRatio=1.44;fracUp=0.947;frac=0.789;identificationQv=10
Haloferax volcanii DS2 chromosome, complete genome	kinModCall	modified_base	16504	16504	27	+	.	coverage=83;context=GAACTCGTCGAGCAGTTCGAGAATCTGTTTCGTCGCCTCGA;IPDRatio=1.64
Haloferax volcanii DS2 chromosome, complete genome	kinModCall	modified_base	16506	16506	23	+	.	coverage=86;context=ACTCGTCGAGCAGTTCGAGAATCTGTTTCGTCGCCTCGAAG;IPDRatio=1.51
Haloferax volcanii DS2 chromosome, complete genome	kinModCall	m6A	16512	16512	26	-	.	context=CCGCGCCTTCGAGGCGACGAAACAGATTCTCGAACTGCTCG;fracLow=0.031;coverage=98;IPDRatio=1.52;fracUp=0.196;frac=0.112;identificationQv=10
Haloferax volcanii DS2 chromosome, complete genome	kinModCall	m4C	16528	16528	30	+	.	context=CTGTTTCGTCGCCTCGAAGGCGCGGTCCTCGTCGGCGTAGT;fracLow=0.418;coverage=97;IPDRatio=1.84;fracUp=0.922;frac=0.705;identificationQv=18
Haloferax volcanii DS2 chromosome, complete genome	kinModCall	modified_base	16532	16532	25	-	.	coverage=106;context=GCCTACTACGCCGACGAGGACCGCGCCTTCGAGGCGACGAA;IPDRatio=1.53
Haloferax volcanii DS2 chromosome, complete genome	kinModCall	m4C	16537	16537	24	+	.	context=CGCCTCGAAGGCGCGGTCCTCGTCGGCGTAGTAGGCCATCT;fracLow=0.195;coverage=89;IPDRatio=1.84;fracUp=0.724;frac=0.435;identificationQv=14
Haloferax volcanii DS2 chromosome, complete genome	kinModCall	modified_base	16541	16541	28	+	.	coverage=81;context=TCGAAGGCGCGGTCCTCGTCGGCGTAGTAGGCCATCTCCGT;IPDRatio=2.39
Haloferax volcanii DS2 chromosome, complete genome	kinModCall	modified_base	16546	16546	22	+	.	coverage=83;context=GGCGCGGTCCTCGTCGGCGTAGTAGGCCATCTCCGTGACCG;IPDRatio=1.57
Haloferax volcanii DS2 chromosome, complete genome	kinModCall	m4C	16547	16547	37	-	.	context=TCGGTCACGGAGATGGCCTACTACGCCGACGAGGACCGCGC;fracLow=0.070;coverage=82;IPDRatio=1.70;fracUp=0.414;frac=0.241;identificationQv=7
Haloferax volcanii DS2 chromosome, complete genome	kinModCall	modified_base	16550	16550	23	+	.	coverage=79;context=CGGTCCTCGTCGGCGTAGTAGGCCATCTCCGTGACCGAATC;IPDRatio=1.78
Haloferax volcanii DS2 chromosome, complete genome	kinModCall	modified_base	16563	16563	21	-	.	coverage=83;context=CCGGCTCAGCGTCGATTCGGTCACGGAGATGGCCTACTACG;IPDRatio=1.68
Haloferax volcanii DS2 chromosome, complete genome	kinModCall	modified_base	16568	16568	26	-	.	coverage=92;context=AAGCTCCGGCTCAGCGTCGATTCGGTCACGGAGATGGCCTA;IPDRatio=1.49
Haloferax volcanii DS2 chromosome, complete genome	kinModCall	modified_base	16576	16576	23	-	.	coverage=89;context=ACGACGGGAAGCTCCGGCTCAGCGTCGATTCGGTCACGGAG;IPDRatio=1.47
Haloferax volcanii DS2 chromosome, complete genome	kinModCall	modified_base	16581	16581	49	-	.	coverage=89;context=ACGCCACGACGGGAAGCTCCGGCTCAGCGTCGATTCGGTCA;IPDRatio=4.04
Haloferax volcanii DS2 chromosome, complete genome	kinModCall	modified_base	16591	16591	32	-	.	coverage=88;context=AGTTCCTCGAACGCCACGACGGGAAGCTCCGGCTCAGCGTC;IPDRatio=1.70
Haloferax volcanii DS2 chromosome, complete genome	kinModCall	modified_base	16598	16598	21	-	.	coverage=100;context=ACCCGGCAGTTCCTCGAACGCCACGACGGGAAGCTCCGGCT;IPDRatio=1.53
Haloferax volcanii DS2 chromosome, complete genome	kinModCall	modified_base	16599	16599	35	-	.	coverage=101;context=GACCCGGCAGTTCCTCGAACGCCACGACGGGAAGCTCCGGC;IPDRatio=2.26
Haloferax volcanii DS2 chromosome, complete genome	kinModCall	modified_base	16610	16610	22	-	.	coverage=97;context=ATCGTCGAGAAGACCCGGCAGTTCCTCGAACGCCACGACGG;IPDRatio=1.49
Haloferax volcanii DS2 chromosome, complete genome	kinModCall	modified_base	16611	16611	22	-	.	coverage=103;context=CATCGTCGAGAAGACCCGGCAGTTCCTCGAACGCCACGACG;IPDRatio=1.67
Haloferax volcanii DS2 chromosome, complete genome	kinModCall	modified_base	16621	16621	27	-	.	coverage=109;context=ACCTCGACGCCATCGTCGAGAAGACCCGGCAGTTCCTCGAA;IPDRatio=1.55
Haloferax volcanii DS2 chromosome, complete genome	kinModCall	modified_base	16631	16631	21	+	.	coverage=98;context=TGCCGGGTCTTCTCGACGATGGCGTCGAGGTCGTCGGGGGC;IPDRatio=1.68
Haloferax volcanii DS2 chromosome, complete genome	kinModCall	modified_base	16631	16631	34	-	.	coverage=88;context=GCCCCCGACGACCTCGACGCCATCGTCGAGAAGACCCGGCA;IPDRatio=1.75
Haloferax volcanii DS2 chromosome, complete genome	kinModCall	modified_base	16632	16632	22	-	.	coverage=102;context=GGCCCCCGACGACCTCGACGCCATCGTCGAGAAGACCCGGC;IPDRatio=1.56
Haloferax volcanii DS2 chromosome, complete genome	kinModCall	modified_base	16643	16643	21	+	.	coverage=93;context=TCGACGATGGCGTCGAGGTCGTCGGGGGCCGCGACGTAGTG;IPDRatio=1.72
Haloferax volcanii DS2 chromosome, complete genome	kinModCall	modified_base	16666	16666	25	-	.	coverage=94;context=CCCGGCGCAGTTCGGAGAACATCCACTACGTCGCGGCCCCC;IPDRatio=1.50
Haloferax volcanii DS2 chromosome, complete genome	kinModCall	modified_base	16667	16667	21	-	.	coverage=92;context=TCCCGGCGCAGTTCGGAGAACATCCACTACGTCGCGGCCCC;IPDRatio=1.50
Haloferax volcanii DS2 chromosome, complete genome	kinModCall	modified_base	16706	16706	21	-	.	coverage=45;context=GCCACCATCCTCGACACGCTGTCTATCGAGCGCGGCTACTC;IPDRatio=1.75
Haloferax volcanii DS2 chromosome, complete genome	kinModCall	modified_base	16741	16741	27	+	.	coverage=47;context=GGTGGCGCTGGACTCGTCGACCTCGTAGTGTTCCAGCTTCT;IPDRatio=1.95
Haloferax volcanii DS2 chromosome, complete genome	kinModCall	modified_base	16750	16750	23	+	.	coverage=44;context=GGACTCGTCGACCTCGTAGTGTTCCAGCTTCTGTTCGACCT;IPDRatio=1.87
Haloferax volcanii DS2 chromosome, complete genome	kinModCall	modified_base	16757	16757	24	+	.	coverage=47;context=TCGACCTCGTAGTGTTCCAGCTTCTGTTCGACCTCGCGCGC;IPDRatio=1.64
Haloferax volcanii DS2 chromosome, complete genome	kinModCall	modified_base	16770	16770	21	-	.	coverage=37;context=GACGCGGACGACCGCGCGCGAGGTCGAACAGAAGCTGGAAC;IPDRatio=2.00
Haloferax volcanii DS2 chromosome, complete genome	kinModCall	modified_base	16788	16788	24	+	.	coverage=29;context=CCTCGCGCGCGGTCGTCCGCGTCGAGATGACGAGGAAGCGG;IPDRatio=3.23
Haloferax volcanii DS2 chromosome, complete genome	kinModCall	modified_base	16890	16890	21	-	.	coverage=24;context=CGCGCCCGCGACGATTCCGGGCGGCACAGGTATCTTGCTCC;IPDRatio=2.06
Haloferax volcanii DS2 chromosome, complete genome	kinModCall	modified_base	16932	16932	21	-	.	coverage=32;context=GGTAACTGCTTGGGGTATGGATTACGAGCTCGCCATCGAAG;IPDRatio=1.76
Haloferax volcanii DS2 chromosome, complete genome	kinModCall	modified_base	16936	16936	22	+	.	coverage=34;context=GATGGCGAGCTCGTAATCCATACCCCAAGCAGTTACCCTGC;IPDRatio=1.57
Haloferax volcanii DS2 chromosome, complete genome	kinModCall	m6A	16965	16965	35	-	.	context=CCGCCCGAGCGGCATGAAGGATTAAGTCGGCAGGGTAACTG;fracLow=0.047;coverage=42;IPDRatio=2.12;fracUp=0.394;frac=0.235;identificationQv=18
Haloferax volcanii DS2 chromosome, complete genome	kinModCall	modified_base	16979	16979	21	-	.	coverage=42;context=ATTCCGGGACGACGCCGCCCGAGCGGCATGAAGGATTAAGT;IPDRatio=2.37
Haloferax volcanii DS2 chromosome, complete genome	kinModCall	modified_base	16988	16988	21	+	.	coverage=41;context=TTCATGCCGCTCGGGCGGCGTCGTCCCGGAATCGTAACGTA;IPDRatio=1.80
Haloferax volcanii DS2 chromosome, complete genome	kinModCall	modified_base	17125	17125	31	+	.	coverage=54;context=GCGGAGCACCGCGAGGTCGAGTTCGTACCCGAGCACGGAGA;IPDRatio=2.60
Haloferax volcanii DS2 chromosome, complete genome	kinModCall	modified_base	17204	17204	22	+	.	coverage=53;context=GGCGCGTCGAACGCGAGCGCGAGGATGAACACGGAGAGATA;IPDRatio=2.98
Haloferax volcanii DS2 chromosome, complete genome	kinModCall	modified_base	17263	17263	30	-	.	coverage=41;context=ACAGAGAGCGCGAGGTCGGCGGGATTCCCGTCCGATTCATC;IPDRatio=3.04
Haloferax volcanii DS2 chromosome, complete genome	kinModCall	modified_base	17432	17432	23	-	.	coverage=34;context=ACCGCCCAGCAGGTCGTCGGCGGCTTCCTCCTCGCGGGGCC;IPDRatio=1.85
Haloferax volcanii DS2 chromosome, complete genome	kinModCall	m4C	17535	17535	22	-	.	context=GTCCGACGACGACCCGGTCGCGCCCCCCCGTCGCGCGTTTT;fracLow=0.138;coverage=40;IPDRatio=2.39;fracUp=0.791;frac=0.481;identificationQv=3
Haloferax volcanii DS2 chromosome, complete genome	kinModCall	modified_base	17555	17555	22	+	.	coverage=42;context=GCGACCGGGTCGTCGTCGGACTCGCCCGTCTGTGCGGTCCG;IPDRatio=1.78
Haloferax volcanii DS2 chromosome, complete genome	kinModCall	modified_base	17587	17587	26	-	.	coverage=43;context=CCTCGCGCGCCGGGGTGAAAATGCGTTCGGACCGGACCGCA;IPDRatio=1.83
Haloferax volcanii DS2 chromosome, complete genome	kinModCall	modified_base	17588	17588	21	+	.	coverage=43;context=GCGGTCCGGTCCGAACGCATTTTCACCCCGGCGCGCGAGGC;IPDRatio=1.52
Haloferax volcanii DS2 chromosome, complete genome	kinModCall	modified_base	17588	17588	26	-	.	coverage=43;context=GCCTCGCGCGCCGGGGTGAAAATGCGTTCGGACCGGACCGC;IPDRatio=1.84
Haloferax volcanii DS2 chromosome, complete genome	kinModCall	modified_base	17599	17599	22	+	.	coverage=41;context=CGAACGCATTTTCACCCCGGCGCGCGAGGCTCCGATATGAG;IPDRatio=1.76
Haloferax volcanii DS2 chromosome, complete genome	kinModCall	modified_base	17620	17620	28	-	.	coverage=32;context=GCGTCGAACTCGTCGCGGACGCTCATATCGGAGCCTCGCGC;IPDRatio=2.14
Haloferax volcanii DS2 chromosome, complete genome	kinModCall	modified_base	17665	17665	26	+	.	coverage=27;context=GCGGCCGACGGCCGCGACAAGGGCATGGAGGACCGACACTG;IPDRatio=2.64
Haloferax volcanii DS2 chromosome, complete genome	kinModCall	modified_base	17672	17672	21	+	.	coverage=30;context=ACGGCCGCGACAAGGGCATGGAGGACCGACACTGGCACACC;IPDRatio=1.78
Haloferax volcanii DS2 chromosome, complete genome	kinModCall	modified_base	17674	17674	28	-	.	coverage=29;context=GCGGTGTGCCAGTGTCGGTCCTCCATGCCCTTGTCGCGGCC;IPDRatio=1.81
Haloferax volcanii DS2 chromosome, complete genome	kinModCall	modified_base	17680	17680	23	+	.	coverage=29;context=GACAAGGGCATGGAGGACCGACACTGGCACACCGCGAAGCA;IPDRatio=1.96
Haloferax volcanii DS2 chromosome, complete genome	kinModCall	modified_base	17714	17714	26	+	.	coverage=26;context=CGAAGCACGCGCTCGCACGGATGCCCGTCGAGGAAGGCGAC;IPDRatio=3.05
Haloferax volcanii DS2 chromosome, complete genome	kinModCall	modified_base	17929	17929	25	+	.	coverage=16;context=TTCGACGACGACAGCGTCGACCACGTCTGGTCGATGGAGGC;IPDRatio=2.22
Haloferax volcanii DS2 chromosome, complete genome	kinModCall	m6A	18017	18017	53	+	.	context=GTATCCTCAAGCCGGGCGGCACGTTCTACTGCGCGGTCAAT;fracLow=0.444;motif=GCABGNNNNNVTGC;coverage=40;IPDRatio=7.65;id=GCABGNNNNNVTGC;fracUp=0.850;frac=0.654;identificationQv=41
Haloferax volcanii DS2 chromosome, complete genome	kinModCall	m6A	18026	18026	80	-	.	context=CTCGTAATAATTGACCGCGCAGTAGAACGTGCCGCCCGGCT;fracLow=0.798;coverage=34;IPDRatio=9.73;fracUp=1.000;frac=0.938;identificationQv=68
Haloferax volcanii DS2 chromosome, complete genome	kinModCall	modified_base	18077	18077	21	+	.	coverage=35;context=ACTCCCACGAGTGGCAGGAGCACATCTCCATCGACATGACC;IPDRatio=2.07
Haloferax volcanii DS2 chromosome, complete genome	kinModCall	modified_base	18178	18178	24	+	.	coverage=21;context=CAGGACTCCATCGCCGACCTCGACATCGACATCCCGGCGGC;IPDRatio=1.91
Haloferax volcanii DS2 chromosome, complete genome	kinModCall	modified_base	18224	18224	21	+	.	coverage=16;context=AGTTCCCGACCGACGACTGGGAGACCCGCGAGGCGATGGTC;IPDRatio=2.52
Haloferax volcanii DS2 chromosome, complete genome	kinModCall	modified_base	18339	18339	23	-	.	coverage=19;context=CGGATTCGCTCCGGCGTCGGCTCACGTCGTCGAATAGGTCG;IPDRatio=2.56
Haloferax volcanii DS2 chromosome, complete genome	kinModCall	modified_base	18422	18422	22	+	.	coverage=17;context=TCGCCGCCGTCTTCGACCGCCACGACGAGTTCCGTTCCGCC;IPDRatio=1.80
Haloferax volcanii DS2 chromosome, complete genome	kinModCall	modified_base	18436	18436	23	+	.	coverage=19;context=GACCGCCACGACGAGTTCCGTTCCGCCCCAGTCGAGTCTGA;IPDRatio=2.12
Haloferax volcanii DS2 chromosome, complete genome	kinModCall	modified_base	18439	18439	24	+	.	coverage=15;context=CGCCACGACGAGTTCCGTTCCGCCCCAGTCGAGTCTGACCC;IPDRatio=1.90
Haloferax volcanii DS2 chromosome, complete genome	kinModCall	modified_base	18475	18475	25	+	.	coverage=13;context=GACCCGCGTCGTCGCCCCCTGAAACTCGGTGTCGACGACGG;IPDRatio=3.59
Haloferax volcanii DS2 chromosome, complete genome	kinModCall	modified_base	18597	18597	24	+	.	coverage=20;context=CTCTCGACCCCGCCTCCCCGAGCACCCGCGGCCCCTCGGCC;IPDRatio=1.86
Haloferax volcanii DS2 chromosome, complete genome	kinModCall	modified_base	18610	18610	24	+	.	coverage=17;context=CTCCCCGAGCACCCGCGGCCCCTCGGCCAGCGTGAACACCG;IPDRatio=2.74
Haloferax volcanii DS2 chromosome, complete genome	kinModCall	modified_base	18649	18649	21	+	.	coverage=34;context=CGCGTCGCCGACGCCGACGCGAATCCCCCCCGTTTCCGGTC;IPDRatio=2.08
Haloferax volcanii DS2 chromosome, complete genome	kinModCall	modified_base	18677	18677	30	+	.	coverage=41;context=CCCGTTTCCGGTCGAGACTCGACGACCCCGTCGAGGACGTT;IPDRatio=2.18
Haloferax volcanii DS2 chromosome, complete genome	kinModCall	modified_base	18722	18722	26	+	.	coverage=39;context=TCGCCGAGGAACTCCGCGACGAATCGCGTCCGCGGGCGGTG;IPDRatio=1.93
Haloferax volcanii DS2 chromosome, complete genome	kinModCall	modified_base	18748	18748	21	-	.	coverage=36;context=AGGTCGGCGACCCCCGCGACCTCTACCACCGCCCGCGGACG;IPDRatio=1.73
Haloferax volcanii DS2 chromosome, complete genome	kinModCall	modified_base	18775	18775	34	-	.	coverage=20;context=CCGTCCTCAACGGCGGCCGCGTCGAGCAGGTCGGCGACCCC;IPDRatio=3.44
Haloferax volcanii DS2 chromosome, complete genome	kinModCall	modified_base	18967	18967	35	-	.	coverage=18;context=GCGTCGCGCTCGCCCGCGCTCTCGCGCCCGGCCCGGACCTG;IPDRatio=2.07
Haloferax volcanii DS2 chromosome, complete genome	kinModCall	modified_base	18968	18968	21	+	.	coverage=17;context=AGGTCCGGGCCGGGCGCGAGAGCGCGGGCGAGCGCGACGCG;IPDRatio=2.52
Haloferax volcanii DS2 chromosome, complete genome	kinModCall	modified_base	18973	18973	26	+	.	coverage=17;context=CGGGCCGGGCGCGAGAGCGCGGGCGAGCGCGACGCGCTGTT;IPDRatio=5.09
Haloferax volcanii DS2 chromosome, complete genome	kinModCall	modified_base	18989	18989	22	+	.	coverage=15;context=GCGCGGGCGAGCGCGACGCGCTGTTGTTGGCCGCCAGATAG;IPDRatio=1.91
Haloferax volcanii DS2 chromosome, complete genome	kinModCall	modified_base	19118	19118	22	+	.	coverage=49;context=GGGTCGGTAAAGCGGAGGCCGTAGGCGACGTTCTCGCCGAC;IPDRatio=1.92
Haloferax volcanii DS2 chromosome, complete genome	kinModCall	modified_base	19119	19119	24	-	.	coverage=50;context=CGTCGGCGAGAACGTCGCCTACGGCCTCCGCTTTACCGACC;IPDRatio=1.93
Haloferax volcanii DS2 chromosome, complete genome	kinModCall	modified_base	19138	19138	22	-	.	coverage=60;context=CGCTGTTCCCGCACCTCAGCGTCGGCGAGAACGTCGCCTAC;IPDRatio=1.89
Haloferax volcanii DS2 chromosome, complete genome	kinModCall	modified_base	19140	19140	24	-	.	coverage=64;context=CGCGCTGTTCCCGCACCTCAGCGTCGGCGAGAACGTCGCCT;IPDRatio=1.72
Haloferax volcanii DS2 chromosome, complete genome	kinModCall	modified_base	19150	19150	25	+	.	coverage=46;context=CTCGCCGACGCTGAGGTGCGGGAACAGCGCGTAGTTCTGGA;IPDRatio=2.58
Haloferax volcanii DS2 chromosome, complete genome	kinModCall	m4C	19159	19159	26	+	.	context=GCTGAGGTGCGGGAACAGCGCGTAGTTCTGGAACACGACGC;fracLow=0.469;coverage=61;IPDRatio=1.72;fracUp=1.000;frac=0.997;identificationQv=21
Haloferax volcanii DS2 chromosome, complete genome	kinModCall	modified_base	19166	19166	22	-	.	coverage=59;context=GGCGTCGGCGTCGTGTTCCAGAACTACGCGCTGTTCCCGCA;IPDRatio=1.60
Haloferax volcanii DS2 chromosome, complete genome	kinModCall	m6A	19171	19171	28	+	.	context=GAACAGCGCGTAGTTCTGGAACACGACGCCGACGCCCCGCG;fracLow=0.077;coverage=64;IPDRatio=1.99;fracUp=0.308;frac=0.191;identificationQv=37
Haloferax volcanii DS2 chromosome, complete genome	kinModCall	modified_base	19176	19176	23	+	.	coverage=64;context=GCGCGTAGTTCTGGAACACGACGCCGACGCCCCGCGACTCG;IPDRatio=1.75
Haloferax volcanii DS2 chromosome, complete genome	kinModCall	modified_base	19181	19181	25	+	.	coverage=62;context=TAGTTCTGGAACACGACGCCGACGCCCCGCGACTCGGGCGC;IPDRatio=1.62
Haloferax volcanii DS2 chromosome, complete genome	kinModCall	modified_base	19188	19188	27	-	.	coverage=60;context=CGGCGTCGCGCCCGAGTCGCGGGGCGTCGGCGTCGTGTTCC;IPDRatio=2.67
Haloferax volcanii DS2 chromosome, complete genome	kinModCall	modified_base	19191	19191	22	-	.	coverage=60;context=GGTCGGCGTCGCGCCCGAGTCGCGGGGCGTCGGCGTCGTGT;IPDRatio=1.63
Haloferax volcanii DS2 chromosome, complete genome	kinModCall	modified_base	19192	19192	22	+	.	coverage=63;context=CACGACGCCGACGCCCCGCGACTCGGGCGCGACGCCGACCA;IPDRatio=1.74
Haloferax volcanii DS2 chromosome, complete genome	kinModCall	modified_base	19202	19202	31	-	.	coverage=60;context=GGCGAGTCGATGGTCGGCGTCGCGCCCGAGTCGCGGGGCGT;IPDRatio=1.89
Haloferax volcanii DS2 chromosome, complete genome	kinModCall	modified_base	19209	19209	23	+	.	coverage=62;context=GCGACTCGGGCGCGACGCCGACCATCGACTCGCCGTCGAAG;IPDRatio=1.62
Haloferax volcanii DS2 chromosome, complete genome	kinModCall	modified_base	19213	19213	26	+	.	coverage=64;context=CTCGGGCGCGACGCCGACCATCGACTCGCCGTCGAAGCGGA;IPDRatio=2.32
Haloferax volcanii DS2 chromosome, complete genome	kinModCall	modified_base	19220	19220	24	+	.	coverage=59;context=GCGACGCCGACCATCGACTCGCCGTCGAAGCGGACGGTCCC;IPDRatio=1.84
Haloferax volcanii DS2 chromosome, complete genome	kinModCall	modified_base	19229	19229	25	-	.	coverage=54;context=CCGACCGAGGGGACCGTCCGCTTCGACGGCGAGTCGATGGT;IPDRatio=1.60
Haloferax volcanii DS2 chromosome, complete genome	kinModCall	modified_base	19238	19238	28	-	.	coverage=45;context=TTCGAGTCCCCGACCGAGGGGACCGTCCGCTTCGACGGCGA;IPDRatio=2.55
Haloferax volcanii DS2 chromosome, complete genome	kinModCall	modified_base	19240	19240	21	+	.	coverage=57;context=GCCGTCGAAGCGGACGGTCCCCTCGGTCGGGGACTCGAAGC;IPDRatio=2.08
Haloferax volcanii DS2 chromosome, complete genome	kinModCall	modified_base	19245	19245	27	+	.	coverage=47;context=CGAAGCGGACGGTCCCCTCGGTCGGGGACTCGAAGCCGGCG;IPDRatio=1.91
Haloferax volcanii DS2 chromosome, complete genome	kinModCall	modified_base	19261	19261	25	-	.	coverage=51;context=CCACGCTCCGCTGTATCGCCGGCTTCGAGTCCCCGACCGAG;IPDRatio=3.47
Haloferax volcanii DS2 chromosome, complete genome	kinModCall	m4C	19271	19271	21	-	.	context=GGGAAGACGACCACGCTCCGCTGTATCGCCGGCTTCGAGTC;fracLow=0.124;coverage=40;IPDRatio=1.69;fracUp=0.607;frac=0.366;identificationQv=16
Haloferax volcanii DS2 chromosome, complete genome	kinModCall	modified_base	19287	19287	22	-	.	coverage=39;context=CGGCCCCTCCGGCTGCGGGAAGACGACCACGCTCCGCTGTA;IPDRatio=1.70
Haloferax volcanii DS2 chromosome, complete genome	kinModCall	modified_base	19290	19290	22	+	.	coverage=44;context=AGCGGAGCGTGGTCGTCTTCCCGCAGCCGGAGGGGCCGACG;IPDRatio=1.54
Haloferax volcanii DS2 chromosome, complete genome	kinModCall	m4C	19292	19292	45	-	.	context=CTCGTCGGCCCCTCCGGCTGCGGGAAGACGACCACGCTCCG;fracLow=0.438;coverage=61;IPDRatio=2.42;fracUp=0.953;frac=0.695;identificationQv=45
Haloferax volcanii DS2 chromosome, complete genome	kinModCall	modified_base	19316	19316	25	+	.	coverage=64;context=CCGGAGGGGCCGACGAGCGTGAAGAACTCGCCGTCGTCGAC;IPDRatio=1.63
Haloferax volcanii DS2 chromosome, complete genome	kinModCall	modified_base	19321	19321	26	+	.	coverage=63;context=GGGGCCGACGAGCGTGAAGAACTCGCCGTCGTCGACCGACA;IPDRatio=1.69
Haloferax volcanii DS2 chromosome, complete genome	kinModCall	modified_base	19321	19321	30	-	.	coverage=62;context=TGTCGGTCGACGACGGCGAGTTCTTCACGCTCGTCGGCCCC;IPDRatio=1.83
Haloferax volcanii DS2 chromosome, complete genome	kinModCall	modified_base	19322	19322	23	-	.	coverage=55;context=CTGTCGGTCGACGACGGCGAGTTCTTCACGCTCGTCGGCCC;IPDRatio=1.96
Haloferax volcanii DS2 chromosome, complete genome	kinModCall	modified_base	19328	19328	29	-	.	coverage=76;context=GTCTCGCTGTCGGTCGACGACGGCGAGTTCTTCACGCTCGT;IPDRatio=2.47
Haloferax volcanii DS2 chromosome, complete genome	kinModCall	modified_base	19339	19339	23	+	.	coverage=82;context=GAACTCGCCGTCGTCGACCGACAGCGAGACGGAATCGAGCG;IPDRatio=1.59
Haloferax volcanii DS2 chromosome, complete genome	kinModCall	modified_base	19340	19340	23	-	.	coverage=78;context=GCGCTCGATTCCGTCTCGCTGTCGGTCGACGACGGCGAGTT;IPDRatio=1.54
Haloferax volcanii DS2 chromosome, complete genome	kinModCall	modified_base	19342	19342	28	-	.	coverage=78;context=CGGCGCTCGATTCCGTCTCGCTGTCGGTCGACGACGGCGAG;IPDRatio=1.61
Haloferax volcanii DS2 chromosome, complete genome	kinModCall	modified_base	19343	19343	23	-	.	coverage=79;context=ACGGCGCTCGATTCCGTCTCGCTGTCGGTCGACGACGGCGA;IPDRatio=2.00
Haloferax volcanii DS2 chromosome, complete genome	kinModCall	modified_base	19349	19349	25	+	.	coverage=81;context=TCGTCGACCGACAGCGAGACGGAATCGAGCGCCGTCGCCGA;IPDRatio=1.84
Haloferax volcanii DS2 chromosome, complete genome	kinModCall	modified_base	19360	19360	26	+	.	coverage=77;context=CAGCGAGACGGAATCGAGCGCCGTCGCCGACCCGTAGCGTT;IPDRatio=2.10
Haloferax volcanii DS2 chromosome, complete genome	kinModCall	modified_base	19361	19361	25	+	.	coverage=76;context=AGCGAGACGGAATCGAGCGCCGTCGCCGACCCGTAGCGTTT;IPDRatio=1.72
Haloferax volcanii DS2 chromosome, complete genome	kinModCall	modified_base	19364	19364	23	+	.	coverage=75;context=GAGACGGAATCGAGCGCCGTCGCCGACCCGTAGCGTTTGGA;IPDRatio=1.65
Haloferax volcanii DS2 chromosome, complete genome	kinModCall	modified_base	19369	19369	25	+	.	coverage=68;context=GGAATCGAGCGCCGTCGCCGACCCGTAGCGTTTGGACACCG;IPDRatio=1.64
Haloferax volcanii DS2 chromosome, complete genome	kinModCall	modified_base	19381	19381	21	-	.	coverage=67;context=TCGAACTCGACGCGGTGTCCAAACGCTACGGGTCGGCGACG;IPDRatio=1.54
Haloferax volcanii DS2 chromosome, complete genome	kinModCall	modified_base	19384	19384	31	-	.	coverage=69;context=GACTCGAACTCGACGCGGTGTCCAAACGCTACGGGTCGGCG;IPDRatio=1.83
Haloferax volcanii DS2 chromosome, complete genome	kinModCall	modified_base	19397	19397	21	+	.	coverage=68;context=CGTTTGGACACCGCGTCGAGTTCGAGTCTCACGGGTTCGCC;IPDRatio=1.59
Haloferax volcanii DS2 chromosome, complete genome	kinModCall	modified_base	19398	19398	25	-	.	coverage=67;context=AGGCGAACCCGTGAGACTCGAACTCGACGCGGTGTCCAAAC;IPDRatio=1.68
Haloferax volcanii DS2 chromosome, complete genome	kinModCall	modified_base	19406	19406	23	-	.	coverage=67;context=GACTTCGGAGGCGAACCCGTGAGACTCGAACTCGACGCGGT;IPDRatio=1.64
Haloferax volcanii DS2 chromosome, complete genome	kinModCall	modified_base	19407	19407	25	+	.	coverage=66;context=CCGCGTCGAGTTCGAGTCTCACGGGTTCGCCTCCGAAGTCA;IPDRatio=1.71
Haloferax volcanii DS2 chromosome, complete genome	kinModCall	modified_base	19408	19408	21	+	.	coverage=64;context=CGCGTCGAGTTCGAGTCTCACGGGTTCGCCTCCGAAGTCAC;IPDRatio=1.46
Haloferax volcanii DS2 chromosome, complete genome	kinModCall	modified_base	19412	19412	38	+	.	coverage=64;context=TCGAGTTCGAGTCTCACGGGTTCGCCTCCGAAGTCACGTGC;IPDRatio=2.84
Haloferax volcanii DS2 chromosome, complete genome	kinModCall	modified_base	19415	19415	36	-	.	coverage=62;context=GGAGCACGTGACTTCGGAGGCGAACCCGTGAGACTCGAACT;IPDRatio=1.93
Haloferax volcanii DS2 chromosome, complete genome	kinModCall	m6A	19422	19422	35	+	.	context=GTCTCACGGGTTCGCCTCCGAAGTCACGTGCTCCCCTCGCC;fracLow=0.329;coverage=66;IPDRatio=2.48;fracUp=0.616;frac=0.461;identificationQv=44
Haloferax volcanii DS2 chromosome, complete genome	kinModCall	modified_base	19425	19425	38	-	.	coverage=67;context=GCCGGCGAGGGGAGCACGTGACTTCGGAGGCGAACCCGTGA;IPDRatio=1.90
Haloferax volcanii DS2 chromosome, complete genome	kinModCall	m4C	19428	19428	20	+	.	context=CGGGTTCGCCTCCGAAGTCACGTGCTCCCCTCGCCGGCGGA;fracLow=0.998;coverage=67;IPDRatio=1.62;fracUp=1.000;frac=0.998;identificationQv=4
Haloferax volcanii DS2 chromosome, complete genome	kinModCall	modified_base	19434	19434	22	-	.	coverage=54;context=TGCCCGTCCGCCGGCGAGGGGAGCACGTGACTTCGGAGGCG;IPDRatio=2.46
Haloferax volcanii DS2 chromosome, complete genome	kinModCall	modified_base	19438	19438	22	+	.	coverage=74;context=TCCGAAGTCACGTGCTCCCCTCGCCGGCGGACGGGCATAAT;IPDRatio=1.55
Haloferax volcanii DS2 chromosome, complete genome	kinModCall	modified_base	19448	19448	24	+	.	coverage=75;context=CGTGCTCCCCTCGCCGGCGGACGGGCATAATTCTCACTTCC;IPDRatio=1.70
Haloferax volcanii DS2 chromosome, complete genome	kinModCall	modified_base	19451	19451	22	+	.	coverage=68;context=GCTCCCCTCGCCGGCGGACGGGCATAATTCTCACTTCCCGC;IPDRatio=2.31
Haloferax volcanii DS2 chromosome, complete genome	kinModCall	modified_base	19457	19457	22	-	.	coverage=74;context=CGAACCGCGGGAAGTGAGAATTATGCCCGTCCGCCGGCGAG;IPDRatio=1.50
Haloferax volcanii DS2 chromosome, complete genome	kinModCall	m4C	19460	19460	30	+	.	context=GCCGGCGGACGGGCATAATTCTCACTTCCCGCGGTTCGTCT;fracLow=0.061;coverage=74;IPDRatio=1.73;fracUp=0.380;frac=0.226;identificationQv=38
Haloferax volcanii DS2 chromosome, complete genome	kinModCall	modified_base	19476	19476	27	-	.	coverage=70;context=CCGGAGAACAAGACGGAGACGAACCGCGGGAAGTGAGAATT;IPDRatio=1.85
Haloferax volcanii DS2 chromosome, complete genome	kinModCall	modified_base	19479	19479	28	-	.	coverage=68;context=AGCCCGGAGAACAAGACGGAGACGAACCGCGGGAAGTGAGA;IPDRatio=1.77
Haloferax volcanii DS2 chromosome, complete genome	kinModCall	modified_base	19500	19500	23	-	.	coverage=69;context=GAGCTATGAGGGAGATGAGGGAGCCCGGAGAACAAGACGGA;IPDRatio=1.85
Haloferax volcanii DS2 chromosome, complete genome	kinModCall	modified_base	19503	19503	31	+	.	coverage=75;context=GTCTTGTTCTCCGGGCTCCCTCATCTCCCTCATAGCTCGCC;IPDRatio=1.70
Haloferax volcanii DS2 chromosome, complete genome	kinModCall	modified_base	19520	19520	21	-	.	coverage=68;context=GCTTCGGCGGCCGGTGGGGCGAGCTATGAGGGAGATGAGGG;IPDRatio=2.04
Haloferax volcanii DS2 chromosome, complete genome	kinModCall	modified_base	19558	19558	23	-	.	coverage=52;context=GCTTCTCGTCACGTCCGCCAGCTTCCTCGTCGTCGACCGCT;IPDRatio=1.70
Haloferax volcanii DS2 chromosome, complete genome	kinModCall	modified_base	19561	19561	22	+	.	coverage=53;context=GGTCGACGACGAGGAAGCTGGCGGACGTGACGAGAAGCAGG;IPDRatio=3.18
Haloferax volcanii DS2 chromosome, complete genome	kinModCall	modified_base	19569	19569	23	+	.	coverage=55;context=ACGAGGAAGCTGGCGGACGTGACGAGAAGCAGGAGACAGCC;IPDRatio=1.78
Haloferax volcanii DS2 chromosome, complete genome	kinModCall	modified_base	19581	19581	21	-	.	coverage=63;context=GCGACGGCGATGGGCTGTCTCCTGCTTCTCGTCACGTCCGC;IPDRatio=1.60
Haloferax volcanii DS2 chromosome, complete genome	kinModCall	modified_base	19584	19584	24	+	.	coverage=62;context=GACGTGACGAGAAGCAGGAGACAGCCCATCGCCGTCGCGGG;IPDRatio=1.67
Haloferax volcanii DS2 chromosome, complete genome	kinModCall	modified_base	19593	19593	25	-	.	coverage=78;context=CGGCTCGGCCCCGCGACGGCGATGGGCTGTCTCCTGCTTCT;IPDRatio=1.91
Haloferax volcanii DS2 chromosome, complete genome	kinModCall	modified_base	19613	19613	58	+	.	coverage=76;context=CGCCGTCGCGGGGCCGAGCCGTCGACCGAGGAATCGCTCGA;IPDRatio=3.00
Haloferax volcanii DS2 chromosome, complete genome	kinModCall	m4C	19622	19622	27	-	.	context=CCGTCGCCGTCGAGCGATTCCTCGGTCGACGGCTCGGCCCC;fracLow=0.219;coverage=72;IPDRatio=1.67;fracUp=0.580;frac=0.400;identificationQv=8
Haloferax volcanii DS2 chromosome, complete genome	kinModCall	modified_base	19627	19627	21	-	.	coverage=82;context=GATGCCCGTCGCCGTCGAGCGATTCCTCGGTCGACGGCTCG;IPDRatio=1.58
Haloferax volcanii DS2 chromosome, complete genome	kinModCall	modified_base	19648	19648	35	+	.	coverage=81;context=GCTCGACGGCGACGGGCATCGTGTAGCTTCCCGCGCCCTCC;IPDRatio=2.90
Haloferax volcanii DS2 chromosome, complete genome	kinModCall	modified_base	19650	19650	41	+	.	coverage=82;context=TCGACGGCGACGGGCATCGTGTAGCTTCCCGCGCCCTCCGC;IPDRatio=1.89
Haloferax volcanii DS2 chromosome, complete genome	kinModCall	modified_base	19680	19680	49	-	.	coverage=58;context=ATCGGCGAGTTCGACTCGACCATCATCCTCGCGGAGGGCGC;IPDRatio=2.12
Haloferax volcanii DS2 chromosome, complete genome	kinModCall	modified_base	19683	19683	45	-	.	coverage=66;context=AGCATCGGCGAGTTCGACTCGACCATCATCCTCGCGGAGGG;IPDRatio=2.19
Haloferax volcanii DS2 chromosome, complete genome	kinModCall	modified_base	19701	19701	26	+	.	coverage=65;context=GTCGAGTCGAACTCGCCGATGCTAATGGCGACGGCGAACGC;IPDRatio=2.02
Haloferax volcanii DS2 chromosome, complete genome	kinModCall	modified_base	19706	19706	27	-	.	coverage=66;context=GCGCGGCGTTCGCCGTCGCCATTAGCATCGGCGAGTTCGAC;IPDRatio=1.64
Haloferax volcanii DS2 chromosome, complete genome	kinModCall	modified_base	19734	19734	23	+	.	coverage=54;context=GCGAACGCCGCGCCCGCGACGACGCCGGTCCAGACGAGCGG;IPDRatio=1.82
Haloferax volcanii DS2 chromosome, complete genome	kinModCall	modified_base	19761	19761	34	+	.	coverage=43;context=GTCCAGACGAGCGGGAGTTCGATATCCACGAGCGCGCGGGT;IPDRatio=2.13
Haloferax volcanii DS2 chromosome, complete genome	kinModCall	m4C	19761	19761	27	-	.	context=ACCCGCGCGCTCGTGGATATCGAACTCCCGCTCGTCTGGAC;fracLow=0.435;coverage=44;IPDRatio=2.25;fracUp=1.000;frac=0.898;identificationQv=4
Haloferax volcanii DS2 chromosome, complete genome	kinModCall	modified_base	19769	19769	23	-	.	coverage=47;context=CGACCAGAACCCGCGCGCTCGTGGATATCGAACTCCCGCTC;IPDRatio=2.06
Haloferax volcanii DS2 chromosome, complete genome	kinModCall	modified_base	19782	19782	32	+	.	coverage=39;context=ATATCCACGAGCGCGCGGGTTCTGGTCGCGCCGAGCGAGCG;IPDRatio=1.91
Haloferax volcanii DS2 chromosome, complete genome	kinModCall	modified_base	19848	19848	24	-	.	coverage=28;context=CCCTTCGTCACCCGGAACGTCGCGCCGCTTTTCGCCCGGCT;IPDRatio=2.22
Haloferax volcanii DS2 chromosome, complete genome	kinModCall	modified_base	19883	19883	23	-	.	coverage=42;context=TCGCCATCGTCGCGGCCCACGCCGTCGGCGCGTACCCCTTC;IPDRatio=2.16
Haloferax volcanii DS2 chromosome, complete genome	kinModCall	m4C	19911	19911	28	-	.	context=GGCACGCGAATCCGCGTCACCGGCGCGCTCGCCATCGTCGC;fracLow=0.540;coverage=36;IPDRatio=2.45;fracUp=0.956;frac=0.769;identificationQv=9
Haloferax volcanii DS2 chromosome, complete genome	kinModCall	modified_base	19929	19929	24	+	.	coverage=44;context=CCGGTGACGCGGATTCGCGTGCCCAACACGTCGACGCCGAA;IPDRatio=1.89
Haloferax volcanii DS2 chromosome, complete genome	kinModCall	modified_base	19969	19969	31	+	.	coverage=43;context=ACACCAGCCCGCGGAGCAGGCCGAGGCCGACGACGATGCCC;IPDRatio=2.82
Haloferax volcanii DS2 chromosome, complete genome	kinModCall	modified_base	19978	19978	26	-	.	coverage=45;context=CGCCGTCTCGGGCATCGTCGTCGGCCTCGGCCTGCTCCGCG;IPDRatio=1.93
Haloferax volcanii DS2 chromosome, complete genome	kinModCall	modified_base	19994	19994	26	-	.	coverage=52;context=TCTCGATGGCTCCGTTCGCCGTCTCGGGCATCGTCGTCGGC;IPDRatio=1.86
Haloferax volcanii DS2 chromosome, complete genome	kinModCall	modified_base	19999	19999	21	-	.	coverage=52;context=CGTGCTCTCGATGGCTCCGTTCGCCGTCTCGGGCATCGTCG;IPDRatio=1.72
Haloferax volcanii DS2 chromosome, complete genome	kinModCall	modified_base	20022	20022	23	+	.	coverage=53;context=GGAGCCATCGAGAGCACGTCGATGAGCCCGCGCCCGCGGTA;IPDRatio=1.58
Haloferax volcanii DS2 chromosome, complete genome	kinModCall	modified_base	20026	20026	23	-	.	coverage=52;context=CCGGTACCGCGGGCGCGGGCTCATCGACGTGCTCTCGATGG;IPDRatio=2.16
Haloferax volcanii DS2 chromosome, complete genome	kinModCall	modified_base	20066	20066	21	+	.	coverage=51;context=GCGGGTCGTGAGGACGGCCATCGTCACGCCCATCGGGACGG;IPDRatio=1.80
Haloferax volcanii DS2 chromosome, complete genome	kinModCall	modified_base	20075	20075	28	-	.	coverage=43;context=TCGTCGTGGCCGTCCCGATGGGCGTGACGATGGCCGTCCTC;IPDRatio=3.54
Haloferax volcanii DS2 chromosome, complete genome	kinModCall	modified_base	20109	20109	27	+	.	coverage=50;context=ACGACGAGCGTCCCCGCGGCGAAGCCCAGCGAGTTCAGGAT;IPDRatio=2.05
Haloferax volcanii DS2 chromosome, complete genome	kinModCall	modified_base	20121	20121	24	-	.	coverage=46;context=CCCCTGCCGGCCATCCTGAACTCGCTGGGCTTCGCCGCGGG;IPDRatio=1.57
Haloferax volcanii DS2 chromosome, complete genome	kinModCall	m4C	20130	20130	20	-	.	context=CAGGTCAAGCCCCTGCCGGCCATCCTGAACTCGCTGGGCTT;fracLow=0.228;coverage=47;IPDRatio=1.97;fracUp=0.753;frac=0.552;identificationQv=16
Haloferax volcanii DS2 chromosome, complete genome	kinModCall	m4C	20131	20131	26	-	.	context=TCAGGTCAAGCCCCTGCCGGCCATCCTGAACTCGCTGGGCT;fracLow=0.520;coverage=54;IPDRatio=1.86;fracUp=1.000;frac=1.000;identificationQv=23
Haloferax volcanii DS2 chromosome, complete genome	kinModCall	modified_base	20161	20161	31	+	.	coverage=40;context=GCTTGACCTGAAAGCTCGCGCCGGTCGCCTGCCGCTCGGCG;IPDRatio=4.06
Haloferax volcanii DS2 chromosome, complete genome	kinModCall	modified_base	20168	20168	22	+	.	coverage=40;context=CTGAAAGCTCGCGCCGGTCGCCTGCCGCTCGGCGAGGAAGG;IPDRatio=3.55
Haloferax volcanii DS2 chromosome, complete genome	kinModCall	modified_base	20170	20170	21	+	.	coverage=37;context=GAAAGCTCGCGCCGGTCGCCTGCCGCTCGGCGAGGAAGGCG;IPDRatio=2.75
Haloferax volcanii DS2 chromosome, complete genome	kinModCall	modified_base	20192	20192	25	-	.	coverage=33;context=GCGGCCTCACCCTCGCCAACTACGCCTTCCTCGCCGAGCGG;IPDRatio=1.83
Haloferax volcanii DS2 chromosome, complete genome	kinModCall	modified_base	20207	20207	29	-	.	coverage=29;context=TCACCGGCGGCGACGGCGGCCTCACCCTCGCCAACTACGCC;IPDRatio=2.08
Haloferax volcanii DS2 chromosome, complete genome	kinModCall	modified_base	20221	20221	21	+	.	coverage=29;context=GGGTGAGGCCGCCGTCGCCGCCGGTGACGCTCGCCAGCACC;IPDRatio=2.44
Haloferax volcanii DS2 chromosome, complete genome	kinModCall	modified_base	20326	20326	23	+	.	coverage=30;context=TCCGGAGCGTCGATTTCGGCGTCCAGTCAGCGGGAAGGACG;IPDRatio=1.92
Haloferax volcanii DS2 chromosome, complete genome	kinModCall	modified_base	20342	20342	21	-	.	coverage=31;context=CGCTTCCCCGTCAGTCCGTCCTTCCCGCTGACTGGACGCCG;IPDRatio=2.99
Haloferax volcanii DS2 chromosome, complete genome	kinModCall	modified_base	20361	20361	23	-	.	coverage=39;context=GCCGGCGGCGCAGCGAACCCGCTTCCCCGTCAGTCCGTCCT;IPDRatio=1.77
Haloferax volcanii DS2 chromosome, complete genome	kinModCall	modified_base	20388	20388	21	+	.	coverage=46;context=GCTGCGCCGCCGGCCGAGCGCTGGCTGGCCTCGTACCGGAG;IPDRatio=1.93
Haloferax volcanii DS2 chromosome, complete genome	kinModCall	modified_base	20397	20397	25	-	.	coverage=46;context=GCAGTCTACCTCCGGTACGAGGCCAGCCAGCGCTCGGCCGG;IPDRatio=2.49
Haloferax volcanii DS2 chromosome, complete genome	kinModCall	modified_base	20499	20499	21	+	.	coverage=23;context=AGGTCCCGCACCCGCGAGTAGACGAACACCTCGATGGTCGC;IPDRatio=1.77
Haloferax volcanii DS2 chromosome, complete genome	kinModCall	modified_base	20500	20500	25	-	.	coverage=22;context=GGCGACCATCGAGGTGTTCGTCTACTCGCGGGTGCGGGACC;IPDRatio=1.94
Haloferax volcanii DS2 chromosome, complete genome	kinModCall	modified_base	20517	20517	22	-	.	coverage=20;context=CTCGGCGGCTTCCAACTGGCGACCATCGAGGTGTTCGTCTA;IPDRatio=2.17
Haloferax volcanii DS2 chromosome, complete genome	kinModCall	modified_base	20565	20565	36	-	.	coverage=29;context=ACCCTGACGTTCATCTTCACTTTCGCGTCGTTCCCCATCGT;IPDRatio=2.09
Haloferax volcanii DS2 chromosome, complete genome	kinModCall	m4C	20574	20574	20	-	.	context=GTCGGCGCGACCCTGACGTTCATCTTCACTTTCGCGTCGTT;fracLow=0.234;coverage=29;IPDRatio=2.13;fracUp=0.652;frac=0.558;identificationQv=37
Haloferax volcanii DS2 chromosome, complete genome	kinModCall	m4C	20587	20587	24	-	.	context=GCCGTCTATCGGCGTCGGCGCGACCCTGACGTTCATCTTCA;fracLow=0.737;coverage=31;IPDRatio=1.75;fracUp=0.923;frac=0.787;identificationQv=5
Haloferax volcanii DS2 chromosome, complete genome	kinModCall	modified_base	20602	20602	23	+	.	coverage=34;context=GGGTCGCGCCGACGCCGATAGACGGCAGGAGTTGGGGGAGG;IPDRatio=2.22
Haloferax volcanii DS2 chromosome, complete genome	kinModCall	modified_base	20606	20606	23	-	.	coverage=38;context=TGGTCCTCCCCCAACTCCTGCCGTCTATCGGCGTCGGCGCG;IPDRatio=1.95
Haloferax volcanii DS2 chromosome, complete genome	kinModCall	m4C	20619	20619	24	-	.	context=GCCTTCCGCGACGTGGTCCTCCCCCAACTCCTGCCGTCTAT;fracLow=0.206;coverage=49;IPDRatio=1.78;fracUp=0.881;frac=0.607;identificationQv=6
Haloferax volcanii DS2 chromosome, complete genome	kinModCall	modified_base	20620	20620	26	-	.	coverage=50;context=GGCCTTCCGCGACGTGGTCCTCCCCCAACTCCTGCCGTCTA;IPDRatio=2.16
Haloferax volcanii DS2 chromosome, complete genome	kinModCall	modified_base	20623	20623	24	-	.	coverage=49;context=GCGGGCCTTCCGCGACGTGGTCCTCCCCCAACTCCTGCCGT;IPDRatio=2.16
Haloferax volcanii DS2 chromosome, complete genome	kinModCall	modified_base	20625	20625	21	-	.	coverage=53;context=CGGCGGGCCTTCCGCGACGTGGTCCTCCCCCAACTCCTGCC;IPDRatio=2.69
Haloferax volcanii DS2 chromosome, complete genome	kinModCall	modified_base	20639	20639	31	-	.	coverage=38;context=TCGGCGCGAACCCGCGGCGGGCCTTCCGCGACGTGGTCCTC;IPDRatio=2.03
Haloferax volcanii DS2 chromosome, complete genome	kinModCall	modified_base	20653	20653	21	-	.	coverage=55;context=GACCGCCCGCTCGCTCGGCGCGAACCCGCGGCGGGCCTTCC;IPDRatio=1.52
Haloferax volcanii DS2 chromosome, complete genome	kinModCall	modified_base	20695	20695	21	+	.	coverage=45;context=CGACGGTCCGGGCGTCCACACTCTCCCACGCGGCGGTGACG;IPDRatio=1.59
Haloferax volcanii DS2 chromosome, complete genome	kinModCall	modified_base	20714	20714	23	-	.	coverage=43;context=CCCCGCTCGTCGCCCGCGTCGTCACCGCCGCGTGGGAGAGT;IPDRatio=1.64
Haloferax volcanii DS2 chromosome, complete genome	kinModCall	modified_base	20757	20757	28	+	.	coverage=43;context=TTGTAGAACGCGTGGGCGACGACGATGGCTTCGAGCGTGAA;IPDRatio=2.07
Haloferax volcanii DS2 chromosome, complete genome	kinModCall	modified_base	20775	20775	21	-	.	coverage=39;context=CCGCCGGTCGAACTGCTGTTCACGCTCGAAGCCATCGTCGT;IPDRatio=1.70
Haloferax volcanii DS2 chromosome, complete genome	kinModCall	m4C	20815	20815	28	-	.	context=CAACGGGACGCTGAACCGCGCGCTCTCTCTCGTCGGCCTCC;fracLow=0.337;coverage=27;IPDRatio=2.07;fracUp=1.000;frac=0.839;identificationQv=15
Haloferax volcanii DS2 chromosome, complete genome	kinModCall	modified_base	20877	20877	21	-	.	coverage=23;context=ATCCTCCCGTTCGTCATGCCCTCCATCATGGTCGCCATCGG;IPDRatio=2.05
Haloferax volcanii DS2 chromosome, complete genome	kinModCall	modified_base	20938	20938	31	-	.	coverage=34;context=CGCCGCGTGGCTGTTCGCCCGCTTCGAGTTCCGCGGCCGCG;IPDRatio=2.39
Haloferax volcanii DS2 chromosome, complete genome	kinModCall	modified_base	20943	20943	23	+	.	coverage=31;context=CCGCGGAACTCGAAGCGGGCGAACAGCCACGCGGCGGGGAG;IPDRatio=2.44
Haloferax volcanii DS2 chromosome, complete genome	kinModCall	modified_base	20960	20960	28	+	.	coverage=19;context=GGCGAACAGCCACGCGGCGGGGAGGCCGAGCGCGAGGCTGG;IPDRatio=2.38
Haloferax volcanii DS2 chromosome, complete genome	kinModCall	modified_base	20977	20977	23	-	.	coverage=36;context=GTTCTACTCGACGCTCGCCAGCCTCGCGCTCGGCCTCCCCG;IPDRatio=2.24
Haloferax volcanii DS2 chromosome, complete genome	kinModCall	modified_base	20991	20991	21	-	.	coverage=39;context=ACGGCGAAGCAGGCGTTCTACTCGACGCTCGCCAGCCTCGC;IPDRatio=1.87
Haloferax volcanii DS2 chromosome, complete genome	kinModCall	m4C	21021	21021	22	-	.	context=GAGTTCTACCTCGTCGACATCATCTGGTTCACGGCGAAGCA;fracLow=0.094;coverage=35;IPDRatio=2.00;fracUp=0.420;frac=0.253;identificationQv=7
Haloferax volcanii DS2 chromosome, complete genome	kinModCall	modified_base	21033	21033	22	-	.	coverage=36;context=GTGCTGACGAGCGAGTTCTACCTCGTCGACATCATCTGGTT;IPDRatio=1.77
Haloferax volcanii DS2 chromosome, complete genome	kinModCall	modified_base	21092	21092	21	-	.	coverage=30;context=CCGTCTTCGCGGACGCCGTCCTCGCCGACGGCCGGCTCACC;IPDRatio=1.73
Haloferax volcanii DS2 chromosome, complete genome	kinModCall	modified_base	21105	21105	27	+	.	coverage=36;context=TCGGCGAGGACGGCGTCCGCGAAGACGGTGGCGACGGGGTA;IPDRatio=1.83
Haloferax volcanii DS2 chromosome, complete genome	kinModCall	modified_base	21122	21122	21	+	.	coverage=38;context=CGCGAAGACGGTGGCGACGGGGTAGTAAAACAGGACCAGAA;IPDRatio=3.54
Haloferax volcanii DS2 chromosome, complete genome	kinModCall	modified_base	21130	21130	21	-	.	coverage=43;context=CGTCGTCCTTCTGGTCCTGTTTTACTACCCCGTCGCCACCG;IPDRatio=1.64
Haloferax volcanii DS2 chromosome, complete genome	kinModCall	modified_base	21131	21131	21	-	.	coverage=41;context=CCGTCGTCCTTCTGGTCCTGTTTTACTACCCCGTCGCCACC;IPDRatio=1.55
Haloferax volcanii DS2 chromosome, complete genome	kinModCall	modified_base	21133	21133	29	-	.	coverage=43;context=CGCCGTCGTCCTTCTGGTCCTGTTTTACTACCCCGTCGCCA;IPDRatio=1.74
Haloferax volcanii DS2 chromosome, complete genome	kinModCall	modified_base	21140	21140	25	-	.	coverage=43;context=CGCTCACCGCCGTCGTCCTTCTGGTCCTGTTTTACTACCCC;IPDRatio=2.22
Haloferax volcanii DS2 chromosome, complete genome	kinModCall	modified_base	21144	21144	21	+	.	coverage=37;context=TAGTAAAACAGGACCAGAAGGACGACGGCGGTGAGCGCCGC;IPDRatio=1.63
Haloferax volcanii DS2 chromosome, complete genome	kinModCall	modified_base	21153	21153	22	-	.	coverage=37;context=ACCCTCGTCGCGGCGCTCACCGCCGTCGTCCTTCTGGTCCT;IPDRatio=1.59
Haloferax volcanii DS2 chromosome, complete genome	kinModCall	modified_base	21170	21170	21	-	.	coverage=32;context=TCGAACAGCGGCTGCTCACCCTCGTCGCGGCGCTCACCGCC;IPDRatio=1.89
Haloferax volcanii DS2 chromosome, complete genome	kinModCall	modified_base	21171	21171	22	-	.	coverage=40;context=CTCGAACAGCGGCTGCTCACCCTCGTCGCGGCGCTCACCGC;IPDRatio=2.13
Haloferax volcanii DS2 chromosome, complete genome	kinModCall	modified_base	21215	21215	25	+	.	coverage=42;context=GCGGGCGACCCGGCGAACTGAGGCCGAGGCGCGGCTCACCG;IPDRatio=1.82
Haloferax volcanii DS2 chromosome, complete genome	kinModCall	modified_base	21246	21246	21	+	.	coverage=30;context=CGGCTCACCGGCTCACCTCACTTACTGGCGAACTCGCGGGC;IPDRatio=1.87
Haloferax volcanii DS2 chromosome, complete genome	kinModCall	modified_base	21254	21254	24	-	.	coverage=37;context=ACGCGTGGGCCCGCGAGTTCGCCAGTAAGTGAGGTGAGCCG;IPDRatio=1.64
Haloferax volcanii DS2 chromosome, complete genome	kinModCall	modified_base	21296	21296	29	-	.	coverage=40;context=TTTCGTACGACCGGCTTCAGAACAACCTGAGTGACTGGACC;IPDRatio=1.80
Haloferax volcanii DS2 chromosome, complete genome	kinModCall	modified_base	21311	21311	22	-	.	coverage=39;context=CGGAAGCCGTCACGTTTTCGTACGACCGGCTTCAGAACAAC;IPDRatio=1.75
Haloferax volcanii DS2 chromosome, complete genome	kinModCall	modified_base	21366	21366	24	-	.	coverage=32;context=GCGACGACCACCGCCGAACTCCCCGAGGACTTCGCGCAGTA;IPDRatio=1.74
Haloferax volcanii DS2 chromosome, complete genome	kinModCall	modified_base	21397	21397	22	-	.	coverage=31;context=CGAAATCGCCGTCCGCAACGTCCAGTTCCCGGCGACGACCA;IPDRatio=1.86
Haloferax volcanii DS2 chromosome, complete genome	kinModCall	modified_base	21444	21444	33	+	.	coverage=44;context=ACCTCGGGCCGGAGCATGAAGTCCATGAACTCGACCGCGAG;IPDRatio=1.72
Haloferax volcanii DS2 chromosome, complete genome	kinModCall	modified_base	21447	21447	23	-	.	coverage=43;context=GACCTCGCGGTCGAGTTCATGGACTTCATGCTCCGGCCCGA;IPDRatio=1.66
Haloferax volcanii DS2 chromosome, complete genome	kinModCall	modified_base	21477	21477	28	-	.	coverage=40;context=ATGGCCCCCTTCGCGGACGCGTCGAACCCCGACCTCGCGGT;IPDRatio=2.56
Haloferax volcanii DS2 chromosome, complete genome	kinModCall	modified_base	21492	21492	23	+	.	coverage=33;context=TTCGACGCGTCCGCGAAGGGGGCCATCCCCTCGGGGTTGGC;IPDRatio=1.80
Haloferax volcanii DS2 chromosome, complete genome	kinModCall	modified_base	21494	21494	21	+	.	coverage=41;context=CGACGCGTCCGCGAAGGGGGCCATCCCCTCGGGGTTGGCGT;IPDRatio=2.01
Haloferax volcanii DS2 chromosome, complete genome	kinModCall	modified_base	21510	21510	22	-	.	coverage=41;context=CTGAACGACCAGGCGTACGCCAACCCCGAGGGGATGGCCCC;IPDRatio=1.68
Haloferax volcanii DS2 chromosome, complete genome	kinModCall	modified_base	21543	21543	22	-	.	coverage=45;context=GGCGAGGACATGGCGAGACACCAGATTCGCTTCCTGAACGA;IPDRatio=1.66
Haloferax volcanii DS2 chromosome, complete genome	kinModCall	modified_base	21563	21563	21	-	.	coverage=42;context=AGGTGTTCGCCGCCGAGTCCGGCGAGGACATGGCGAGACAC;IPDRatio=1.69
Haloferax volcanii DS2 chromosome, complete genome	kinModCall	modified_base	21567	21567	23	-	.	coverage=39;context=GACCAGGTGTTCGCCGCCGAGTCCGGCGAGGACATGGCGAG;IPDRatio=1.97
Haloferax volcanii DS2 chromosome, complete genome	kinModCall	modified_base	21636	21636	23	+	.	coverage=64;context=TCCCCGTTCGAGTAGGCGTTGTAGGTGTCCTCCCAGTTGCC;IPDRatio=1.59
Haloferax volcanii DS2 chromosome, complete genome	kinModCall	modified_base	21639	21639	27	+	.	coverage=61;context=CCGTTCGAGTAGGCGTTGTAGGTGTCCTCCCAGTTGCCGAG;IPDRatio=3.58
Haloferax volcanii DS2 chromosome, complete genome	kinModCall	modified_base	21646	21646	22	+	.	coverage=54;context=AGTAGGCGTTGTAGGTGTCCTCCCAGTTGCCGAGGACGCGC;IPDRatio=1.88
Haloferax volcanii DS2 chromosome, complete genome	kinModCall	modified_base	21673	21673	25	+	.	coverage=46;context=TGCCGAGGACGCGCACGTCGTTTTCCTTCAGGCTCGCCCAG;IPDRatio=1.82
Haloferax volcanii DS2 chromosome, complete genome	kinModCall	modified_base	21676	21676	24	+	.	coverage=49;context=CGAGGACGCGCACGTCGTTTTCCTTCAGGCTCGCCCAGTAG;IPDRatio=1.94
Haloferax volcanii DS2 chromosome, complete genome	kinModCall	modified_base	21681	21681	25	-	.	coverage=78;context=CTCGACTACTGGGCGAGCCTGAAGGAAAACGACGTGCGCGT;IPDRatio=2.79
Haloferax volcanii DS2 chromosome, complete genome	kinModCall	modified_base	21689	21689	28	+	.	coverage=75;context=GTCGTTTTCCTTCAGGCTCGCCCAGTAGTCGAGATAGCTGT;IPDRatio=1.60
Haloferax volcanii DS2 chromosome, complete genome	kinModCall	modified_base	21718	21718	21	-	.	coverage=77;context=GCTCCACACCATCGACGCCAAGGGCGAGGACAGCTATCTCG;IPDRatio=1.58
Haloferax volcanii DS2 chromosome, complete genome	kinModCall	modified_base	21721	21721	34	-	.	coverage=75;context=CCTGCTCCACACCATCGACGCCAAGGGCGAGGACAGCTATC;IPDRatio=2.43
Haloferax volcanii DS2 chromosome, complete genome	kinModCall	modified_base	21725	21725	27	-	.	coverage=79;context=CGTTCCTGCTCCACACCATCGACGCCAAGGGCGAGGACAGC;IPDRatio=1.48
Haloferax volcanii DS2 chromosome, complete genome	kinModCall	m4C	21734	21734	22	-	.	context=CGGGGCAGGCGTTCCTGCTCCACACCATCGACGCCAAGGGC;fracLow=0.069;coverage=69;IPDRatio=1.51;fracUp=0.356;frac=0.208;identificationQv=14
Haloferax volcanii DS2 chromosome, complete genome	kinModCall	m6A	21739	21739	181	+	.	context=TGGCGTCGATGGTGTGGAGCAGGAACGCCTGCCCCGTCGCC;fracLow=0.896;motif=GCABGNNNNNVTGC;coverage=81;IPDRatio=12.41;id=GCABGNNNNNVTGC;fracUp=0.999;frac=0.982;identificationQv=170
Haloferax volcanii DS2 chromosome, complete genome	kinModCall	modified_base	21740	21740	21	+	.	coverage=75;context=GGCGTCGATGGTGTGGAGCAGGAACGCCTGCCCCGTCGCCG;IPDRatio=2.68
Haloferax volcanii DS2 chromosome, complete genome	kinModCall	m6A	21748	21748	135	-	.	context=CACGTCGTCGGCGACGGGGCAGGCGTTCCTGCTCCACACCA;fracLow=0.705;motif=GCABGNNNNNVTGC;coverage=77;IPDRatio=9.35;id=GCABGNNNNNVTGC;fracUp=0.945;frac=0.827;identificationQv=131
Haloferax volcanii DS2 chromosome, complete genome	kinModCall	modified_base	21756	21756	21	-	.	coverage=79;context=CAGAACCCCACGTCGTCGGCGACGGGGCAGGCGTTCCTGCT;IPDRatio=1.59
Haloferax volcanii DS2 chromosome, complete genome	kinModCall	modified_base	21784	21784	25	-	.	coverage=73;context=CTCCGAATACGCGGGCGCGCTCCTCGCGCAGAACCCCACGT;IPDRatio=1.74
Haloferax volcanii DS2 chromosome, complete genome	kinModCall	modified_base	21795	21795	27	+	.	coverage=78;context=TGCGCGAGGAGCGCGCCCGCGTATTCGGAGTCCAGCAGGCC;IPDRatio=1.67
Haloferax volcanii DS2 chromosome, complete genome	kinModCall	modified_base	21796	21796	23	+	.	coverage=75;context=GCGCGAGGAGCGCGCCCGCGTATTCGGAGTCCAGCAGGCCG;IPDRatio=1.59
Haloferax volcanii DS2 chromosome, complete genome	kinModCall	modified_base	21798	21798	24	-	.	coverage=75;context=GACGGCCTGCTGGACTCCGAATACGCGGGCGCGCTCCTCGC;IPDRatio=1.79
Haloferax volcanii DS2 chromosome, complete genome	kinModCall	modified_base	21799	21799	24	+	.	coverage=81;context=CGAGGAGCGCGCCCGCGTATTCGGAGTCCAGCAGGCCGTCG;IPDRatio=2.08
Haloferax volcanii DS2 chromosome, complete genome	kinModCall	modified_base	21800	21800	33	-	.	coverage=80;context=TCGACGGCCTGCTGGACTCCGAATACGCGGGCGCGCTCCTC;IPDRatio=2.26
Haloferax volcanii DS2 chromosome, complete genome	kinModCall	modified_base	21804	21804	24	+	.	coverage=81;context=AGCGCGCCCGCGTATTCGGAGTCCAGCAGGCCGTCGAACGT;IPDRatio=1.61
Haloferax volcanii DS2 chromosome, complete genome	kinModCall	modified_base	21816	21816	24	+	.	coverage=87;context=TATTCGGAGTCCAGCAGGCCGTCGAACGTCTCGGGGGCGAC;IPDRatio=1.76
Haloferax volcanii DS2 chromosome, complete genome	kinModCall	modified_base	21829	21829	22	-	.	coverage=63;context=CGACGGCGACTTCGTCGCCCCCGAGACGTTCGACGGCCTGC;IPDRatio=2.33
Haloferax volcanii DS2 chromosome, complete genome	kinModCall	modified_base	21847	21847	28	+	.	coverage=86;context=CGGGGGCGACGAAGTCGCCGTCGCCGTAGGTCTCGTCGTAG;IPDRatio=1.98
Haloferax volcanii DS2 chromosome, complete genome	kinModCall	modified_base	21853	21853	23	+	.	coverage=89;context=CGACGAAGTCGCCGTCGCCGTAGGTCTCGTCGTAGACGAGC;IPDRatio=1.87
Haloferax volcanii DS2 chromosome, complete genome	kinModCall	modified_base	21856	21856	22	+	.	coverage=72;context=CGAAGTCGCCGTCGCCGTAGGTCTCGTCGTAGACGAGCGAG;IPDRatio=1.80
Haloferax volcanii DS2 chromosome, complete genome	kinModCall	modified_base	21858	21858	22	-	.	coverage=84;context=ATCTCGCTCGTCTACGACGAGACCTACGGCGACGGCGACTT;IPDRatio=1.62
Haloferax volcanii DS2 chromosome, complete genome	kinModCall	modified_base	21860	21860	30	-	.	coverage=85;context=ACATCTCGCTCGTCTACGACGAGACCTACGGCGACGGCGAC;IPDRatio=1.64
Haloferax volcanii DS2 chromosome, complete genome	kinModCall	modified_base	21861	21861	27	-	.	coverage=77;context=TACATCTCGCTCGTCTACGACGAGACCTACGGCGACGGCGA;IPDRatio=1.77
Haloferax volcanii DS2 chromosome, complete genome	kinModCall	modified_base	21879	21879	21	+	.	coverage=87;context=TCGTCGTAGACGAGCGAGATGTAGCCCGTGTCGTAGGGGAC;IPDRatio=1.55
Haloferax volcanii DS2 chromosome, complete genome	kinModCall	modified_base	21880	21880	22	+	.	coverage=86;context=CGTCGTAGACGAGCGAGATGTAGCCCGTGTCGTAGGGGACC;IPDRatio=1.83
Haloferax volcanii DS2 chromosome, complete genome	kinModCall	modified_base	21890	21890	21	+	.	coverage=77;context=GAGCGAGATGTAGCCCGTGTCGTAGGGGACCGCTCGGCCCT;IPDRatio=1.52
Haloferax volcanii DS2 chromosome, complete genome	kinModCall	modified_base	21890	21890	23	-	.	coverage=83;context=AGGGCCGAGCGGTCCCCTACGACACGGGCTACATCTCGCTC;IPDRatio=1.55
Haloferax volcanii DS2 chromosome, complete genome	kinModCall	modified_base	21891	21891	24	-	.	coverage=78;context=CAGGGCCGAGCGGTCCCCTACGACACGGGCTACATCTCGCT;IPDRatio=1.50
Haloferax volcanii DS2 chromosome, complete genome	kinModCall	modified_base	21893	21893	22	-	.	coverage=82;context=CGCAGGGCCGAGCGGTCCCCTACGACACGGGCTACATCTCG;IPDRatio=1.57
Haloferax volcanii DS2 chromosome, complete genome	kinModCall	modified_base	21896	21896	26	-	.	coverage=83;context=ACCCGCAGGGCCGAGCGGTCCCCTACGACACGGGCTACATC;IPDRatio=1.90
Haloferax volcanii DS2 chromosome, complete genome	kinModCall	modified_base	21897	21897	42	+	.	coverage=72;context=ATGTAGCCCGTGTCGTAGGGGACCGCTCGGCCCTGCGGGTC;IPDRatio=3.88
Haloferax volcanii DS2 chromosome, complete genome	kinModCall	modified_base	21902	21902	21	+	.	coverage=80;context=GCCCGTGTCGTAGGGGACCGCTCGGCCCTGCGGGTCGAAGT;IPDRatio=1.42
Haloferax volcanii DS2 chromosome, complete genome	kinModCall	modified_base	21916	21916	23	+	.	coverage=85;context=GGACCGCTCGGCCCTGCGGGTCGAAGTTCAACCCCTCCTTT;IPDRatio=1.68
Haloferax volcanii DS2 chromosome, complete genome	kinModCall	modified_base	21924	21924	35	-	.	coverage=80;context=GACGACGTAAAGGAGGGGTTGAACTTCGACCCGCAGGGCCG;IPDRatio=1.69
Haloferax volcanii DS2 chromosome, complete genome	kinModCall	modified_base	21926	21926	25	-	.	coverage=80;context=TCGACGACGTAAAGGAGGGGTTGAACTTCGACCCGCAGGGC;IPDRatio=1.64
Haloferax volcanii DS2 chromosome, complete genome	kinModCall	m4C	21932	21932	28	+	.	context=CGGGTCGAAGTTCAACCCCTCCTTTACGTCGTCGATGCGGG;fracLow=0.172;coverage=80;IPDRatio=1.81;fracUp=0.607;frac=0.406;identificationQv=90
Haloferax volcanii DS2 chromosome, complete genome	kinModCall	m4C	21933	21933	23	+	.	context=GGGTCGAAGTTCAACCCCTCCTTTACGTCGTCGATGCGGGA;fracLow=0.219;coverage=70;IPDRatio=1.41;fracUp=0.561;frac=0.396;identificationQv=113
Haloferax volcanii DS2 chromosome, complete genome	kinModCall	modified_base	21935	21935	22	-	.	coverage=84;context=TGTCCCGCATCGACGACGTAAAGGAGGGGTTGAACTTCGAC;IPDRatio=1.56
Haloferax volcanii DS2 chromosome, complete genome	kinModCall	modified_base	21937	21937	23	-	.	coverage=78;context=GCTGTCCCGCATCGACGACGTAAAGGAGGGGTTGAACTTCG;IPDRatio=2.00
Haloferax volcanii DS2 chromosome, complete genome	kinModCall	m4C	21956	21956	40	-	.	context=TGTTTTCGCCCGCCGAGGGGCTGTCCCGCATCGACGACGTA;fracLow=0.466;coverage=69;IPDRatio=2.59;fracUp=0.955;frac=0.763;identificationQv=12
Haloferax volcanii DS2 chromosome, complete genome	kinModCall	modified_base	21959	21959	23	+	.	coverage=65;context=GTCGTCGATGCGGGACAGCCCCTCGGCGGGCGAAAACAGCG;IPDRatio=2.15
Haloferax volcanii DS2 chromosome, complete genome	kinModCall	modified_base	22005	22005	30	-	.	coverage=45;context=CTCGACGCGCAGATGCTCGTCCGCATCGACCGGGAGCTCGA;IPDRatio=2.28
Haloferax volcanii DS2 chromosome, complete genome	kinModCall	modified_base	22010	22010	25	+	.	coverage=47;context=CTCCCGGTCGATGCGGACGAGCATCTGCGCGTCGAGGCCGA;IPDRatio=2.83
Haloferax volcanii DS2 chromosome, complete genome	kinModCall	modified_base	22014	22014	37	+	.	coverage=47;context=CGGTCGATGCGGACGAGCATCTGCGCGTCGAGGCCGACGTA;IPDRatio=3.66
Haloferax volcanii DS2 chromosome, complete genome	kinModCall	modified_base	22016	22016	25	+	.	coverage=43;context=GTCGATGCGGACGAGCATCTGCGCGTCGAGGCCGACGTAGA;IPDRatio=2.94
Haloferax volcanii DS2 chromosome, complete genome	kinModCall	modified_base	22017	22017	22	+	.	coverage=41;context=TCGATGCGGACGAGCATCTGCGCGTCGAGGCCGACGTAGAG;IPDRatio=1.64
Haloferax volcanii DS2 chromosome, complete genome	kinModCall	modified_base	22058	22058	21	-	.	coverage=21;context=ACATCGAGCGCGGCCTCCGGGGCGTCGAGTCCGGCGCGGAC;IPDRatio=3.58
Haloferax volcanii DS2 chromosome, complete genome	kinModCall	m6A	22085	22085	26	-	.	coverage=7;context=AGACGCCCGACTCGGGCGTGAACTACTACATCGAGCGCGGC;IPDRatio=3.89;identificationQv=10
Haloferax volcanii DS2 chromosome, complete genome	kinModCall	modified_base	22105	22105	21	+	.	coverage=26;context=TCACGCCCGAGTCGGGCGTCTGCCACTCCAGCGTCGCGTCG;IPDRatio=1.75
Haloferax volcanii DS2 chromosome, complete genome	kinModCall	modified_base	22125	22125	23	+	.	coverage=45;context=TGCCACTCCAGCGTCGCGTCGAACTCCGACTCGAACGTCTC;IPDRatio=1.60
Haloferax volcanii DS2 chromosome, complete genome	kinModCall	modified_base	22134	22134	24	+	.	coverage=46;context=AGCGTCGCGTCGAACTCCGACTCGAACGTCTCTTTCAGCCA;IPDRatio=1.69
Haloferax volcanii DS2 chromosome, complete genome	kinModCall	modified_base	22143	22143	26	-	.	coverage=46;context=CCCGGCCCGTGGCTGAAAGAGACGTTCGAGTCGGAGTTCGA;IPDRatio=1.80
Haloferax volcanii DS2 chromosome, complete genome	kinModCall	modified_base	22170	22170	21	-	.	coverage=48;context=TCGTTCGTCGACGCGCCGAGTTCGAGCCCCGGCCCGTGGCT;IPDRatio=1.78
Haloferax volcanii DS2 chromosome, complete genome	kinModCall	modified_base	22198	22198	27	-	.	coverage=60;context=GCGGACGCTCACCGTCGGCACCTACGGCTCGTTCGTCGACG;IPDRatio=1.77
Haloferax volcanii DS2 chromosome, complete genome	kinModCall	modified_base	22211	22211	21	-	.	coverage=55;context=CGGGCGGCGAGTCGCGGACGCTCACCGTCGGCACCTACGGC;IPDRatio=1.64
Haloferax volcanii DS2 chromosome, complete genome	kinModCall	modified_base	22279	22279	25	-	.	coverage=54;context=CGAGCAGACGACGACCGAGGCCTCGGGCGACGCGACCGAGA;IPDRatio=2.17
Haloferax volcanii DS2 chromosome, complete genome	kinModCall	modified_base	22280	22280	22	+	.	coverage=54;context=CTCGGTCGCGTCGCCCGAGGCCTCGGTCGTCGTCTGCTCGC;IPDRatio=2.41
Haloferax volcanii DS2 chromosome, complete genome	kinModCall	modified_base	22303	22303	22	+	.	coverage=53;context=CGGTCGTCGTCTGCTCGCCGCCGGTCCCGGTACAGCCGGCG;IPDRatio=2.22
Haloferax volcanii DS2 chromosome, complete genome	kinModCall	modified_base	22338	22338	29	+	.	coverage=54;context=CCGGCGAGGAGCGCGGAGACGCCTCCCGCCCCGGCGGCCCT;IPDRatio=2.47
Haloferax volcanii DS2 chromosome, complete genome	kinModCall	modified_base	22365	22365	21	+	.	coverage=56;context=GCCCCGGCGGCCCTGAGGAAGCTACGTCGTCTCATTACTCG;IPDRatio=1.77
Haloferax volcanii DS2 chromosome, complete genome	kinModCall	modified_base	22369	22369	25	-	.	coverage=53;context=CAACCGAGTAATGAGACGACGTAGCTTCCTCAGGGCCGCCG;IPDRatio=1.74
Haloferax volcanii DS2 chromosome, complete genome	kinModCall	m4C	22370	22370	24	-	.	context=ACAACCGAGTAATGAGACGACGTAGCTTCCTCAGGGCCGCC;fracLow=0.236;coverage=50;IPDRatio=1.67;fracUp=1.000;frac=0.642;identificationQv=6
Haloferax volcanii DS2 chromosome, complete genome	kinModCall	modified_base	22402	22402	21	+	.	coverage=36;context=CTCGGTTGTTGTACTCTGTGGTACTTAACGGGCGTGATGTT;IPDRatio=1.89
Haloferax volcanii DS2 chromosome, complete genome	kinModCall	modified_base	22490	22490	29	+	.	coverage=46;context=CGGGAGAACGGCTTTACCGTCAGCGAGAGTATCACGGGCGA;IPDRatio=2.55
Haloferax volcanii DS2 chromosome, complete genome	kinModCall	modified_base	22492	22492	28	+	.	coverage=43;context=GGAGAACGGCTTTACCGTCAGCGAGAGTATCACGGGCGATG;IPDRatio=2.61
Haloferax volcanii DS2 chromosome, complete genome	kinModCall	modified_base	22535	22535	28	-	.	coverage=46;context=AGAGGGCGAACACGCCGCCGAGGACGTACGGGCGAGAAGCA;IPDRatio=1.90
Haloferax volcanii DS2 chromosome, complete genome	kinModCall	modified_base	22536	22536	22	-	.	coverage=45;context=AAGAGGGCGAACACGCCGCCGAGGACGTACGGGCGAGAAGC;IPDRatio=3.21
Haloferax volcanii DS2 chromosome, complete genome	kinModCall	modified_base	22542	22542	25	-	.	coverage=45;context=AGCGCAAAGAGGGCGAACACGCCGCCGAGGACGTACGGGCG;IPDRatio=2.44
Haloferax volcanii DS2 chromosome, complete genome	kinModCall	modified_base	22560	22560	21	+	.	coverage=45;context=GGCGTGTTCGCCCTCTTTGCGCTCCTCGCGGCGGTCCTGCT;IPDRatio=1.64
Haloferax volcanii DS2 chromosome, complete genome	kinModCall	modified_base	22608	22608	24	+	.	coverage=48;context=GTGCTGGCGACGGTGTTTTTCGCCATCACCGTCGCCTACCT;IPDRatio=1.61
Haloferax volcanii DS2 chromosome, complete genome	kinModCall	modified_base	22716	22716	23	-	.	coverage=23;context=GGCGCGAGCACGACGCCGACGCCGACCGCCGCGACGACGGT;IPDRatio=2.31
Haloferax volcanii DS2 chromosome, complete genome	kinModCall	modified_base	22738	22738	24	-	.	coverage=23;context=GAGAAAGAGGATGACGACGAGCGGCGCGAGCACGACGCCGA;IPDRatio=2.75
Haloferax volcanii DS2 chromosome, complete genome	kinModCall	modified_base	22808	22808	24	-	.	coverage=44;context=CCATCCCGAGGAACTCGATAGTCACCACGTCGGGGAGGAGC;IPDRatio=1.82
Haloferax volcanii DS2 chromosome, complete genome	kinModCall	modified_base	22812	22812	22	-	.	coverage=44;context=TCGACCATCCCGAGGAACTCGATAGTCACCACGTCGGGGAG;IPDRatio=2.00
Haloferax volcanii DS2 chromosome, complete genome	kinModCall	modified_base	22830	22830	21	-	.	coverage=43;context=TCGTCCAGCGTCACCGTCTCGACCATCCCGAGGAACTCGAT;IPDRatio=1.65
Haloferax volcanii DS2 chromosome, complete genome	kinModCall	m4C	22867	22867	35	+	.	context=ACGACGTGGTCGCGGTCGGTCTCGGTCTGCTCCGGTCGGTC;fracLow=0.283;coverage=42;IPDRatio=2.92;fracUp=0.833;frac=0.599;identificationQv=21
Haloferax volcanii DS2 chromosome, complete genome	kinModCall	modified_base	22871	22871	22	-	.	coverage=41;context=GGCCGACCGACCGGAGCAGACCGAGACCGACCGCGACCACG;IPDRatio=2.92
Haloferax volcanii DS2 chromosome, complete genome	kinModCall	modified_base	22880	22880	21	+	.	coverage=39;context=GGTCGGTCTCGGTCTGCTCCGGTCGGTCGGCCGCACCGCCG;IPDRatio=3.20
Haloferax volcanii DS2 chromosome, complete genome	kinModCall	modified_base	22884	22884	24	+	.	coverage=38;context=GGTCTCGGTCTGCTCCGGTCGGTCGGCCGCACCGCCGCCAC;IPDRatio=2.34
Haloferax volcanii DS2 chromosome, complete genome	kinModCall	m4C	22926	22926	20	+	.	context=GCCGCGCCCGTGGTCCTCATCAAACTCACGCTGTTCGGCTT;fracLow=0.000;coverage=28;IPDRatio=1.65;fracUp=0.822;frac=0.457;identificationQv=3
Haloferax volcanii DS2 chromosome, complete genome	kinModCall	modified_base	22943	22943	21	+	.	coverage=21;context=CATCAAACTCACGCTGTTCGGCTTCCTCGTGTTCGCGCTGC;IPDRatio=2.09
Haloferax volcanii DS2 chromosome, complete genome	kinModCall	modified_base	22992	22992	22	+	.	coverage=29;context=GGCGACGCGGTCGGGCGGACGCTCCCCGCGCTGGTCCCGGC;IPDRatio=2.08
Haloferax volcanii DS2 chromosome, complete genome	kinModCall	modified_base	22995	22995	24	-	.	coverage=21;context=TCGGCCGGGACCAGCGCGGGGAGCGTCCGCCCGACCGCGTC;IPDRatio=2.63
Haloferax volcanii DS2 chromosome, complete genome	kinModCall	m6A	23078	23078	26	-	.	context=CGGCGGTCGCCGCCTGCAAGACGTAGATAGCGAACAGCGTC;fracLow=0.167;coverage=34;IPDRatio=2.00;fracUp=0.626;frac=0.363;identificationQv=8
Haloferax volcanii DS2 chromosome, complete genome	kinModCall	modified_base	23104	23104	21	+	.	coverage=31;context=AGGCGGCGACCGCCGTCGGCACGTTCGCCATCGGCCTCGTC;IPDRatio=1.94
Haloferax volcanii DS2 chromosome, complete genome	kinModCall	modified_base	23115	23115	21	+	.	coverage=30;context=GCCGTCGGCACGTTCGCCATCGGCCTCGTCGTCTTCTGGGC;IPDRatio=1.83
Haloferax volcanii DS2 chromosome, complete genome	kinModCall	modified_base	23193	23193	21	+	.	coverage=27;context=GCGGCCGTTCTCCAGTTCATCCCCATCGTCGGCCCGAGCGT;IPDRatio=1.84
Haloferax volcanii DS2 chromosome, complete genome	kinModCall	modified_base	23240	23240	22	+	.	coverage=29;context=CGCGGCGATGGCCGCCTACCACGCCGCCGTCGGCGACGTCG;IPDRatio=2.38
Haloferax volcanii DS2 chromosome, complete genome	kinModCall	modified_base	23251	23251	23	-	.	coverage=36;context=CGCGGCGGCGACGACGTCGCCGACGGCGGCGTGGTAGGCGG;IPDRatio=1.93
Haloferax volcanii DS2 chromosome, complete genome	kinModCall	modified_base	23266	23266	23	+	.	coverage=35;context=CCGTCGGCGACGTCGTCGCCGCCGCGCTCGTCGTCGCGCTC;IPDRatio=2.80
Haloferax volcanii DS2 chromosome, complete genome	kinModCall	modified_base	23299	23299	22	+	.	coverage=32;context=TCGCGCTCCTCGCGGAGTCGGTCGACCTGCTCGGCGCGGAG;IPDRatio=2.00
Haloferax volcanii DS2 chromosome, complete genome	kinModCall	m4C	23344	23344	25	-	.	context=CTCGTCGCGCTCGTCGCCGTCACCACCCACGTCGTCGACGC;fracLow=0.108;coverage=37;IPDRatio=1.95;fracUp=0.582;frac=0.360;identificationQv=31
Haloferax volcanii DS2 chromosome, complete genome	kinModCall	modified_base	23352	23352	22	-	.	coverage=38;context=TCCGCGGACTCGTCGCGCTCGTCGCCGTCACCACCCACGTC;IPDRatio=2.19
Haloferax volcanii DS2 chromosome, complete genome	kinModCall	modified_base	23366	23366	21	+	.	coverage=40;context=CGGCGACGAGCGCGACGAGTCCGCGGACGACTCGGTCGACC;IPDRatio=2.10
Haloferax volcanii DS2 chromosome, complete genome	kinModCall	modified_base	23396	23396	22	+	.	coverage=34;context=CTCGGTCGACCCGAGTCAGCCGTAACCTCGCTCGTCAGCCC;IPDRatio=2.13
Haloferax volcanii DS2 chromosome, complete genome	kinModCall	modified_base	23512	23512	32	-	.	coverage=43;context=ACCGCCCGGCGCATCAGCCACACCTACGTCGTGCTCTCTCA;IPDRatio=2.64
Haloferax volcanii DS2 chromosome, complete genome	kinModCall	modified_base	23517	23517	25	-	.	coverage=48;context=GCAACACCGCCCGGCGCATCAGCCACACCTACGTCGTGCTC;IPDRatio=1.75
Haloferax volcanii DS2 chromosome, complete genome	kinModCall	modified_base	23541	23541	29	-	.	coverage=46;context=CGGACCGGCGGGTCGTCCTCTACTGCAACACCGCCCGGCGC;IPDRatio=2.10
Haloferax volcanii DS2 chromosome, complete genome	kinModCall	modified_base	23543	23543	31	-	.	coverage=49;context=CCCGGACCGGCGGGTCGTCCTCTACTGCAACACCGCCCGGC;IPDRatio=2.13
Haloferax volcanii DS2 chromosome, complete genome	kinModCall	modified_base	23550	23550	21	-	.	coverage=36;context=GCGTCACCCCGGACCGGCGGGTCGTCCTCTACTGCAACACC;IPDRatio=1.58
Haloferax volcanii DS2 chromosome, complete genome	kinModCall	modified_base	23561	23561	24	-	.	coverage=49;context=GGACGCCGTGGGCGTCACCCCGGACCGGCGGGTCGTCCTCT;IPDRatio=1.70
Haloferax volcanii DS2 chromosome, complete genome	kinModCall	modified_base	23568	23568	25	-	.	coverage=54;context=CGATTCTGGACGCCGTGGGCGTCACCCCGGACCGGCGGGTC;IPDRatio=1.89
Haloferax volcanii DS2 chromosome, complete genome	kinModCall	m4C	23593	23593	22	-	.	context=CTGAAACCGCGGGACGAACTCGACGCGATTCTGGACGCCGT;fracLow=0.121;coverage=80;IPDRatio=1.85;fracUp=0.474;frac=0.310;identificationQv=6
Haloferax volcanii DS2 chromosome, complete genome	kinModCall	modified_base	23597	23597	31	+	.	coverage=68;context=CGTCCAGAATCGCGTCGAGTTCGTCCCGCGGTTTCAGCCCG;IPDRatio=1.80
Haloferax volcanii DS2 chromosome, complete genome	kinModCall	modified_base	23602	23602	36	-	.	coverage=72;context=ACGCGCGGGCTGAAACCGCGGGACGAACTCGACGCGATTCT;IPDRatio=3.44
Haloferax volcanii DS2 chromosome, complete genome	kinModCall	modified_base	23612	23612	23	-	.	coverage=64;context=CGACGACGAGACGCGCGGGCTGAAACCGCGGGACGAACTCG;IPDRatio=1.49
Haloferax volcanii DS2 chromosome, complete genome	kinModCall	modified_base	23614	23614	26	+	.	coverage=64;context=AGTTCGTCCCGCGGTTTCAGCCCGCGCGTCTCGTCGTCGAC;IPDRatio=1.99
Haloferax volcanii DS2 chromosome, complete genome	kinModCall	modified_base	23645	23645	33	+	.	coverage=54;context=CGTCGTCGACGAGTTCGCGCCAGTCGAGGTTGACCGCGCCG;IPDRatio=2.10
Haloferax volcanii DS2 chromosome, complete genome	kinModCall	modified_base	23646	23646	23	-	.	coverage=61;context=CCGGCGCGGTCAACCTCGACTGGCGCGAACTCGTCGACGAC;IPDRatio=1.89
Haloferax volcanii DS2 chromosome, complete genome	kinModCall	modified_base	23649	23649	21	-	.	coverage=64;context=TCCCCGGCGCGGTCAACCTCGACTGGCGCGAACTCGTCGAC;IPDRatio=1.73
Haloferax volcanii DS2 chromosome, complete genome	kinModCall	modified_base	23657	23657	33	-	.	coverage=63;context=GGGGCACCTCCCCGGCGCGGTCAACCTCGACTGGCGCGAAC;IPDRatio=1.98
Haloferax volcanii DS2 chromosome, complete genome	kinModCall	modified_base	23686	23686	22	-	.	coverage=60;context=GACACCCGCGACCCCGCGGAGTATGACGAGGGGCACCTCCC;IPDRatio=1.91
Haloferax volcanii DS2 chromosome, complete genome	kinModCall	modified_base	23710	23710	25	+	.	coverage=49;context=GCGGGGTCGCGGGTGTCCACGATGACGGTCTCGGGGTCGTC;IPDRatio=1.74
Haloferax volcanii DS2 chromosome, complete genome	kinModCall	modified_base	23969	23969	25	-	.	coverage=41;context=GGGCGCGGGCGTCGCGGCCGACGACGACGTGGTCGCCTACG;IPDRatio=1.86
Haloferax volcanii DS2 chromosome, complete genome	kinModCall	modified_base	23983	23983	23	-	.	coverage=52;context=ACCGACCTCCTGTCGGGCGCGGGCGTCGCGGCCGACGACGA;IPDRatio=2.59
Haloferax volcanii DS2 chromosome, complete genome	kinModCall	modified_base	23992	23992	21	-	.	coverage=60;context=GACGCGTGGACCGACCTCCTGTCGGGCGCGGGCGTCGCGGC;IPDRatio=1.73
Haloferax volcanii DS2 chromosome, complete genome	kinModCall	modified_base	24030	24030	21	+	.	coverage=56;context=GTCGCGGCCGGGAAGCATCCCCACGTCGCCGTCGGCGCTTC;IPDRatio=1.89
Haloferax volcanii DS2 chromosome, complete genome	kinModCall	modified_base	24034	24034	22	-	.	coverage=60;context=TTCCGAAGCGCCGACGGCGACGTGGGGATGCTTCCCGGCCG;IPDRatio=1.65
Haloferax volcanii DS2 chromosome, complete genome	kinModCall	modified_base	24035	24035	26	-	.	coverage=60;context=GTTCCGAAGCGCCGACGGCGACGTGGGGATGCTTCCCGGCC;IPDRatio=2.17
Haloferax volcanii DS2 chromosome, complete genome	kinModCall	modified_base	24048	24048	24	+	.	coverage=59;context=CCCCACGTCGCCGTCGGCGCTTCGGAACTCGTCGAAGGGTA;IPDRatio=1.91
Haloferax volcanii DS2 chromosome, complete genome	kinModCall	modified_base	24053	24053	26	+	.	coverage=52;context=CGTCGCCGTCGGCGCTTCGGAACTCGTCGAAGGGTATCGAC;IPDRatio=1.75
Haloferax volcanii DS2 chromosome, complete genome	kinModCall	modified_base	24076	24076	22	-	.	coverage=57;context=ATCGGACACCTCCCCGGCGCGGTGTCGATACCCTTCGACGA;IPDRatio=2.35
Haloferax volcanii DS2 chromosome, complete genome	kinModCall	modified_base	24124	24124	24	+	.	coverage=47;context=AACTCCCAGCCGTCGCGCACGTCCACCACGCGCACGTCGTC;IPDRatio=1.78
Haloferax volcanii DS2 chromosome, complete genome	kinModCall	modified_base	24178	24178	22	+	.	coverage=47;context=AGCCACGTCGGAGAGACCACGTCTACCATGCCCCCACGTTT;IPDRatio=1.63
Haloferax volcanii DS2 chromosome, complete genome	kinModCall	modified_base	24186	24186	27	+	.	coverage=48;context=CGGAGAGACCACGTCTACCATGCCCCCACGTTTCCGGGCCG;IPDRatio=1.74
Haloferax volcanii DS2 chromosome, complete genome	kinModCall	modified_base	24208	24208	29	+	.	coverage=37;context=CCCCCACGTTTCCGGGCCGCGGATTTAGGTCCGCCCCTCCT;IPDRatio=2.04
Haloferax volcanii DS2 chromosome, complete genome	kinModCall	modified_base	24217	24217	21	+	.	coverage=41;context=TTCCGGGCCGCGGATTTAGGTCCGCCCCTCCTCGCACCCCT;IPDRatio=2.25
Haloferax volcanii DS2 chromosome, complete genome	kinModCall	modified_base	24259	24259	22	+	.	coverage=37;context=GCCCCATGTCCGGGGTAGCGGATGTTGTTGCTGGTTCCGTT;IPDRatio=2.05
Haloferax volcanii DS2 chromosome, complete genome	kinModCall	modified_base	24270	24270	24	+	.	coverage=38;context=GGGGTAGCGGATGTTGTTGCTGGTTCCGTTGGATACCGGAC;IPDRatio=1.78
Haloferax volcanii DS2 chromosome, complete genome	kinModCall	modified_base	24276	24276	23	-	.	coverage=31;context=GTTTCAGTCCGGTATCCAACGGAACCAGCAACAACATCCGC;IPDRatio=2.08
Haloferax volcanii DS2 chromosome, complete genome	kinModCall	modified_base	24293	24293	23	+	.	coverage=20;context=TTCCGTTGGATACCGGACTGAAACCCACCGAGACGGCCGTT;IPDRatio=1.98
Haloferax volcanii DS2 chromosome, complete genome	kinModCall	modified_base	24306	24306	34	-	.	coverage=37;context=AAGGGATTCAGAGAACGGCCGTCTCGGTGGGTTTCAGTCCG;IPDRatio=6.84
Haloferax volcanii DS2 chromosome, complete genome	kinModCall	modified_base	24345	24345	30	+	.	coverage=53;context=TTTCGTCGTCTCTCGGGGCATACTCAGGCTAATATTGCCGC;IPDRatio=2.10
Haloferax volcanii DS2 chromosome, complete genome	kinModCall	modified_base	24357	24357	22	-	.	coverage=52;context=ACCTCGGGTGATGCGGCAATATTAGCCTGAGTATGCCCCGA;IPDRatio=1.65
Haloferax volcanii DS2 chromosome, complete genome	kinModCall	modified_base	24386	24386	24	-	.	coverage=42;context=ACTCTCACAGCGACGGCATGTACGGCCTGACCTCGGGTGAT;IPDRatio=2.16
Haloferax volcanii DS2 chromosome, complete genome	kinModCall	modified_base	24388	24388	23	-	.	coverage=42;context=TAACTCTCACAGCGACGGCATGTACGGCCTGACCTCGGGTG;IPDRatio=1.68
Haloferax volcanii DS2 chromosome, complete genome	kinModCall	modified_base	24407	24407	22	-	.	coverage=43;context=CGTACAACAGGAAGGCCCATAACTCTCACAGCGACGGCATG;IPDRatio=1.69
Haloferax volcanii DS2 chromosome, complete genome	kinModCall	modified_base	24422	24422	23	-	.	coverage=44;context=GACATCGCGTTTCACCGTACAACAGGAAGGCCCATAACTCT;IPDRatio=1.76
Haloferax volcanii DS2 chromosome, complete genome	kinModCall	modified_base	24429	24429	21	+	.	coverage=53;context=TGGGCCTTCCTGTTGTACGGTGAAACGCGATGTCAAACTCC;IPDRatio=1.53
Haloferax volcanii DS2 chromosome, complete genome	kinModCall	modified_base	24437	24437	22	+	.	coverage=60;context=CCTGTTGTACGGTGAAACGCGATGTCAAACTCCGATTACGC;IPDRatio=2.13
Haloferax volcanii DS2 chromosome, complete genome	kinModCall	modified_base	24441	24441	22	+	.	coverage=59;context=TTGTACGGTGAAACGCGATGTCAAACTCCGATTACGCGAAG;IPDRatio=1.64
Haloferax volcanii DS2 chromosome, complete genome	kinModCall	modified_base	24444	24444	21	-	.	coverage=65;context=GTCCTTCGCGTAATCGGAGTTTGACATCGCGTTTCACCGTA;IPDRatio=2.04
Haloferax volcanii DS2 chromosome, complete genome	kinModCall	modified_base	24445	24445	21	-	.	coverage=63;context=CGTCCTTCGCGTAATCGGAGTTTGACATCGCGTTTCACCGT;IPDRatio=1.53
Haloferax volcanii DS2 chromosome, complete genome	kinModCall	modified_base	24451	24451	21	-	.	coverage=68;context=CGAGTACGTCCTTCGCGTAATCGGAGTTTGACATCGCGTTT;IPDRatio=1.71
Haloferax volcanii DS2 chromosome, complete genome	kinModCall	modified_base	24454	24454	21	-	.	coverage=65;context=AGACGAGTACGTCCTTCGCGTAATCGGAGTTTGACATCGCG;IPDRatio=1.71
Haloferax volcanii DS2 chromosome, complete genome	kinModCall	modified_base	24455	24455	22	-	.	coverage=63;context=GAGACGAGTACGTCCTTCGCGTAATCGGAGTTTGACATCGC;IPDRatio=1.72
Haloferax volcanii DS2 chromosome, complete genome	kinModCall	modified_base	24473	24473	32	-	.	coverage=72;context=CTCTCCACCCAGTCCGCAGAGACGAGTACGTCCTTCGCGTA;IPDRatio=1.92
Haloferax volcanii DS2 chromosome, complete genome	kinModCall	modified_base	24474	24474	25	-	.	coverage=75;context=GCTCTCCACCCAGTCCGCAGAGACGAGTACGTCCTTCGCGT;IPDRatio=1.71
Haloferax volcanii DS2 chromosome, complete genome	kinModCall	modified_base	24489	24489	30	+	.	coverage=79;context=TCGTCTCTGCGGACTGGGTGGAGAGCCACCTCGACGAGTTC;IPDRatio=2.95
Haloferax volcanii DS2 chromosome, complete genome	kinModCall	modified_base	24493	24493	25	-	.	coverage=86;context=TCTGGAACTCGTCGAGGTGGCTCTCCACCCAGTCCGCAGAG;IPDRatio=2.33
Haloferax volcanii DS2 chromosome, complete genome	kinModCall	modified_base	24516	24516	23	-	.	coverage=89;context=GAGTCGGTACGCCGGGTCGTCGCTCTGGAACTCGTCGAGGT;IPDRatio=1.57
Haloferax volcanii DS2 chromosome, complete genome	kinModCall	modified_base	24532	24532	22	+	.	coverage=86;context=GAGCGACGACCCGGCGTACCGACTCGTCGAAGTGGACGTGG;IPDRatio=1.53
Haloferax volcanii DS2 chromosome, complete genome	kinModCall	modified_base	24534	24534	21	-	.	coverage=85;context=GTCCACGTCCACTTCGACGAGTCGGTACGCCGGGTCGTCGC;IPDRatio=1.92
Haloferax volcanii DS2 chromosome, complete genome	kinModCall	modified_base	24552	24552	22	+	.	coverage=77;context=GACTCGTCGAAGTGGACGTGGACACCGAGGCGTACGACGAG;IPDRatio=1.54
Haloferax volcanii DS2 chromosome, complete genome	kinModCall	modified_base	24572	24572	22	+	.	coverage=83;context=GACACCGAGGCGTACGACGAGAGTCACGCCCCCGGTGCCAT;IPDRatio=1.58
Haloferax volcanii DS2 chromosome, complete genome	kinModCall	modified_base	24573	24573	22	-	.	coverage=81;context=GATGGCACCGGGGGCGTGACTCTCGTCGTACGCCTCGGTGT;IPDRatio=1.72
Haloferax volcanii DS2 chromosome, complete genome	kinModCall	modified_base	24576	24576	36	-	.	coverage=80;context=CCCGATGGCACCGGGGGCGTGACTCTCGTCGTACGCCTCGG;IPDRatio=1.92
Haloferax volcanii DS2 chromosome, complete genome	kinModCall	modified_base	24585	24585	25	+	.	coverage=66;context=ACGACGAGAGTCACGCCCCCGGTGCCATCGGGTTCAACTGG;IPDRatio=3.20
Haloferax volcanii DS2 chromosome, complete genome	kinModCall	modified_base	24605	24605	21	+	.	coverage=61;context=GGTGCCATCGGGTTCAACTGGGAGTCCCAGCTGCAGGACCA;IPDRatio=2.09
Haloferax volcanii DS2 chromosome, complete genome	kinModCall	modified_base	24609	24609	25	-	.	coverage=69;context=CGTCTGGTCCTGCAGCTGGGACTCCCAGTTGAACCCGATGG;IPDRatio=1.54
Haloferax volcanii DS2 chromosome, complete genome	kinModCall	m4C	24636	24636	21	-	.	context=GTCCTCCTTGGTCAGCACGTCACGGGTCGTCTGGTCCTGCA;fracLow=0.130;coverage=93;IPDRatio=1.52;fracUp=0.490;frac=0.314;identificationQv=26
Haloferax volcanii DS2 chromosome, complete genome	kinModCall	modified_base	24644	24644	22	+	.	coverage=103;context=CAGACGACCCGTGACGTGCTGACCAAGGAGGACTTCGAGGA;IPDRatio=1.57
Haloferax volcanii DS2 chromosome, complete genome	kinModCall	modified_base	24649	24649	43	-	.	coverage=115;context=GGAGGTCCTCGAAGTCCTCCTTGGTCAGCACGTCACGGGTC;IPDRatio=2.92
Haloferax volcanii DS2 chromosome, complete genome	kinModCall	modified_base	24651	24651	36	-	.	coverage=121;context=GAGGAGGTCCTCGAAGTCCTCCTTGGTCAGCACGTCACGGG;IPDRatio=2.31
Haloferax volcanii DS2 chromosome, complete genome	kinModCall	modified_base	24656	24656	25	+	.	coverage=110;context=GACGTGCTGACCAAGGAGGACTTCGAGGACCTCCTCGGCTC;IPDRatio=1.46
Haloferax volcanii DS2 chromosome, complete genome	kinModCall	modified_base	24682	24682	22	-	.	coverage=125;context=CCGTAGAGTCCTCGGAGATGCCGTGGGAGCCGAGGAGGTCC;IPDRatio=1.70
Haloferax volcanii DS2 chromosome, complete genome	kinModCall	modified_base	24699	24699	25	-	.	coverage=137;context=GTCGCCGTAGAGGACGACCGTAGAGTCCTCGGAGATGCCGT;IPDRatio=1.94
Haloferax volcanii DS2 chromosome, complete genome	kinModCall	modified_base	24700	24700	27	-	.	coverage=137;context=TGTCGCCGTAGAGGACGACCGTAGAGTCCTCGGAGATGCCG;IPDRatio=1.53
Haloferax volcanii DS2 chromosome, complete genome	kinModCall	modified_base	24702	24702	38	-	.	coverage=146;context=GTTGTCGCCGTAGAGGACGACCGTAGAGTCCTCGGAGATGC;IPDRatio=1.67
Haloferax volcanii DS2 chromosome, complete genome	kinModCall	modified_base	24705	24705	22	+	.	coverage=138;context=TCTCCGAGGACTCTACGGTCGTCCTCTACGGCGACAACTCC;IPDRatio=1.62
Haloferax volcanii DS2 chromosome, complete genome	kinModCall	modified_base	24708	24708	21	-	.	coverage=173;context=GTTGGAGTTGTCGCCGTAGAGGACGACCGTAGAGTCCTCGG;IPDRatio=1.69
Haloferax volcanii DS2 chromosome, complete genome	kinModCall	modified_base	24709	24709	26	+	.	coverage=170;context=CGAGGACTCTACGGTCGTCCTCTACGGCGACAACTCCAACT;IPDRatio=1.58
Haloferax volcanii DS2 chromosome, complete genome	kinModCall	modified_base	24710	24710	37	+	.	coverage=165;context=GAGGACTCTACGGTCGTCCTCTACGGCGACAACTCCAACTG;IPDRatio=1.67
Haloferax volcanii DS2 chromosome, complete genome	kinModCall	modified_base	24722	24722	37	+	.	coverage=179;context=GTCGTCCTCTACGGCGACAACTCCAACTGGTTCGCCGCCTA;IPDRatio=1.60
Haloferax volcanii DS2 chromosome, complete genome	kinModCall	modified_base	24723	24723	29	+	.	coverage=181;context=TCGTCCTCTACGGCGACAACTCCAACTGGTTCGCCGCCTAC;IPDRatio=1.42
Haloferax volcanii DS2 chromosome, complete genome	kinModCall	modified_base	24728	24728	23	+	.	coverage=168;context=CTCTACGGCGACAACTCCAACTGGTTCGCCGCCTACACCTA;IPDRatio=1.37
Haloferax volcanii DS2 chromosome, complete genome	kinModCall	modified_base	24732	24732	21	-	.	coverage=170;context=CCAATAGGTGTAGGCGGCGAACCAGTTGGAGTTGTCGCCGT;IPDRatio=1.37
Haloferax volcanii DS2 chromosome, complete genome	kinModCall	modified_base	24739	24739	43	+	.	coverage=179;context=CAACTCCAACTGGTTCGCCGCCTACACCTATTGGCAGTTCA;IPDRatio=1.72
Haloferax volcanii DS2 chromosome, complete genome	kinModCall	modified_base	24743	24743	25	+	.	coverage=175;context=TCCAACTGGTTCGCCGCCTACACCTATTGGCAGTTCAAGTA;IPDRatio=1.39
Haloferax volcanii DS2 chromosome, complete genome	kinModCall	modified_base	24745	24745	31	+	.	coverage=183;context=CAACTGGTTCGCCGCCTACACCTATTGGCAGTTCAAGTACT;IPDRatio=1.44
Haloferax volcanii DS2 chromosome, complete genome	kinModCall	modified_base	24746	24746	22	+	.	coverage=163;context=AACTGGTTCGCCGCCTACACCTATTGGCAGTTCAAGTACTA;IPDRatio=1.39
Haloferax volcanii DS2 chromosome, complete genome	kinModCall	modified_base	24748	24748	22	+	.	coverage=184;context=CTGGTTCGCCGCCTACACCTATTGGCAGTTCAAGTACTACG;IPDRatio=1.41
Haloferax volcanii DS2 chromosome, complete genome	kinModCall	modified_base	24756	24756	29	+	.	coverage=184;context=CCGCCTACACCTATTGGCAGTTCAAGTACTACGGCCACGAG;IPDRatio=1.38
Haloferax volcanii DS2 chromosome, complete genome	kinModCall	modified_base	24761	24761	21	+	.	coverage=166;context=TACACCTATTGGCAGTTCAAGTACTACGGCCACGAGAACGT;IPDRatio=1.41
Haloferax volcanii DS2 chromosome, complete genome	kinModCall	modified_base	24768	24768	25	-	.	coverage=150;context=CAGGTGAACGTTCTCGTGGCCGTAGTACTTGAACTGCCAAT;IPDRatio=1.41
Haloferax volcanii DS2 chromosome, complete genome	kinModCall	modified_base	24769	24769	26	+	.	coverage=142;context=TTGGCAGTTCAAGTACTACGGCCACGAGAACGTTCACCTGA;IPDRatio=1.52
Haloferax volcanii DS2 chromosome, complete genome	kinModCall	modified_base	24782	24782	21	+	.	coverage=127;context=TACTACGGCCACGAGAACGTTCACCTGATGAACGGCGGCCG;IPDRatio=1.65
Haloferax volcanii DS2 chromosome, complete genome	kinModCall	modified_base	24796	24796	22	-	.	coverage=140;context=CGACCCAGTAGTCGCGGCCGCCGTTCATCAGGTGAACGTTC;IPDRatio=1.53
Haloferax volcanii DS2 chromosome, complete genome	kinModCall	modified_base	24809	24809	26	+	.	coverage=133;context=ATGAACGGCGGCCGCGACTACTGGGTCGACAACGACTATCC;IPDRatio=1.48
Haloferax volcanii DS2 chromosome, complete genome	kinModCall	modified_base	24813	24813	22	-	.	coverage=134;context=CGTCGGATAGTCGTTGTCGACCCAGTAGTCGCGGCCGCCGT;IPDRatio=1.49
Haloferax volcanii DS2 chromosome, complete genome	kinModCall	modified_base	24818	24818	25	-	.	coverage=129;context=TCGGTCGTCGGATAGTCGTTGTCGACCCAGTAGTCGCGGCC;IPDRatio=1.61
Haloferax volcanii DS2 chromosome, complete genome	kinModCall	modified_base	24821	24821	36	+	.	coverage=131;context=CGCGACTACTGGGTCGACAACGACTATCCGACGACCGACGA;IPDRatio=1.71
Haloferax volcanii DS2 chromosome, complete genome	kinModCall	modified_base	24823	24823	31	-	.	coverage=131;context=TTTCGTCGGTCGTCGGATAGTCGTTGTCGACCCAGTAGTCG;IPDRatio=1.70
Haloferax volcanii DS2 chromosome, complete genome	kinModCall	modified_base	24829	24829	21	-	.	coverage=132;context=ACGGGATTTCGTCGGTCGTCGGATAGTCGTTGTCGACCCAG;IPDRatio=1.47
Haloferax volcanii DS2 chromosome, complete genome	kinModCall	modified_base	24839	24839	28	-	.	coverage=143;context=TCCGGGAAGGACGGGATTTCGTCGGTCGTCGGATAGTCGTT;IPDRatio=1.54
Haloferax volcanii DS2 chromosome, complete genome	kinModCall	modified_base	24847	24847	41	-	.	coverage=143;context=AGTCTTGCTCCGGGAAGGACGGGATTTCGTCGGTCGTCGGA;IPDRatio=2.05
Haloferax volcanii DS2 chromosome, complete genome	kinModCall	modified_base	24855	24855	27	-	.	coverage=130;context=GGCGCTGTAGTCTTGCTCCGGGAAGGACGGGATTTCGTCGG;IPDRatio=1.92
Haloferax volcanii DS2 chromosome, complete genome	kinModCall	modified_base	24891	24891	21	+	.	coverage=108;context=GCGCCAAGGGTCCCTTCGAGGACATCCGCGCGTACCGCGAC;IPDRatio=1.43
Haloferax volcanii DS2 chromosome, complete genome	kinModCall	modified_base	24897	24897	22	-	.	coverage=108;context=GACGTCGTCGCGGTACGCGCGGATGTCCTCGAAGGGACCCT;IPDRatio=1.70
Haloferax volcanii DS2 chromosome, complete genome	kinModCall	modified_base	24900	24900	28	+	.	coverage=115;context=GTCCCTTCGAGGACATCCGCGCGTACCGCGACGACGTCGAG;IPDRatio=1.71
Haloferax volcanii DS2 chromosome, complete genome	kinModCall	modified_base	24913	24913	24	-	.	coverage=109;context=TGTCGACCGCCTTCTCGACGTCGTCGCGGTACGCGCGGATG;IPDRatio=1.65
Haloferax volcanii DS2 chromosome, complete genome	kinModCall	modified_base	24915	24915	23	-	.	coverage=102;context=CTTGTCGACCGCCTTCTCGACGTCGTCGCGGTACGCGCGGA;IPDRatio=1.50
Haloferax volcanii DS2 chromosome, complete genome	kinModCall	m4C	24918	24918	32	-	.	context=ACCCTTGTCGACCGCCTTCTCGACGTCGTCGCGGTACGCGC;fracLow=0.288;coverage=113;IPDRatio=1.58;fracUp=0.851;frac=0.537;identificationQv=32
Haloferax volcanii DS2 chromosome, complete genome	kinModCall	modified_base	24972	24972	22	-	.	coverage=102;context=CGCGAGAATCTCGCCGGAGAACTCTTCGGGCGAGCGAACGT;IPDRatio=1.45
Haloferax volcanii DS2 chromosome, complete genome	kinModCall	m4C	24976	24976	28	+	.	context=TCGCTCGCCCGAAGAGTTCTCCGGCGAGATTCTCGCGCCCC;fracLow=0.614;coverage=118;IPDRatio=1.75;fracUp=1.000;frac=1.000;identificationQv=14
Haloferax volcanii DS2 chromosome, complete genome	kinModCall	modified_base	24986	24986	23	+	.	coverage=104;context=GAAGAGTTCTCCGGCGAGATTCTCGCGCCCCCGGGACTGCA;IPDRatio=1.47
Haloferax volcanii DS2 chromosome, complete genome	kinModCall	m4C	24989	24989	32	+	.	context=GAGTTCTCCGGCGAGATTCTCGCGCCCCCGGGACTGCAGGA;fracLow=0.633;coverage=95;IPDRatio=1.90;fracUp=0.871;frac=0.744;identificationQv=51
Haloferax volcanii DS2 chromosome, complete genome	kinModCall	modified_base	25014	25014	22	-	.	coverage=70;context=GATGTGGCCGCCGCGCTGGGCGGTCTCCTGCAGTCCCGGGG;IPDRatio=1.77
Haloferax volcanii DS2 chromosome, complete genome	kinModCall	modified_base	25017	25017	22	+	.	coverage=57;context=CGGGACTGCAGGAGACCGCCCAGCGCGGCGGCCACATCCCC;IPDRatio=1.96
Haloferax volcanii DS2 chromosome, complete genome	kinModCall	modified_base	25019	25019	30	+	.	coverage=66;context=GGACTGCAGGAGACCGCCCAGCGCGGCGGCCACATCCCCGG;IPDRatio=2.95
Haloferax volcanii DS2 chromosome, complete genome	kinModCall	modified_base	25047	25047	26	+	.	coverage=42;context=GCCACATCCCCGGCGCGAGCAACATCTCGTGGGCCGCGACC;IPDRatio=1.76
Haloferax volcanii DS2 chromosome, complete genome	kinModCall	modified_base	25060	25060	21	-	.	coverage=38;context=CGTCGTCGTTGACGGTCGCGGCCCACGAGATGTTGCTCGCG;IPDRatio=2.15
Haloferax volcanii DS2 chromosome, complete genome	kinModCall	modified_base	25083	25083	24	+	.	coverage=58;context=CGACCGTCAACGACGACGGCACCTTCAAGTCTGCCGACGAA;IPDRatio=1.53
Haloferax volcanii DS2 chromosome, complete genome	kinModCall	modified_base	25085	25085	21	-	.	coverage=61;context=AGTTCGTCGGCAGACTTGAAGGTGCCGTCGTCGTTGACGGT;IPDRatio=2.85
Haloferax volcanii DS2 chromosome, complete genome	kinModCall	modified_base	25087	25087	47	+	.	coverage=63;context=CGTCAACGACGACGGCACCTTCAAGTCTGCCGACGAACTCC;IPDRatio=2.30
Haloferax volcanii DS2 chromosome, complete genome	kinModCall	modified_base	25091	25091	23	+	.	coverage=64;context=AACGACGACGGCACCTTCAAGTCTGCCGACGAACTCCGCGA;IPDRatio=1.55
Haloferax volcanii DS2 chromosome, complete genome	kinModCall	modified_base	25105	25105	22	+	.	coverage=68;context=CTTCAAGTCTGCCGACGAACTCCGCGACCTCTACGCGGACC;IPDRatio=1.54
Haloferax volcanii DS2 chromosome, complete genome	kinModCall	modified_base	25110	25110	21	+	.	coverage=69;context=AGTCTGCCGACGAACTCCGCGACCTCTACGCGGACCAGGGC;IPDRatio=1.71
Haloferax volcanii DS2 chromosome, complete genome	kinModCall	modified_base	25114	25114	27	-	.	coverage=68;context=CGATGCCCTGGTCCGCGTAGAGGTCGCGGAGTTCGTCGGCA;IPDRatio=1.98
Haloferax volcanii DS2 chromosome, complete genome	kinModCall	modified_base	25158	25158	21	+	.	coverage=56;context=GCGACGAGTCCACCATCGCCTACTGCCGCATCGGCGAGCGC;IPDRatio=1.54
Haloferax volcanii DS2 chromosome, complete genome	kinModCall	modified_base	25202	25202	26	+	.	coverage=43;context=TCCATCGCGTGGTTCGCCCTTCACGAACTCCTCGGCTACGA;IPDRatio=2.06
Haloferax volcanii DS2 chromosome, complete genome	kinModCall	modified_base	25204	25204	33	+	.	coverage=43;context=CATCGCGTGGTTCGCCCTTCACGAACTCCTCGGCTACGAGA;IPDRatio=2.12
Haloferax volcanii DS2 chromosome, complete genome	kinModCall	modified_base	25212	25212	23	+	.	coverage=38;context=GGTTCGCCCTTCACGAACTCCTCGGCTACGAGAACGTCACC;IPDRatio=1.73
Haloferax volcanii DS2 chromosome, complete genome	kinModCall	m6A	25225	25225	27	+	.	context=CGAACTCCTCGGCTACGAGAACGTCACCAACTACGACGGCT;fracLow=0.000;coverage=41;IPDRatio=1.77;fracUp=0.300;frac=0.148;identificationQv=5
Haloferax volcanii DS2 chromosome, complete genome	kinModCall	modified_base	25257	25257	23	+	.	coverage=56;context=ACGACGGCTCGTGGACGGAGTGGGGCAACCTCGTCGGCGCG;IPDRatio=1.77
Haloferax volcanii DS2 chromosome, complete genome	kinModCall	modified_base	25263	25263	28	+	.	coverage=60;context=GCTCGTGGACGGAGTGGGGCAACCTCGTCGGCGCGCCCGTC;IPDRatio=1.83
Haloferax volcanii DS2 chromosome, complete genome	kinModCall	modified_base	25275	25275	25	-	.	coverage=51;context=GTTACCCTTCTCGACGGGCGCGCCGACGAGGTTGCCCCACT;IPDRatio=2.00
Haloferax volcanii DS2 chromosome, complete genome	kinModCall	modified_base	25280	25280	23	+	.	coverage=44;context=GGCAACCTCGTCGGCGCGCCCGTCGAGAAGGGTAACTGAGC;IPDRatio=2.07
Haloferax volcanii DS2 chromosome, complete genome	kinModCall	modified_base	25285	25285	23	+	.	coverage=49;context=CCTCGTCGGCGCGCCCGTCGAGAAGGGTAACTGAGCCGCCT;IPDRatio=1.63
Haloferax volcanii DS2 chromosome, complete genome	kinModCall	modified_base	25292	25292	31	+	.	coverage=43;context=GGCGCGCCCGTCGAGAAGGGTAACTGAGCCGCCTCGGCCTC;IPDRatio=1.92
Haloferax volcanii DS2 chromosome, complete genome	kinModCall	modified_base	25293	25293	26	+	.	coverage=44;context=GCGCGCCCGTCGAGAAGGGTAACTGAGCCGCCTCGGCCTCA;IPDRatio=1.81
Haloferax volcanii DS2 chromosome, complete genome	kinModCall	modified_base	25298	25298	22	-	.	coverage=46;context=CGAACTGAGGCCGAGGCGGCTCAGTTACCCTTCTCGACGGG;IPDRatio=1.92
Haloferax volcanii DS2 chromosome, complete genome	kinModCall	modified_base	25311	25311	23	+	.	coverage=43;context=GTAACTGAGCCGCCTCGGCCTCAGTTCGTTTCGATACCGAC;IPDRatio=1.91
Haloferax volcanii DS2 chromosome, complete genome	kinModCall	modified_base	25315	25315	28	+	.	coverage=44;context=CTGAGCCGCCTCGGCCTCAGTTCGTTTCGATACCGACCGAC;IPDRatio=1.88
Haloferax volcanii DS2 chromosome, complete genome	kinModCall	modified_base	25315	25315	30	-	.	coverage=47;context=GTCGGTCGGTATCGAAACGAACTGAGGCCGAGGCGGCTCAG;IPDRatio=2.01
Haloferax volcanii DS2 chromosome, complete genome	kinModCall	modified_base	25324	25324	21	-	.	coverage=44;context=AAAGAACCGGTCGGTCGGTATCGAAACGAACTGAGGCCGAG;IPDRatio=1.76
Haloferax volcanii DS2 chromosome, complete genome	kinModCall	modified_base	25340	25340	30	+	.	coverage=44;context=TTCGATACCGACCGACCGGTTCTTTTTGGGGTTCACATCGG;IPDRatio=1.80
Haloferax volcanii DS2 chromosome, complete genome	kinModCall	modified_base	25342	25342	26	+	.	coverage=44;context=CGATACCGACCGACCGGTTCTTTTTGGGGTTCACATCGGCA;IPDRatio=1.99
Haloferax volcanii DS2 chromosome, complete genome	kinModCall	modified_base	25344	25344	33	+	.	coverage=48;context=ATACCGACCGACCGGTTCTTTTTGGGGTTCACATCGGCAGG;IPDRatio=1.75
Haloferax volcanii DS2 chromosome, complete genome	kinModCall	modified_base	25345	25345	30	+	.	coverage=45;context=TACCGACCGACCGGTTCTTTTTGGGGTTCACATCGGCAGGA;IPDRatio=1.76
Haloferax volcanii DS2 chromosome, complete genome	kinModCall	modified_base	25352	25352	21	+	.	coverage=41;context=CGACCGGTTCTTTTTGGGGTTCACATCGGCAGGACGCTGAT;IPDRatio=1.61
Haloferax volcanii DS2 chromosome, complete genome	kinModCall	modified_base	25356	25356	22	+	.	coverage=47;context=CGGTTCTTTTTGGGGTTCACATCGGCAGGACGCTGATGCCG;IPDRatio=1.75
Haloferax volcanii DS2 chromosome, complete genome	kinModCall	modified_base	25356	25356	27	-	.	coverage=49;context=CGGCATCAGCGTCCTGCCGATGTGAACCCCAAAAAGAACCG;IPDRatio=2.16
Haloferax volcanii DS2 chromosome, complete genome	kinModCall	modified_base	25357	25357	23	+	.	coverage=46;context=GGTTCTTTTTGGGGTTCACATCGGCAGGACGCTGATGCCGA;IPDRatio=1.93
Haloferax volcanii DS2 chromosome, complete genome	kinModCall	modified_base	25365	25365	21	+	.	coverage=43;context=TTGGGGTTCACATCGGCAGGACGCTGATGCCGACGGCGACG;IPDRatio=1.67
Haloferax volcanii DS2 chromosome, complete genome	kinModCall	modified_base	25369	25369	24	-	.	coverage=46;context=TACTCGTCGCCGTCGGCATCAGCGTCCTGCCGATGTGAACC;IPDRatio=1.87
Haloferax volcanii DS2 chromosome, complete genome	kinModCall	modified_base	25371	25371	34	+	.	coverage=41;context=TTCACATCGGCAGGACGCTGATGCCGACGGCGACGAGTACG;IPDRatio=2.21
Haloferax volcanii DS2 chromosome, complete genome	kinModCall	modified_base	25371	25371	24	-	.	coverage=42;context=CGTACTCGTCGCCGTCGGCATCAGCGTCCTGCCGATGTGAA;IPDRatio=2.09
Haloferax volcanii DS2 chromosome, complete genome	kinModCall	modified_base	25372	25372	22	+	.	coverage=39;context=TCACATCGGCAGGACGCTGATGCCGACGGCGACGAGTACGC;IPDRatio=2.96
Haloferax volcanii DS2 chromosome, complete genome	kinModCall	modified_base	25383	25383	23	+	.	coverage=22;context=GGACGCTGATGCCGACGGCGACGAGTACGCCCGCGCCGAGA;IPDRatio=2.63
Haloferax volcanii DS2 chromosome, complete genome	kinModCall	modified_base	25386	25386	23	-	.	coverage=25;context=GCTTCTCGGCGCGGGCGTACTCGTCGCCGTCGGCATCAGCG;IPDRatio=2.20
Haloferax volcanii DS2 chromosome, complete genome	kinModCall	modified_base	25405	25405	24	+	.	coverage=19;context=GAGTACGCCCGCGCCGAGAAGCACCATCACGCAGTAGCCCA;IPDRatio=2.59
Haloferax volcanii DS2 chromosome, complete genome	kinModCall	modified_base	25407	25407	22	-	.	coverage=20;context=CATGGGCTACTGCGTGATGGTGCTTCTCGGCGCGGGCGTAC;IPDRatio=2.75
Haloferax volcanii DS2 chromosome, complete genome	kinModCall	m6A	25417	25417	22	+	.	context=GCCGAGAAGCACCATCACGCAGTAGCCCATGATGTCGCGGA;fracLow=0.000;coverage=18;IPDRatio=2.71;fracUp=0.631;frac=0.346;identificationQv=10
Haloferax volcanii DS2 chromosome, complete genome	kinModCall	modified_base	25434	25434	21	+	.	coverage=17;context=CGCAGTAGCCCATGATGTCGCGGACCGACAGGCCGCTGATG;IPDRatio=1.81
Haloferax volcanii DS2 chromosome, complete genome	kinModCall	modified_base	25542	25542	24	-	.	coverage=27;context=GGCCGCGAAGGCGTCCGGCGAGTCCATCCCGCGGGTCGCCG;IPDRatio=2.23
Haloferax volcanii DS2 chromosome, complete genome	kinModCall	modified_base	25573	25573	22	-	.	coverage=21;context=AGTGGGCCGTCATCGGCGAGACGCTCGTCACGGCCGCGAAG;IPDRatio=2.17
Haloferax volcanii DS2 chromosome, complete genome	kinModCall	modified_base	25736	25736	23	+	.	coverage=20;context=GAGCCCTCCGGCGCGTAGGCCATGATGCCCATGATGCCCGC;IPDRatio=1.97
Haloferax volcanii DS2 chromosome, complete genome	kinModCall	modified_base	25768	25768	24	-	.	coverage=34;context=TCTGGGGAATCATCCTCCAGTTCCCCTTCTACGCGGGCATC;IPDRatio=1.56
Haloferax volcanii DS2 chromosome, complete genome	kinModCall	modified_base	25775	25775	23	+	.	coverage=28;context=GCGTAGAAGGGGAACTGGAGGATGATTCCCCAGACGTTCTC;IPDRatio=1.98
Haloferax volcanii DS2 chromosome, complete genome	kinModCall	modified_base	25817	25817	25	+	.	coverage=28;context=ACGGCCTCGACGACGGCCTCGATGTACGCCTTGGGCGTCCC;IPDRatio=1.88
Haloferax volcanii DS2 chromosome, complete genome	kinModCall	modified_base	25825	25825	24	+	.	coverage=17;context=GACGACGGCCTCGATGTACGCCTTGGGCGTCCCGTGGAACA;IPDRatio=5.07
Haloferax volcanii DS2 chromosome, complete genome	kinModCall	modified_base	25879	25879	23	-	.	coverage=20;context=GGAACAATCTCAACCTGAACATCGTCAACTTCGGTTTCCTC;IPDRatio=2.15
Haloferax volcanii DS2 chromosome, complete genome	kinModCall	modified_base	26107	26107	21	+	.	coverage=23;context=CGCCGCGGGGTCGATGGGCGTCTTCTTCGCGTCGTCGGTCG;IPDRatio=1.72
Haloferax volcanii DS2 chromosome, complete genome	kinModCall	modified_base	26218	26218	40	+	.	coverage=37;context=CGTGAAGATGGTCCCGCCGGTGCCGAACGTCGTGTCGAGGA;IPDRatio=3.60
Haloferax volcanii DS2 chromosome, complete genome	kinModCall	modified_base	26221	26221	21	+	.	coverage=26;context=GAAGATGGTCCCGCCGGTGCCGAACGTCGTGTCGAGGATGC;IPDRatio=2.92
Haloferax volcanii DS2 chromosome, complete genome	kinModCall	modified_base	26222	26222	23	+	.	coverage=30;context=AAGATGGTCCCGCCGGTGCCGAACGTCGTGTCGAGGATGCC;IPDRatio=2.44
Haloferax volcanii DS2 chromosome, complete genome	kinModCall	modified_base	26251	26251	25	+	.	coverage=32;context=GTCGAGGATGCCCGCCTCGATGAGGAAGTTCCCCTCGGTGT;IPDRatio=2.32
Haloferax volcanii DS2 chromosome, complete genome	kinModCall	modified_base	26251	26251	23	-	.	coverage=31;context=ACACCGAGGGGAACTTCCTCATCGAGGCGGGCATCCTCGAC;IPDRatio=1.80
Haloferax volcanii DS2 chromosome, complete genome	kinModCall	modified_base	26264	26264	23	+	.	coverage=25;context=GCCTCGATGAGGAAGTTCCCCTCGGTGTTCAACAGGAGCGG;IPDRatio=2.12
Haloferax volcanii DS2 chromosome, complete genome	kinModCall	modified_base	26272	26272	22	-	.	coverage=35;context=GGTCGATTCCGCTCCTGTTGAACACCGAGGGGAACTTCCTC;IPDRatio=2.01
Haloferax volcanii DS2 chromosome, complete genome	kinModCall	modified_base	26280	26280	21	-	.	coverage=33;context=TCTCGCGGGGTCGATTCCGCTCCTGTTGAACACCGAGGGGA;IPDRatio=2.19
Haloferax volcanii DS2 chromosome, complete genome	kinModCall	modified_base	26319	26319	23	-	.	coverage=35;context=CGCCGGGGCGTACTCCGGGTTCGTCGTCTGGCACGGCGGTC;IPDRatio=2.05
Haloferax volcanii DS2 chromosome, complete genome	kinModCall	modified_base	26330	26330	33	-	.	coverage=35;context=CCCATCGTCGTCGCCGGGGCGTACTCCGGGTTCGTCGTCTG;IPDRatio=2.75
Haloferax volcanii DS2 chromosome, complete genome	kinModCall	modified_base	26631	26631	30	-	.	coverage=22;context=CGGCATGGTGGGGCACGCCGGAAACCTGCTTCTCGACGGCT;IPDRatio=2.67
Haloferax volcanii DS2 chromosome, complete genome	kinModCall	modified_base	26663	26663	21	-	.	coverage=30;context=GCGCTGGTGTCGGTCGCGCCGGCCGAGGGGGTCGGCATGGT;IPDRatio=4.86
Haloferax volcanii DS2 chromosome, complete genome	kinModCall	.	26844	26844	0	+	.	context=TATAATGTTTAATATTCCTGCTAGTTCGATTCGGTAGAATG;motif=CTAG;coverage=15;IPDRatio=0.605;id=CTAG
Haloferax volcanii DS2 chromosome, complete genome	kinModCall	.	26847	26847	0	-	.	context=TGACATTCTACCGAATCGAACTAGCAGGAATATTAAACATT;motif=CTAG;coverage=20;IPDRatio=0.655;id=CTAG
Haloferax volcanii DS2 chromosome, complete genome	kinModCall	m4C	26860	26860	35	-	.	context=GTCGGCCGGTTCGTGACATTCTACCGAATCGAACTAGCAGG;fracLow=0.242;coverage=55;IPDRatio=3.30;fracUp=0.778;frac=0.520;identificationQv=21
Haloferax volcanii DS2 chromosome, complete genome	kinModCall	modified_base	26925	26925	23	+	.	coverage=72;context=GTCGTCACAGACCCGCGCCGGACTCGCCGCCGCCGATGGGT;IPDRatio=2.32
Haloferax volcanii DS2 chromosome, complete genome	kinModCall	modified_base	26926	26926	23	+	.	coverage=85;context=TCGTCACAGACCCGCGCCGGACTCGCCGCCGCCGATGGGTA;IPDRatio=1.56
Haloferax volcanii DS2 chromosome, complete genome	kinModCall	modified_base	26930	26930	28	-	.	coverage=69;context=TTTGTACCCATCGGCGGCGGCGAGTCCGGCGCGGGTCTGTG;IPDRatio=2.22
Haloferax volcanii DS2 chromosome, complete genome	kinModCall	m4C	26947	26947	24	+	.	context=CTCGCCGCCGCCGATGGGTACAAACCCGAGACGGACATACG;fracLow=0.589;coverage=69;IPDRatio=1.63;fracUp=1.000;frac=1.000;identificationQv=28
Haloferax volcanii DS2 chromosome, complete genome	kinModCall	modified_base	26952	26952	21	+	.	coverage=66;context=CGCCGCCGATGGGTACAAACCCGAGACGGACATACGGGGCG;IPDRatio=1.98
Haloferax volcanii DS2 chromosome, complete genome	kinModCall	modified_base	26954	26954	21	+	.	coverage=69;context=CCGCCGATGGGTACAAACCCGAGACGGACATACGGGGCGTA;IPDRatio=1.67
Haloferax volcanii DS2 chromosome, complete genome	kinModCall	modified_base	26958	26958	28	-	.	coverage=65;context=GACATACGCCCCGTATGTCCGTCTCGGGTTTGTACCCATCG;IPDRatio=2.53
Haloferax volcanii DS2 chromosome, complete genome	kinModCall	modified_base	26963	26963	22	+	.	coverage=69;context=GGTACAAACCCGAGACGGACATACGGGGCGTATGTCCGAAC;IPDRatio=1.52
Haloferax volcanii DS2 chromosome, complete genome	kinModCall	modified_base	26965	26965	24	+	.	coverage=70;context=TACAAACCCGAGACGGACATACGGGGCGTATGTCCGAACTC;IPDRatio=1.60
Haloferax volcanii DS2 chromosome, complete genome	kinModCall	modified_base	26974	26974	24	-	.	coverage=64;context=GGTGTCGAGGAGTTCGGACATACGCCCCGTATGTCCGTCTC;IPDRatio=1.63
Haloferax volcanii DS2 chromosome, complete genome	kinModCall	modified_base	26975	26975	21	+	.	coverage=68;context=AGACGGACATACGGGGCGTATGTCCGAACTCCTCGACACCC;IPDRatio=1.49
Haloferax volcanii DS2 chromosome, complete genome	kinModCall	modified_base	26977	26977	29	+	.	coverage=65;context=ACGGACATACGGGGCGTATGTCCGAACTCCTCGACACCCTC;IPDRatio=1.83
Haloferax volcanii DS2 chromosome, complete genome	kinModCall	modified_base	26980	26980	22	+	.	coverage=69;context=GACATACGGGGCGTATGTCCGAACTCCTCGACACCCTCCGC;IPDRatio=2.19
Haloferax volcanii DS2 chromosome, complete genome	kinModCall	modified_base	26981	26981	21	+	.	coverage=67;context=ACATACGGGGCGTATGTCCGAACTCCTCGACACCCTCCGCG;IPDRatio=1.44
Haloferax volcanii DS2 chromosome, complete genome	kinModCall	modified_base	26993	26993	25	-	.	coverage=64;context=TCTCGTGGTCGTCGCGGAGGGTGTCGAGGAGTTCGGACATA;IPDRatio=2.19
Haloferax volcanii DS2 chromosome, complete genome	kinModCall	modified_base	27020	27020	21	+	.	coverage=74;context=CGACGACCACGAGACGCCGCTTTCCCGACTCGGCTCCTCGA;IPDRatio=1.92
Haloferax volcanii DS2 chromosome, complete genome	kinModCall	modified_base	27021	27021	27	+	.	coverage=77;context=GACGACCACGAGACGCCGCTTTCCCGACTCGGCTCCTCGAA;IPDRatio=1.72
Haloferax volcanii DS2 chromosome, complete genome	kinModCall	modified_base	27022	27022	23	+	.	coverage=69;context=ACGACCACGAGACGCCGCTTTCCCGACTCGGCTCCTCGAAG;IPDRatio=1.56
Haloferax volcanii DS2 chromosome, complete genome	kinModCall	modified_base	27041	27041	21	-	.	coverage=76;context=CGGTGACGGCGTACAGCGCCTTCGAGGAGCCGAGTCGGGAA;IPDRatio=1.52
Haloferax volcanii DS2 chromosome, complete genome	kinModCall	modified_base	27045	27045	22	+	.	coverage=78;context=CGACTCGGCTCCTCGAAGGCGCTGTACGCCGTCACCGGCGG;IPDRatio=1.54
Haloferax volcanii DS2 chromosome, complete genome	kinModCall	m4C	27046	27046	22	+	.	context=GACTCGGCTCCTCGAAGGCGCTGTACGCCGTCACCGGCGGC;fracLow=0.061;coverage=75;IPDRatio=1.65;fracUp=0.356;frac=0.211;identificationQv=6
Haloferax volcanii DS2 chromosome, complete genome	kinModCall	modified_base	27056	27056	24	+	.	coverage=80;context=CTCGAAGGCGCTGTACGCCGTCACCGGCGGCGAGATGGACG;IPDRatio=1.64
Haloferax volcanii DS2 chromosome, complete genome	kinModCall	m4C	27057	27057	28	+	.	context=TCGAAGGCGCTGTACGCCGTCACCGGCGGCGAGATGGACGG;fracLow=0.210;coverage=78;IPDRatio=1.74;fracUp=0.511;frac=0.371;identificationQv=16
Haloferax volcanii DS2 chromosome, complete genome	kinModCall	modified_base	27061	27061	21	-	.	coverage=60;context=GTCGCCGTCCATCTCGCCGCCGGTGACGGCGTACAGCGCCT;IPDRatio=1.84
Haloferax volcanii DS2 chromosome, complete genome	kinModCall	modified_base	27071	27071	30	+	.	coverage=75;context=CGCCGTCACCGGCGGCGAGATGGACGGCGACGCGGTCCGCG;IPDRatio=1.79
Haloferax volcanii DS2 chromosome, complete genome	kinModCall	modified_base	27076	27076	22	+	.	coverage=73;context=TCACCGGCGGCGAGATGGACGGCGACGCGGTCCGCGCCGCG;IPDRatio=1.88
Haloferax volcanii DS2 chromosome, complete genome	kinModCall	modified_base	27088	27088	21	+	.	coverage=69;context=AGATGGACGGCGACGCGGTCCGCGCCGCGGCCGCCGCCGAG;IPDRatio=1.53
Haloferax volcanii DS2 chromosome, complete genome	kinModCall	modified_base	27102	27102	32	+	.	coverage=67;context=GCGGTCCGCGCCGCGGCCGCCGCCGAGGCCGCGGCCGCCGC;IPDRatio=1.77
Haloferax volcanii DS2 chromosome, complete genome	kinModCall	modified_base	27109	27109	22	-	.	coverage=51;context=CAGGTCGGCGGCGGCCGCGGCCTCGGCGGCGGCCGCGGCGC;IPDRatio=2.21
Haloferax volcanii DS2 chromosome, complete genome	kinModCall	modified_base	27110	27110	21	-	.	coverage=49;context=ACAGGTCGGCGGCGGCCGCGGCCTCGGCGGCGGCCGCGGCG;IPDRatio=2.30
Haloferax volcanii DS2 chromosome, complete genome	kinModCall	modified_base	27119	27119	28	+	.	coverage=57;context=CGCCGCCGAGGCCGCGGCCGCCGCCGACCTGTTCGACTGGT;IPDRatio=2.33
Haloferax volcanii DS2 chromosome, complete genome	kinModCall	m4C	27133	27133	25	-	.	context=TTCGTCGTCTGCCCACCAGTCGAACAGGTCGGCGGCGGCCG;fracLow=0.222;coverage=57;IPDRatio=1.52;fracUp=1.000;frac=0.598;identificationQv=4
Haloferax volcanii DS2 chromosome, complete genome	kinModCall	modified_base	27145	27145	22	-	.	coverage=54;context=CTCGTCGTTCGGTTCGTCGTCTGCCCACCAGTCGAACAGGT;IPDRatio=1.45
Haloferax volcanii DS2 chromosome, complete genome	kinModCall	modified_base	27146	27146	22	+	.	coverage=55;context=CCTGTTCGACTGGTGGGCAGACGACGAACCGAACGACGAGG;IPDRatio=1.78
Haloferax volcanii DS2 chromosome, complete genome	kinModCall	modified_base	27150	27150	29	+	.	coverage=55;context=TTCGACTGGTGGGCAGACGACGAACCGAACGACGAGGCCGC;IPDRatio=1.71
Haloferax volcanii DS2 chromosome, complete genome	kinModCall	modified_base	27167	27167	30	-	.	coverage=60;context=GGTCCGAAAACAGCGCGGCGGCCTCGTCGTTCGGTTCGTCG;IPDRatio=1.97
Haloferax volcanii DS2 chromosome, complete genome	kinModCall	m4C	27173	27173	25	+	.	context=ACCGAACGACGAGGCCGCCGCGCTGTTTTCGGACCTCGCCG;fracLow=0.166;coverage=72;IPDRatio=2.31;fracUp=0.441;frac=0.312;identificationQv=22
Haloferax volcanii DS2 chromosome, complete genome	kinModCall	m4C	27182	27182	27	+	.	context=CGAGGCCGCCGCGCTGTTTTCGGACCTCGCCGACACCGCCC;fracLow=0.256;coverage=73;IPDRatio=1.78;fracUp=0.807;frac=0.532;identificationQv=65
Haloferax volcanii DS2 chromosome, complete genome	kinModCall	modified_base	27190	27190	34	+	.	coverage=46;context=CCGCGCTGTTTTCGGACCTCGCCGACACCGCCCGGGAGCAC;IPDRatio=2.28
Haloferax volcanii DS2 chromosome, complete genome	kinModCall	modified_base	27202	27202	22	+	.	coverage=20;context=CGGACCTCGCCGACACCGCCCGGGAGCACGCCGAAACCGTC;IPDRatio=2.01
Haloferax volcanii DS2 chromosome, complete genome	kinModCall	modified_base	27213	27213	21	+	.	coverage=27;context=GACACCGCCCGGGAGCACGCCGAAACCGTCGGCGCGGAGTC;IPDRatio=2.11
Haloferax volcanii DS2 chromosome, complete genome	kinModCall	modified_base	27221	27221	25	-	.	coverage=35;context=AGCCGTCGGACTCCGCGCCGACGGTTTCGGCGTGCTCCCGG;IPDRatio=2.05
Haloferax volcanii DS2 chromosome, complete genome	kinModCall	modified_base	27234	27234	24	-	.	coverage=31;context=ACGTTCGGCTTCGAGCCGTCGGACTCCGCGCCGACGGTTTC;IPDRatio=1.81
Haloferax volcanii DS2 chromosome, complete genome	kinModCall	modified_base	27244	27244	23	-	.	coverage=35;context=CACGTCGTAGACGTTCGGCTTCGAGCCGTCGGACTCCGCGC;IPDRatio=2.29
Haloferax volcanii DS2 chromosome, complete genome	kinModCall	modified_base	27246	27246	30	+	.	coverage=37;context=GCGGAGTCCGACGGCTCGAAGCCGAACGTCTACGACGTGCT;IPDRatio=2.04
Haloferax volcanii DS2 chromosome, complete genome	kinModCall	m4C	27269	27269	21	+	.	context=GAACGTCTACGACGTGCTCGCCGAGTTCGAGACGACCGACG;fracLow=0.153;coverage=41;IPDRatio=1.60;fracUp=0.876;frac=0.495;identificationQv=7
Haloferax volcanii DS2 chromosome, complete genome	kinModCall	modified_base	27291	27291	29	+	.	coverage=58;context=GAGTTCGAGACGACCGACGGCCGCCTCGGCGGCGCGCTCGC;IPDRatio=2.00
Haloferax volcanii DS2 chromosome, complete genome	kinModCall	modified_base	27298	27298	25	+	.	coverage=59;context=AGACGACCGACGGCCGCCTCGGCGGCGCGCTCGCCCGCGCG;IPDRatio=2.02
Haloferax volcanii DS2 chromosome, complete genome	kinModCall	modified_base	27313	27313	22	+	.	coverage=41;context=GCCTCGGCGGCGCGCTCGCCCGCGCGCTCGTGTCGCTGAAG;IPDRatio=1.85
Haloferax volcanii DS2 chromosome, complete genome	kinModCall	modified_base	27313	27313	25	-	.	coverage=60;context=CTTCAGCGACACGAGCGCGCGGGCGAGCGCGCCGCCGAGGC;IPDRatio=2.27
Haloferax volcanii DS2 chromosome, complete genome	kinModCall	modified_base	27324	27324	23	+	.	coverage=54;context=GCGCTCGCCCGCGCGCTCGTGTCGCTGAAGACCGTCGAGCA;IPDRatio=2.39
Haloferax volcanii DS2 chromosome, complete genome	kinModCall	modified_base	27333	27333	30	+	.	coverage=57;context=CGCGCGCTCGTGTCGCTGAAGACCGTCGAGCAGATGGTCGG;IPDRatio=1.98
Haloferax volcanii DS2 chromosome, complete genome	kinModCall	modified_base	27352	27352	23	+	.	coverage=58;context=AGACCGTCGAGCAGATGGTCGGCTTCTTCGTCGGCGACGCG;IPDRatio=2.01
Haloferax volcanii DS2 chromosome, complete genome	kinModCall	modified_base	27353	27353	27	+	.	coverage=46;context=GACCGTCGAGCAGATGGTCGGCTTCTTCGTCGGCGACGCGG;IPDRatio=2.05
Haloferax volcanii DS2 chromosome, complete genome	kinModCall	modified_base	27357	27357	24	+	.	coverage=52;context=GTCGAGCAGATGGTCGGCTTCTTCGTCGGCGACGCGGACCC;IPDRatio=1.53
Haloferax volcanii DS2 chromosome, complete genome	kinModCall	m4C	27375	27375	20	+	.	context=TTCTTCGTCGGCGACGCGGACCCGATGGCCGCCAACGACTT;fracLow=0.322;coverage=58;IPDRatio=1.53;fracUp=1.000;frac=0.983;identificationQv=9
Haloferax volcanii DS2 chromosome, complete genome	kinModCall	m6A	27389	27389	26	+	.	context=CGCGGACCCGATGGCCGCCAACGACTTCCGCACGCTCAAAT;fracLow=0.110;coverage=57;IPDRatio=1.80;fracUp=0.431;frac=0.257;identificationQv=4
Haloferax volcanii DS2 chromosome, complete genome	kinModCall	modified_base	27400	27400	22	-	.	coverage=67;context=GTTGAGATCGGATTTGAGCGTGCGGAAGTCGTTGGCGGCCA;IPDRatio=1.49
Haloferax volcanii DS2 chromosome, complete genome	kinModCall	m4C	27403	27403	32	+	.	context=CCGCCAACGACTTCCGCACGCTCAAATCCGATCTCAACGAC;fracLow=0.095;coverage=65;IPDRatio=1.83;fracUp=0.410;frac=0.252;identificationQv=23
Haloferax volcanii DS2 chromosome, complete genome	kinModCall	modified_base	27414	27414	28	-	.	coverage=74;context=GTGTCGAGTTGGTCGTTGAGATCGGATTTGAGCGTGCGGAA;IPDRatio=1.64
Haloferax volcanii DS2 chromosome, complete genome	kinModCall	modified_base	27420	27420	21	-	.	coverage=64;context=TCGAGCGTGTCGAGTTGGTCGTTGAGATCGGATTTGAGCGT;IPDRatio=1.96
Haloferax volcanii DS2 chromosome, complete genome	kinModCall	modified_base	27427	27427	24	+	.	coverage=71;context=AATCCGATCTCAACGACCAACTCGACACGCTCGAAGCCGCC;IPDRatio=1.99
Haloferax volcanii DS2 chromosome, complete genome	kinModCall	modified_base	27436	27436	22	-	.	coverage=71;context=GTCGGAGACGGCGGCTTCGAGCGTGTCGAGTTGGTCGTTGA;IPDRatio=1.70
Haloferax volcanii DS2 chromosome, complete genome	kinModCall	modified_base	27444	27444	30	-	.	coverage=61;context=TCGACGAGGTCGGAGACGGCGGCTTCGAGCGTGTCGAGTTG;IPDRatio=3.27
Haloferax volcanii DS2 chromosome, complete genome	kinModCall	modified_base	27447	27447	21	+	.	coverage=44;context=CTCGACACGCTCGAAGCCGCCGTCTCCGACCTCGTCGACGA;IPDRatio=2.25
Haloferax volcanii DS2 chromosome, complete genome	kinModCall	modified_base	27457	27457	21	-	.	coverage=49;context=GACTGCGTCGTCGTCGACGAGGTCGGAGACGGCGGCTTCGA;IPDRatio=3.55
Haloferax volcanii DS2 chromosome, complete genome	kinModCall	modified_base	27458	27458	28	-	.	coverage=48;context=CGACTGCGTCGTCGTCGACGAGGTCGGAGACGGCGGCTTCG;IPDRatio=1.94
Haloferax volcanii DS2 chromosome, complete genome	kinModCall	modified_base	27460	27460	36	+	.	coverage=44;context=AAGCCGCCGTCTCCGACCTCGTCGACGACGACGCAGTCGCC;IPDRatio=2.08
Haloferax volcanii DS2 chromosome, complete genome	kinModCall	modified_base	27481	27481	23	-	.	coverage=47;context=CACCGCGTCGGCGGCCTCGCGGGCGACTGCGTCGTCGTCGA;IPDRatio=3.15
Haloferax volcanii DS2 chromosome, complete genome	kinModCall	modified_base	27489	27489	25	-	.	coverage=47;context=GCTTCGACCACCGCGTCGGCGGCCTCGCGGGCGACTGCGTC;IPDRatio=2.79
Haloferax volcanii DS2 chromosome, complete genome	kinModCall	modified_base	27490	27490	22	-	.	coverage=47;context=GGCTTCGACCACCGCGTCGGCGGCCTCGCGGGCGACTGCGT;IPDRatio=1.84
Haloferax volcanii DS2 chromosome, complete genome	kinModCall	modified_base	27508	27508	28	+	.	coverage=42;context=CCGCCGACGCGGTGGTCGAAGCCGCCTACGACGAGTACGTC;IPDRatio=2.25
Haloferax volcanii DS2 chromosome, complete genome	kinModCall	modified_base	27510	27510	21	+	.	coverage=28;context=GCCGACGCGGTGGTCGAAGCCGCCTACGACGAGTACGTCGA;IPDRatio=2.99
Haloferax volcanii DS2 chromosome, complete genome	kinModCall	m4C	27512	27512	20	+	.	context=CGACGCGGTGGTCGAAGCCGCCTACGACGAGTACGTCGAGA;fracLow=0.000;coverage=26;IPDRatio=1.50;fracUp=0.545;frac=0.176;identificationQv=4
Haloferax volcanii DS2 chromosome, complete genome	kinModCall	m4C	27555	27555	34	-	.	context=GCTTAGCAGACGTTCTTCGGCTTGACGCCCATGCCTTCCAG;fracLow=0.289;coverage=38;IPDRatio=2.60;fracUp=0.845;frac=0.564;identificationQv=26
Haloferax volcanii DS2 chromosome, complete genome	kinModCall	modified_base	27593	27593	36	-	.	coverage=45;context=TGGGTCGCCAACGGCGACCCTCTGTGAGTGAAAAGGGGGCT;IPDRatio=2.71
Haloferax volcanii DS2 chromosome, complete genome	kinModCall	modified_base	27613	27613	28	+	.	coverage=42;context=AGGGTCGCCGTTGGCGACCCACCCGGAGTAAACCGTCTCCG;IPDRatio=2.28
Haloferax volcanii DS2 chromosome, complete genome	kinModCall	modified_base	27625	27625	22	-	.	coverage=31;context=CGCTACCGTTCACGGAGACGGTTTACTCCGGGTGGGTCGCC;IPDRatio=2.23
Haloferax volcanii DS2 chromosome, complete genome	kinModCall	modified_base	27708	27708	24	-	.	coverage=44;context=ACGCACAGCGAGCCAGGCCGAAGTCGAGTCTCGCGGCTGTT;IPDRatio=1.96
Haloferax volcanii DS2 chromosome, complete genome	kinModCall	modified_base	27740	27740	23	+	.	coverage=39;context=GCTGTGCGTTATGCTCGGAACTTGTATCTTCGTTCGCCCAG;IPDRatio=2.00
Haloferax volcanii DS2 chromosome, complete genome	kinModCall	modified_base	27741	27741	29	+	.	coverage=40;context=CTGTGCGTTATGCTCGGAACTTGTATCTTCGTTCGCCCAGT;IPDRatio=2.02
Haloferax volcanii DS2 chromosome, complete genome	kinModCall	modified_base	27750	27750	28	-	.	coverage=36;context=GCTGTCAGCACTGGGCGAACGAAGATACAAGTTCCGAGCAT;IPDRatio=1.75
Haloferax volcanii DS2 chromosome, complete genome	kinModCall	modified_base	27762	27762	28	-	.	coverage=45;context=CCGCGCGTCGGTGCTGTCAGCACTGGGCGAACGAAGATACA;IPDRatio=1.65
Haloferax volcanii DS2 chromosome, complete genome	kinModCall	modified_base	27795	27795	22	+	.	coverage=38;context=ACGCGCGGCGTATGTGAGTGAGTTCCAGTAGAAACGAGGGG;IPDRatio=1.78
Haloferax volcanii DS2 chromosome, complete genome	kinModCall	modified_base	27811	27811	25	+	.	coverage=34;context=AGTGAGTTCCAGTAGAAACGAGGGGGTATGTCCGCCGGTCG;IPDRatio=2.19
Haloferax volcanii DS2 chromosome, complete genome	kinModCall	modified_base	27818	27818	26	-	.	coverage=36;context=CGTCTGACGACCGGCGGACATACCCCCTCGTTTCTACTGGA;IPDRatio=1.81
Haloferax volcanii DS2 chromosome, complete genome	kinModCall	modified_base	27859	27859	22	+	.	coverage=32;context=CCGGGGACGCCCTTGCGGTATTCGAGGACTTCGCTTCGGGC;IPDRatio=1.82
Haloferax volcanii DS2 chromosome, complete genome	kinModCall	modified_base	27860	27860	21	-	.	coverage=34;context=GGCCCGAAGCGAAGTCCTCGAATACCGCAAGGGCGTCCCCG;IPDRatio=1.83
Haloferax volcanii DS2 chromosome, complete genome	kinModCall	modified_base	27892	27892	22	-	.	coverage=36;context=CTCGACGGCGACGCGGCCGAGACGGTCCGCGAGGCCCGAAG;IPDRatio=1.76
Haloferax volcanii DS2 chromosome, complete genome	kinModCall	modified_base	27908	27908	24	-	.	coverage=35;context=CGACCTCGCCGAGGACCTCGACGGCGACGCGGCCGAGACGG;IPDRatio=2.12
Haloferax volcanii DS2 chromosome, complete genome	kinModCall	modified_base	27921	27921	22	+	.	coverage=32;context=GTCGCCGTCGAGGTCCTCGGCGAGGTCGTGAAGGACCGTCA;IPDRatio=2.06
Haloferax volcanii DS2 chromosome, complete genome	kinModCall	modified_base	27922	27922	22	+	.	coverage=32;context=TCGCCGTCGAGGTCCTCGGCGAGGTCGTGAAGGACCGTCAT;IPDRatio=4.97
Haloferax volcanii DS2 chromosome, complete genome	kinModCall	modified_base	27960	27960	37	-	.	coverage=62;context=GCGAGCAGGGGCCGGACCACGGGCGACTCGCCCGGCACATG;IPDRatio=3.92
Haloferax volcanii DS2 chromosome, complete genome	kinModCall	modified_base	28008	28008	22	+	.	coverage=52;context=CAGCGTCGCCAGCTGGTCGGACTGTTCGTAGAGTCGCTCCT;IPDRatio=1.63
Haloferax volcanii DS2 chromosome, complete genome	kinModCall	m4C	28039	28039	21	+	.	context=AGTCGCTCCTGCACGTCGCCCTCGGTCGCCTCGGCGGCGTC;fracLow=0.001;coverage=42;IPDRatio=1.60;fracUp=0.782;frac=0.426;identificationQv=3
Haloferax volcanii DS2 chromosome, complete genome	kinModCall	modified_base	28042	28042	21	-	.	coverage=51;context=AAGGACGCCGCCGAGGCGACCGAGGGCGACGTGCAGGAGCG;IPDRatio=1.77
Haloferax volcanii DS2 chromosome, complete genome	kinModCall	modified_base	28069	28069	21	+	.	coverage=60;context=TCGGCGGCGTCCTTGAGCAGGTTGCTCGCGCGTTCGAGTTC;IPDRatio=1.59
Haloferax volcanii DS2 chromosome, complete genome	kinModCall	modified_base	28103	28103	35	-	.	coverage=82;context=GCGGGCTATCGAACGTTCCCGTATGACGAGAGCCGAACTCG;IPDRatio=2.05
Haloferax volcanii DS2 chromosome, complete genome	kinModCall	modified_base	28115	28115	21	+	.	coverage=71;context=TCGTCATACGGGAACGTTCGATAGCCCGCCACAAAACCGTT;IPDRatio=1.59
Haloferax volcanii DS2 chromosome, complete genome	kinModCall	modified_base	28134	28134	30	+	.	coverage=71;context=GATAGCCCGCCACAAAACCGTTCCTCCGGCGACAAGCACCG;IPDRatio=1.91
Haloferax volcanii DS2 chromosome, complete genome	kinModCall	modified_base	28155	28155	22	+	.	coverage=56;context=TCCTCCGGCGACAAGCACCGCCTCGCTCAAGTACGCCGCGA;IPDRatio=2.37
Haloferax volcanii DS2 chromosome, complete genome	kinModCall	modified_base	28169	28169	23	-	.	coverage=52;context=TGCCCGTCGTTGGGTCGCGGCGTACTTGAGCGAGGCGGTGC;IPDRatio=1.64
Haloferax volcanii DS2 chromosome, complete genome	kinModCall	modified_base	28175	28175	36	+	.	coverage=53;context=CCTCGCTCAAGTACGCCGCGACCCAACGACGGGCAATGAGC;IPDRatio=2.60
Haloferax volcanii DS2 chromosome, complete genome	kinModCall	modified_base	28196	28196	28	+	.	coverage=71;context=CCCAACGACGGGCAATGAGCGAGTCCGGTCCCCTGTCCGCC;IPDRatio=1.85
Haloferax volcanii DS2 chromosome, complete genome	kinModCall	modified_base	28200	28200	23	-	.	coverage=59;context=TGTCGGCGGACAGGGGACCGGACTCGCTCATTGCCCGTCGT;IPDRatio=2.86
Haloferax volcanii DS2 chromosome, complete genome	kinModCall	modified_base	28205	28205	28	-	.	coverage=68;context=GGGTCTGTCGGCGGACAGGGGACCGGACTCGCTCATTGCCC;IPDRatio=2.23
Haloferax volcanii DS2 chromosome, complete genome	kinModCall	m4C	28219	28219	27	+	.	context=TCCGGTCCCCTGTCCGCCGACAGACCCGACGCAGACCGCGA;fracLow=0.399;coverage=73;IPDRatio=1.63;fracUp=0.990;frac=0.854;identificationQv=4
Haloferax volcanii DS2 chromosome, complete genome	kinModCall	modified_base	28225	28225	25	-	.	coverage=70;context=CGGAATTCGCGGTCTGCGTCGGGTCTGTCGGCGGACAGGGG;IPDRatio=1.87
Haloferax volcanii DS2 chromosome, complete genome	kinModCall	modified_base	28242	28242	42	-	.	coverage=76;context=CGAAGGGGGCGTCGACGCGGAATTCGCGGTCTGCGTCGGGT;IPDRatio=1.94
Haloferax volcanii DS2 chromosome, complete genome	kinModCall	modified_base	28260	28260	22	+	.	coverage=64;context=ATTCCGCGTCGACGCCCCCTTCGACCCCGCGGGCGACCAAC;IPDRatio=1.49
Haloferax volcanii DS2 chromosome, complete genome	kinModCall	modified_base	28268	28268	35	+	.	coverage=60;context=TCGACGCCCCCTTCGACCCCGCGGGCGACCAACCCGAGGCA;IPDRatio=3.08
Haloferax volcanii DS2 chromosome, complete genome	kinModCall	modified_base	28278	28278	30	+	.	coverage=43;context=CTTCGACCCCGCGGGCGACCAACCCGAGGCAATCGAGGCGC;IPDRatio=1.64
Haloferax volcanii DS2 chromosome, complete genome	kinModCall	modified_base	28279	28279	27	+	.	coverage=42;context=TTCGACCCCGCGGGCGACCAACCCGAGGCAATCGAGGCGCT;IPDRatio=1.94
Haloferax volcanii DS2 chromosome, complete genome	kinModCall	modified_base	28288	28288	30	-	.	coverage=62;context=CCGCGGGCCAGCGCCTCGATTGCCTCGGGTTGGTCGCCCGC;IPDRatio=2.09
Haloferax volcanii DS2 chromosome, complete genome	kinModCall	modified_base	28290	28290	24	-	.	coverage=71;context=AGCCGCGGGCCAGCGCCTCGATTGCCTCGGGTTGGTCGCCC;IPDRatio=1.59
Haloferax volcanii DS2 chromosome, complete genome	kinModCall	modified_base	28294	28294	22	-	.	coverage=69;context=CGGAAGCCGCGGGCCAGCGCCTCGATTGCCTCGGGTTGGTC;IPDRatio=1.54
Haloferax volcanii DS2 chromosome, complete genome	kinModCall	modified_base	28334	28334	31	+	.	coverage=82;context=GCGAGGGTGCCGACGTACAGACCCTGCTCGGTGTCACCGGC;IPDRatio=1.70
Haloferax volcanii DS2 chromosome, complete genome	kinModCall	modified_base	28337	28337	41	-	.	coverage=80;context=GGAGCCGGTGACACCGAGCAGGGTCTGTACGTCGGCACCCT;IPDRatio=2.15
Haloferax volcanii DS2 chromosome, complete genome	kinModCall	modified_base	28355	28355	27	+	.	coverage=84;context=CCCTGCTCGGTGTCACCGGCTCCGGCAAGACCAACACCGTC;IPDRatio=1.62
Haloferax volcanii DS2 chromosome, complete genome	kinModCall	modified_base	28361	28361	21	+	.	coverage=82;context=TCGGTGTCACCGGCTCCGGCAAGACCAACACCGTCTCGTGG;IPDRatio=1.45
Haloferax volcanii DS2 chromosome, complete genome	kinModCall	modified_base	28363	28363	31	+	.	coverage=80;context=GGTGTCACCGGCTCCGGCAAGACCAACACCGTCTCGTGGGT;IPDRatio=1.72
Haloferax volcanii DS2 chromosome, complete genome	kinModCall	modified_base	28366	28366	32	+	.	coverage=75;context=GTCACCGGCTCCGGCAAGACCAACACCGTCTCGTGGGTGGT;IPDRatio=1.79
Haloferax volcanii DS2 chromosome, complete genome	kinModCall	modified_base	28367	28367	25	+	.	coverage=76;context=TCACCGGCTCCGGCAAGACCAACACCGTCTCGTGGGTGGTC;IPDRatio=1.62
Haloferax volcanii DS2 chromosome, complete genome	kinModCall	modified_base	28367	28367	25	-	.	coverage=64;context=GACCACCCACGAGACGGTGTTGGTCTTGCCGGAGCCGGTGA;IPDRatio=1.67
Haloferax volcanii DS2 chromosome, complete genome	kinModCall	m4C	28420	28420	28	-	.	context=GCGGCGAGCGTCTTGTTGTGCGCGAGGACGAGCGTCGGCTT;fracLow=0.119;coverage=66;IPDRatio=2.06;fracUp=0.449;frac=0.273;identificationQv=4
Haloferax volcanii DS2 chromosome, complete genome	kinModCall	modified_base	28422	28422	25	+	.	coverage=66;context=GCCGACGCTCGTCCTCGCGCACAACAAGACGCTCGCCGCCC;IPDRatio=1.82
Haloferax volcanii DS2 chromosome, complete genome	kinModCall	modified_base	28422	28422	37	-	.	coverage=65;context=GGGCGGCGAGCGTCTTGTTGTGCGCGAGGACGAGCGTCGGC;IPDRatio=2.40
Haloferax volcanii DS2 chromosome, complete genome	kinModCall	m6A	28424	28424	26	+	.	context=CGACGCTCGTCCTCGCGCACAACAAGACGCTCGCCGCCCAG;fracLow=0.080;coverage=68;IPDRatio=1.75;fracUp=0.330;frac=0.204;identificationQv=5
Haloferax volcanii DS2 chromosome, complete genome	kinModCall	modified_base	28449	28449	25	+	.	coverage=66;context=GACGCTCGCCGCCCAGTTGTACGAGGAGTTCAAGGGCCTCT;IPDRatio=1.79
Haloferax volcanii DS2 chromosome, complete genome	kinModCall	modified_base	28449	28449	27	-	.	coverage=70;context=AGAGGCCCTTGAACTCCTCGTACAACTGGGCGGCGAGCGTC;IPDRatio=1.58
Haloferax volcanii DS2 chromosome, complete genome	kinModCall	modified_base	28458	28458	22	-	.	coverage=69;context=TGTCGGGAAAGAGGCCCTTGAACTCCTCGTACAACTGGGCG;IPDRatio=1.54
Haloferax volcanii DS2 chromosome, complete genome	kinModCall	modified_base	28459	28459	26	+	.	coverage=69;context=GCCCAGTTGTACGAGGAGTTCAAGGGCCTCTTTCCCGACAA;IPDRatio=1.80
Haloferax volcanii DS2 chromosome, complete genome	kinModCall	modified_base	28470	28470	29	-	.	coverage=73;context=ACTCGACCGCGTTGTCGGGAAAGAGGCCCTTGAACTCCTCG;IPDRatio=1.74
Haloferax volcanii DS2 chromosome, complete genome	kinModCall	modified_base	28479	28479	21	-	.	coverage=75;context=AGACGAAGTACTCGACCGCGTTGTCGGGAAAGAGGCCCTTG;IPDRatio=1.67
Haloferax volcanii DS2 chromosome, complete genome	kinModCall	modified_base	28490	28490	30	+	.	coverage=75;context=TTCCCGACAACGCGGTCGAGTACTTCGTCTCCTACTACGAC;IPDRatio=1.90
Haloferax volcanii DS2 chromosome, complete genome	kinModCall	modified_base	28493	28493	28	+	.	coverage=77;context=CCGACAACGCGGTCGAGTACTTCGTCTCCTACTACGACTAC;IPDRatio=1.62
Haloferax volcanii DS2 chromosome, complete genome	kinModCall	modified_base	28499	28499	22	+	.	coverage=74;context=ACGCGGTCGAGTACTTCGTCTCCTACTACGACTACTACCAG;IPDRatio=1.60
Haloferax volcanii DS2 chromosome, complete genome	kinModCall	modified_base	28503	28503	21	-	.	coverage=79;context=CGGGCTGGTAGTAGTCGTAGTAGGAGACGAAGTACTCGACC;IPDRatio=1.60
Haloferax volcanii DS2 chromosome, complete genome	kinModCall	modified_base	28504	28504	21	-	.	coverage=78;context=TCGGGCTGGTAGTAGTCGTAGTAGGAGACGAAGTACTCGAC;IPDRatio=1.67
Haloferax volcanii DS2 chromosome, complete genome	kinModCall	modified_base	28506	28506	21	+	.	coverage=77;context=CGAGTACTTCGTCTCCTACTACGACTACTACCAGCCCGAGG;IPDRatio=1.52
Haloferax volcanii DS2 chromosome, complete genome	kinModCall	modified_base	28509	28509	21	-	.	coverage=75;context=ACGCCTCGGGCTGGTAGTAGTCGTAGTAGGAGACGAAGTAC;IPDRatio=1.66
Haloferax volcanii DS2 chromosome, complete genome	kinModCall	modified_base	28513	28513	22	-	.	coverage=82;context=ATGTACGCCTCGGGCTGGTAGTAGTCGTAGTAGGAGACGAA;IPDRatio=2.48
Haloferax volcanii DS2 chromosome, complete genome	kinModCall	modified_base	28515	28515	27	-	.	coverage=97;context=CGATGTACGCCTCGGGCTGGTAGTAGTCGTAGTAGGAGACG;IPDRatio=1.61
Haloferax volcanii DS2 chromosome, complete genome	kinModCall	modified_base	28534	28534	21	-	.	coverage=95;context=ATGTAGGTGTCGGTCTGTTCGATGTACGCCTCGGGCTGGTA;IPDRatio=1.57
Haloferax volcanii DS2 chromosome, complete genome	kinModCall	modified_base	28536	28536	23	+	.	coverage=96;context=CCAGCCCGAGGCGTACATCGAACAGACCGACACCTACATCG;IPDRatio=1.49
Haloferax volcanii DS2 chromosome, complete genome	kinModCall	modified_base	28544	28544	26	-	.	coverage=97;context=GTCCTTGTCGATGTAGGTGTCGGTCTGTTCGATGTACGCCT;IPDRatio=1.57
Haloferax volcanii DS2 chromosome, complete genome	kinModCall	modified_base	28559	28559	22	+	.	coverage=98;context=AGACCGACACCTACATCGACAAGGACATGTCGATAAACGAG;IPDRatio=1.39
Haloferax volcanii DS2 chromosome, complete genome	kinModCall	modified_base	28565	28565	22	+	.	coverage=90;context=ACACCTACATCGACAAGGACATGTCGATAAACGAGGAAATC;IPDRatio=1.68
Haloferax volcanii DS2 chromosome, complete genome	kinModCall	modified_base	28573	28573	24	+	.	coverage=96;context=ATCGACAAGGACATGTCGATAAACGAGGAAATCGACCGGCT;IPDRatio=1.58
Haloferax volcanii DS2 chromosome, complete genome	kinModCall	m6A	28574	28574	33	+	.	context=TCGACAAGGACATGTCGATAAACGAGGAAATCGACCGGCTC;fracLow=0.052;coverage=96;IPDRatio=1.68;fracUp=0.218;frac=0.120;identificationQv=20
Haloferax volcanii DS2 chromosome, complete genome	kinModCall	modified_base	28574	28574	24	-	.	coverage=94;context=GAGCCGGTCGATTTCCTCGTTTATCGACATGTCCTTGTCGA;IPDRatio=1.53
Haloferax volcanii DS2 chromosome, complete genome	kinModCall	m4C	28586	28586	33	-	.	context=CGCGGAGTGGCGGAGCCGGTCGATTTCCTCGTTTATCGACA;fracLow=0.000;coverage=100;IPDRatio=1.76;fracUp=0.000;frac=0.000;identificationQv=14
Haloferax volcanii DS2 chromosome, complete genome	kinModCall	modified_base	28612	28612	29	+	.	coverage=73;context=CTCCGCCACTCCGCGACCCGGTCGCTTCTCACCCGCGACGA;IPDRatio=2.22
Haloferax volcanii DS2 chromosome, complete genome	kinModCall	modified_base	28648	28648	22	+	.	coverage=49;context=GACGACGTCATCGTCGTCGCCTCGGTGTCGGCCATCTACGG;IPDRatio=2.22
Haloferax volcanii DS2 chromosome, complete genome	kinModCall	modified_base	28659	28659	25	-	.	coverage=42;context=GGTCACCGAGGCCGTAGATGGCCGACACCGAGGCGACGACG;IPDRatio=1.88
Haloferax volcanii DS2 chromosome, complete genome	kinModCall	modified_base	28674	28674	27	+	.	coverage=49;context=GTCGGCCATCTACGGCCTCGGTGACCCGAAAAACTACACCG;IPDRatio=1.98
Haloferax volcanii DS2 chromosome, complete genome	kinModCall	modified_base	28685	28685	22	+	.	coverage=49;context=ACGGCCTCGGTGACCCGAAAAACTACACCGACATGTCCCTC;IPDRatio=1.62
Haloferax volcanii DS2 chromosome, complete genome	kinModCall	modified_base	28686	28686	26	+	.	coverage=47;context=CGGCCTCGGTGACCCGAAAAACTACACCGACATGTCCCTCC;IPDRatio=2.08
Haloferax volcanii DS2 chromosome, complete genome	kinModCall	modified_base	28697	28697	28	-	.	coverage=50;context=GACCTCCAGCCGGAGGGACATGTCGGTGTAGTTTTTCGGGT;IPDRatio=1.95
Haloferax volcanii DS2 chromosome, complete genome	kinModCall	modified_base	28698	28698	21	-	.	coverage=48;context=CGACCTCCAGCCGGAGGGACATGTCGGTGTAGTTTTTCGGG;IPDRatio=1.77
Haloferax volcanii DS2 chromosome, complete genome	kinModCall	modified_base	28730	28730	21	-	.	coverage=56;context=GCGGAGCAGTTCGTCGCGGTCCATCCCCTGGCCGACCTCCA;IPDRatio=1.73
Haloferax volcanii DS2 chromosome, complete genome	kinModCall	modified_base	28742	28742	21	-	.	coverage=55;context=GTCGACGAGGGCGCGGAGCAGTTCGTCGCGGTCCATCCCCT;IPDRatio=1.57
Haloferax volcanii DS2 chromosome, complete genome	kinModCall	m4C	28772	28772	31	-	.	context=GAAGTCCACGTCGTTGCGCTCGTAGTTGAGGTCGACGAGGG;fracLow=0.314;coverage=55;IPDRatio=1.69;fracUp=1.000;frac=0.739;identificationQv=11
Haloferax volcanii DS2 chromosome, complete genome	kinModCall	modified_base	28787	28787	25	+	.	coverage=55;context=ACTACGAGCGCAACGACGTGGACTTCCGGCAGGGAACGTTC;IPDRatio=1.94
Haloferax volcanii DS2 chromosome, complete genome	kinModCall	modified_base	28789	28789	29	-	.	coverage=62;context=CGGAACGTTCCCTGCCGGAAGTCCACGTCGTTGCGCTCGTA;IPDRatio=1.72
Haloferax volcanii DS2 chromosome, complete genome	kinModCall	modified_base	28820	28820	31	+	.	coverage=59;context=GAACGTTCCGCGTCCGCGGCGACACTGTCGAGGTGTTCCCG;IPDRatio=1.93
Haloferax volcanii DS2 chromosome, complete genome	kinModCall	modified_base	28833	28833	21	+	.	coverage=56;context=CCGCGGCGACACTGTCGAGGTGTTCCCGATGTACGGCCGCT;IPDRatio=1.61
Haloferax volcanii DS2 chromosome, complete genome	kinModCall	modified_base	28872	28872	27	-	.	coverage=65;context=GGTCGATTTCGTCGCCCCAGAACTCGATGCGGACGGCGTAG;IPDRatio=1.72
Haloferax volcanii DS2 chromosome, complete genome	kinModCall	m6A	28874	28874	42	-	.	context=GCGGTCGATTTCGTCGCCCCAGAACTCGATGCGGACGGCGT;fracLow=0.174;coverage=59;IPDRatio=2.22;fracUp=0.491;frac=0.338;identificationQv=7
Haloferax volcanii DS2 chromosome, complete genome	kinModCall	modified_base	28889	28889	42	-	.	coverage=77;context=GTCGAGCTTCAGCATGCGGTCGATTTCGTCGCCCCAGAACT;IPDRatio=2.39
Haloferax volcanii DS2 chromosome, complete genome	kinModCall	modified_base	28890	28890	22	+	.	coverage=73;context=GTTCTGGGGCGACGAAATCGACCGCATGCTGAAGCTCGACC;IPDRatio=1.57
Haloferax volcanii DS2 chromosome, complete genome	kinModCall	modified_base	28893	28893	25	-	.	coverage=88;context=GCGGGTCGAGCTTCAGCATGCGGTCGATTTCGTCGCCCCAG;IPDRatio=1.82
Haloferax volcanii DS2 chromosome, complete genome	kinModCall	modified_base	28919	28919	22	-	.	coverage=84;context=CTCCGACGACTTCACCTCGCCCTCCAGCGGGTCGAGCTTCA;IPDRatio=1.89
Haloferax volcanii DS2 chromosome, complete genome	kinModCall	modified_base	28923	28923	22	-	.	coverage=85;context=CCGGCTCCGACGACTTCACCTCGCCCTCCAGCGGGTCGAGC;IPDRatio=1.52
Haloferax volcanii DS2 chromosome, complete genome	kinModCall	modified_base	28928	28928	21	+	.	coverage=77;context=ACCCGCTGGAGGGCGAGGTGAAGTCGTCGGAGCCGGCGGTG;IPDRatio=1.55
Haloferax volcanii DS2 chromosome, complete genome	kinModCall	modified_base	28930	28930	24	-	.	coverage=81;context=AGCACCGCCGGCTCCGACGACTTCACCTCGCCCTCCAGCGG;IPDRatio=1.59
Haloferax volcanii DS2 chromosome, complete genome	kinModCall	modified_base	28938	28938	25	-	.	coverage=87;context=GGTGGACGAGCACCGCCGGCTCCGACGACTTCACCTCGCCC;IPDRatio=1.65
Haloferax volcanii DS2 chromosome, complete genome	kinModCall	m6A	28968	28968	26	+	.	context=GCTCGTCCACCCGGCGGAGCACTACTCCATCCCCGAAGAGC;fracLow=0.286;coverage=79;IPDRatio=1.60;fracUp=0.555;frac=0.429;identificationQv=41
Haloferax volcanii DS2 chromosome, complete genome	kinModCall	m4C	28972	28972	22	+	.	context=GTCCACCCGGCGGAGCACTACTCCATCCCCGAAGAGCAGCT;fracLow=0.162;coverage=76;IPDRatio=1.93;fracUp=0.544;frac=0.333;identificationQv=66
Haloferax volcanii DS2 chromosome, complete genome	kinModCall	modified_base	28975	28975	30	+	.	coverage=70;context=CACCCGGCGGAGCACTACTCCATCCCCGAAGAGCAGCTCGA;IPDRatio=1.72
Haloferax volcanii DS2 chromosome, complete genome	kinModCall	modified_base	28980	28980	26	-	.	coverage=71;context=CGCCTTCGAGCTGCTCTTCGGGGATGGAGTAGTGCTCCGCC;IPDRatio=2.32
Haloferax volcanii DS2 chromosome, complete genome	kinModCall	modified_base	28991	28991	22	-	.	coverage=79;context=TTCCGAGATTGCGCCTTCGAGCTGCTCTTCGGGGATGGAGT;IPDRatio=1.64
Haloferax volcanii DS2 chromosome, complete genome	kinModCall	modified_base	28995	28995	35	-	.	coverage=74;context=CGATTTCCGAGATTGCGCCTTCGAGCTGCTCTTCGGGGATG;IPDRatio=2.35
Haloferax volcanii DS2 chromosome, complete genome	kinModCall	modified_base	28996	28996	22	-	.	coverage=77;context=TCGATTTCCGAGATTGCGCCTTCGAGCTGCTCTTCGGGGAT;IPDRatio=1.59
Haloferax volcanii DS2 chromosome, complete genome	kinModCall	m4C	29001	29001	22	+	.	context=CGAAGAGCAGCTCGAAGGCGCAATCTCGGAAATCGAGGAAC;fracLow=0.555;coverage=72;IPDRatio=1.62;fracUp=1.000;frac=0.937;identificationQv=14
Haloferax volcanii DS2 chromosome, complete genome	kinModCall	modified_base	29002	29002	23	+	.	coverage=72;context=GAAGAGCAGCTCGAAGGCGCAATCTCGGAAATCGAGGAACT;IPDRatio=1.75
Haloferax volcanii DS2 chromosome, complete genome	kinModCall	modified_base	29003	29003	27	-	.	coverage=74;context=CAGTTCCTCGATTTCCGAGATTGCGCCTTCGAGCTGCTCTT;IPDRatio=1.78
Haloferax volcanii DS2 chromosome, complete genome	kinModCall	modified_base	29008	29008	21	+	.	coverage=67;context=CAGCTCGAAGGCGCAATCTCGGAAATCGAGGAACTGATGGA;IPDRatio=1.70
Haloferax volcanii DS2 chromosome, complete genome	kinModCall	modified_base	29011	29011	21	+	.	coverage=70;context=CTCGAAGGCGCAATCTCGGAAATCGAGGAACTGATGGAACA;IPDRatio=1.65
Haloferax volcanii DS2 chromosome, complete genome	kinModCall	modified_base	29014	29014	48	-	.	coverage=60;context=CGCTGTTCCATCAGTTCCTCGATTTCCGAGATTGCGCCTTC;IPDRatio=2.41
Haloferax volcanii DS2 chromosome, complete genome	kinModCall	modified_base	29017	29017	21	-	.	coverage=54;context=ACCCGCTGTTCCATCAGTTCCTCGATTTCCGAGATTGCGCC;IPDRatio=1.59
Haloferax volcanii DS2 chromosome, complete genome	kinModCall	modified_base	29022	29022	23	+	.	coverage=55;context=AATCTCGGAAATCGAGGAACTGATGGAACAGCGGGTGAAGC;IPDRatio=1.51
[truncated: 157,438 more rows]
